# Supplementary material for: Orthogonal control of mean and variability of endogenous genes in a human cell line
Source: Nat Commun. 2021 Jan 12;12:292. doi: 10.1038/s41467-020-20467-8 (PMC7804932; doi:10.1038/s41467-020-20467-8)
Supplement: Supplementary file 3 — Supplementary Data 1 [file 41467_2020_20467_MOESM3_ESM.xlsx]

## Sheet: Clone A10
WellName	Dose ABA (uM)	Dose GA (nM)	ks_stat	padj	Fluorophore
A01	0	0	0.0279149	1	mAzamiGreen
A02	0	4.88281	0.0292185	1	mAzamiGreen
A03	0	9.76562	0.0212672	1	mAzamiGreen
A04	0	19.5312	0.0277814	1	mAzamiGreen
A05	0	39.0625	0.0403484	1	mAzamiGreen
A06	0	78.125	0.0524839	0.830809	mAzamiGreen
A07	0	156.25	0.0523021	0.730874	mAzamiGreen
A08	0	312.5	0.0443996	1	mAzamiGreen
A09	0	625	0.0438974	1	mAzamiGreen
A10	0	1250	0.0423249	1	mAzamiGreen
A11	0	2500	0.0339158	1	mAzamiGreen
A12	0	5000	0.0347301	1	mAzamiGreen
B01	0.548697	0	0.0518693	0.46732	mAzamiGreen
B02	0.548697	4.88281	0.0250218	1	mAzamiGreen
B03	0.548697	9.76562	0.0537389	0.55009	mAzamiGreen
B04	0.548697	19.5312	0.0175804	1	mAzamiGreen
B05	0.548697	39.0625	0.0704908	0.0103805	mAzamiGreen
B06	0.548697	78.125	0.0635461	0.034208	mAzamiGreen
B07	0.548697	156.25	0.0183977	1	mAzamiGreen
B08	0.548697	312.5	0.0508394	0.65326	mAzamiGreen
B09	0.548697	625	0.0667464	0.0109322	mAzamiGreen
B10	0.548697	1250	0.0799056	9.12844e-06	mAzamiGreen
B11	0.548697	2500	0.0600346	0.0324281	mAzamiGreen
B12	0.548697	5000	0.0608278	0.0171181	mAzamiGreen
C01	1.64609	0	0.0321382	1	mAzamiGreen
C02	1.64609	4.88281	0.0490277	1	mAzamiGreen
C03	1.64609	9.76562	0.0366244	1	mAzamiGreen
C04	1.64609	19.5312	0.0552278	1	mAzamiGreen
C05	1.64609	39.0625	0.0580029	1	mAzamiGreen
C06	1.64609	78.125	0.0586122	1	mAzamiGreen
C07	1.64609	156.25	0.114585	1.08777e-05	mAzamiGreen
C08	1.64609	312.5	0.110064	4.67127e-05	mAzamiGreen
C09	1.64609	625	0.0987899	0.0020264	mAzamiGreen
C10	1.64609	1250	0.0628721	0.790552	mAzamiGreen
C11	1.64609	2500	0.0858453	0.0212944	mAzamiGreen
C12	1.64609	5000	0.0551379	1	mAzamiGreen
D01	4.93827	0	0.0388742	1	mAzamiGreen
D02	4.93827	4.88281	0.0268899	1	mAzamiGreen
D03	4.93827	9.76562	0.0617718	0.115371	mAzamiGreen
D04	4.93827	19.5312	0.0427632	1	mAzamiGreen
D05	4.93827	39.0625	0.0417422	1	mAzamiGreen
D06	4.93827	78.125	0.0431184	1	mAzamiGreen
D07	4.93827	156.25	0.0589296	0.52987	mAzamiGreen
D08	4.93827	312.5	0.0494327	1	mAzamiGreen
D09	4.93827	625	0.0671428	0.25585	mAzamiGreen
D10	4.93827	1250	0.0572941	1	mAzamiGreen
D11	4.93827	2500	0.0460282	1	mAzamiGreen
D12	4.93827	5000	0.0238781	1	mAzamiGreen
E01	14.8148	0	0.0286171	1	mAzamiGreen
E02	14.8148	4.88281	0.0504411	1	mAzamiGreen
E03	14.8148	9.76562	0.0322457	1	mAzamiGreen
E04	14.8148	19.5312	0.0186979	1	mAzamiGreen
E05	14.8148	39.0625	0.0236859	1	mAzamiGreen
E06	14.8148	78.125	0.0640597	0.531029	mAzamiGreen
E07	14.8148	156.25	0.0899464	0.00192131	mAzamiGreen
E08	14.8148	312.5	0.133002	2.81926e-10	mAzamiGreen
E09	14.8148	625	0.0963371	1.19019e-05	mAzamiGreen
E10	14.8148	1250	0.044305	1	mAzamiGreen
E11	14.8148	2500	0.0478169	1	mAzamiGreen
E12	14.8148	5000	0.0600852	0.131176	mAzamiGreen
F01	44.4444	0	0.0282297	1	mAzamiGreen
F02	44.4444	4.88281	0.0358998	1	mAzamiGreen
F03	44.4444	9.76562	0.0523732	1	mAzamiGreen
F04	44.4444	19.5312	0.0358149	1	mAzamiGreen
F05	44.4444	39.0625	0.040553	1	mAzamiGreen
F06	44.4444	78.125	0.073708	0.64644	mAzamiGreen
F07	44.4444	156.25	0.0604824	1	mAzamiGreen
F08	44.4444	312.5	0.0617644	1	mAzamiGreen
F09	44.4444	625	0.0341366	1	mAzamiGreen
F10	44.4444	1250	0.0308957	1	mAzamiGreen
F11	44.4444	2500	0.0448285	1	mAzamiGreen
F12	44.4444	5000	0.0457516	1	mAzamiGreen
G01	133.333	0	0.0536109	1	mAzamiGreen
G02	133.333	4.88281	0.0436117	1	mAzamiGreen
G03	133.333	9.76562	0.0664571	0.911626	mAzamiGreen
G04	133.333	19.5312	0.068091	0.743553	mAzamiGreen
G05	133.333	39.0625	0.0431745	1	mAzamiGreen
G06	133.333	78.125	0.0495743	1	mAzamiGreen
G07	133.333	156.25	0.0854696	0.23116	mAzamiGreen
G08	133.333	312.5	0.0394629	1	mAzamiGreen
G09	133.333	625	0.0425134	1	mAzamiGreen
G10	133.333	1250	0.091675	0.0614662	mAzamiGreen
G11	133.333	2500	0.0703896	0.917487	mAzamiGreen
G12	133.333	5000	0.0789545	0.949265	mAzamiGreen
H01	400	0	0.0524906	1	mAzamiGreen
H02	400	4.88281	0.0671371	0.699071	mAzamiGreen
H03	400	9.76562	0.0786702	0.131559	mAzamiGreen
H04	400	19.5312	0.0692269	0.359464	mAzamiGreen
H05	400	39.0625	0.0850418	0.0811036	mAzamiGreen
H06	400	78.125	0.100594	0.00376383	mAzamiGreen
H07	400	156.25	0.169798	2.41763e-09	mAzamiGreen
H08	400	312.5	0.101023	0.00469461	mAzamiGreen
H09	400	625	0.183581	3.11073e-15	mAzamiGreen
H10	400	1250	0.099425	0.00777231	mAzamiGreen
H11	400	2500	0.0599838	1	mAzamiGreen
H12	400	5000	0.0287376	1	mAzamiGreen
A01	0	0	0.033487	1	tagBFP
A02	0	4.88281	0.0391385	1	tagBFP
A03	0	9.76562	0.0420703	1	tagBFP
A04	0	19.5312	0.0621929	0.0336908	tagBFP
A05	0	39.0625	0.0399923	1	tagBFP
A06	0	78.125	0.0428158	1	tagBFP
A07	0	156.25	0.0286096	1	tagBFP
A08	0	312.5	0.0226938	1	tagBFP
A09	0	625	0.0489391	1	tagBFP
A10	0	1250	0.0305836	1	tagBFP
A11	0	2500	0.0227378	1	tagBFP
A12	0	5000	0.0295682	1	tagBFP
B01	0.182899	0	0.0465886	1	tagBFP
B02	0.182899	4.88281	0.0338603	1	tagBFP
B03	0.182899	9.76562	0.0484036	1	tagBFP
B04	0.182899	19.5312	0.0235334	1	tagBFP
B05	0.182899	39.0625	0.0361145	1	tagBFP
B06	0.182899	78.125	0.0547972	0.312906	tagBFP
B07	0.182899	156.25	0.0265991	1	tagBFP
B08	0.182899	312.5	0.0381211	1	tagBFP
B09	0.182899	625	0.0522423	0.481943	tagBFP
B10	0.182899	1250	0.0677922	0.00102887	tagBFP
B11	0.182899	2500	0.0444778	1	tagBFP
B12	0.182899	5000	0.0518163	0.221066	tagBFP
C01	0.548697	0	0.0448994	1	tagBFP
C02	0.548697	4.88281	0.0330342	1	tagBFP
C03	0.548697	9.76562	0.0744946	0.154675	tagBFP
C04	0.548697	19.5312	0.0337424	1	tagBFP
C05	0.548697	39.0625	0.0593849	1	tagBFP
C06	0.548697	78.125	0.0647045	0.788937	tagBFP
C07	0.548697	156.25	0.119388	2.60756e-06	tagBFP
C08	0.548697	312.5	0.111307	3.30531e-05	tagBFP
C09	0.548697	625	0.116835	2.10207e-05	tagBFP
C10	0.548697	1250	0.0511635	1	tagBFP
C11	0.548697	2500	0.097488	0.00152305	tagBFP
C12	0.548697	5000	0.0496402	1	tagBFP
D01	1.64609	0	0.0307852	1	tagBFP
D02	1.64609	4.88281	0.0625262	0.0649103	tagBFP
D03	1.64609	9.76562	0.02276	1	tagBFP
D04	1.64609	19.5312	0.0520069	1	tagBFP
D05	1.64609	39.0625	0.037439	1	tagBFP
D06	1.64609	78.125	0.0533312	1	tagBFP
D07	1.64609	156.25	0.0700873	0.0460616	tagBFP
D08	1.64609	312.5	0.0644323	0.27204	tagBFP
D09	1.64609	625	0.0743447	0.0572903	tagBFP
D10	1.64609	1250	0.0683861	0.177939	tagBFP
D11	1.64609	2500	0.0472413	1	tagBFP
D12	1.64609	5000	0.0360558	1	tagBFP
E01	4.93827	0	0.0341208	1	tagBFP
E02	4.93827	4.88281	0.0392533	1	tagBFP
E03	4.93827	9.76562	0.0469831	1	tagBFP
E04	4.93827	19.5312	0.0749189	0.0289999	tagBFP
E05	4.93827	39.0625	0.0389763	1	tagBFP
E06	4.93827	78.125	0.0656411	0.3956	tagBFP
E07	4.93827	156.25	0.102432	6.29845e-05	tagBFP
E08	4.93827	312.5	0.141166	8.97066e-12	tagBFP
E09	4.93827	625	0.120877	8.62928e-10	tagBFP
E10	4.93827	1250	0.0542317	0.917854	tagBFP
E11	4.93827	2500	0.0878207	4.57618e-05	tagBFP
E12	4.93827	5000	0.0715866	0.00616632	tagBFP
F01	14.8148	0	0.0414404	1	tagBFP
F02	14.8148	4.88281	0.0459239	1	tagBFP
F03	14.8148	9.76562	0.0423495	1	tagBFP
F04	14.8148	19.5312	0.0606597	1	tagBFP
F05	14.8148	39.0625	0.0515014	1	tagBFP
F06	14.8148	78.125	0.0455912	1	tagBFP
F07	14.8148	156.25	0.0401121	1	tagBFP
F08	14.8148	312.5	0.0626126	1	tagBFP
F09	14.8148	625	0.0437122	1	tagBFP
F10	14.8148	1250	0.0362299	1	tagBFP
F11	14.8148	2500	0.0619939	1	tagBFP
F12	14.8148	5000	0.0222339	1	tagBFP
G01	133.333	0	0.053255	1	tagBFP
G02	133.333	4.88281	0.0506755	1	tagBFP
G03	133.333	9.76562	0.0585269	1	tagBFP
G04	133.333	19.5312	0.0548331	1	tagBFP
G05	133.333	39.0625	0.0313386	1	tagBFP
G06	133.333	78.125	0.0491501	1	tagBFP
G07	133.333	156.25	0.0916297	0.0847077	tagBFP
G08	133.333	312.5	0.0389321	1	tagBFP
G09	133.333	625	0.080675	0.117068	tagBFP
G10	133.333	1250	0.0907446	0.072312	tagBFP
G11	133.333	2500	0.0793012	0.217663	tagBFP
G12	133.333	5000	0.103048	0.0226644	tagBFP
H01	400	0	0.0580037	1	tagBFP
H02	400	4.88281	0.0820167	0.0440262	tagBFP			0.00488
H03	400	9.76562	0.0875539	0.0231284	tagBFP
H04	400	19.5312	0.115364	5.10915e-06	tagBFP
H05	400	39.0625	0.0671079	1	tagBFP
H06	400	78.125	0.126456	6.97957e-06	tagBFP
H07	400	156.25	0.228371	3.68491e-18	tagBFP
H08	400	312.5	0.209071	3.4005e-18	tagBFP
H09	400	625	0.264514	2.66195e-33	tagBFP
H10	400	1250	0.165588	1.25585e-10	tagBFP
H11	400	2500	0.103969	0.00787555	tagBFP
H12	400	5000	0.0328034	1	tagBFP

## Sheet: Clone E9
WellName	Dose ABA (uM)	Dose GA (nM)	ks_stat	padj	Fluorophore
A01	0	0	0.0958409	1	mAzamiGreen
A02	0	4.88281	0.0709768	1	mAzamiGreen
A03	0	9.76562	0.0930551	1	mAzamiGreen
A04	0	19.5312	0.108393	1	mAzamiGreen
A05	0	39.0625	0.0625136	1	mAzamiGreen
A06	0	78.125	0.0907115	1	mAzamiGreen
A07	0	156.25	0.0964073	1	mAzamiGreen
A08	0	312.5	0.0728682	1	mAzamiGreen
A09	0	625	0.0834537	1	mAzamiGreen
A10	0	1250	0.117998	1	mAzamiGreen
A11	0	2500	0.0687329	1	mAzamiGreen
A12	0	5000	0.102558	1	mAzamiGreen
B01	0.548697	0	0.0580952	1	mAzamiGreen
B02	0.548697	4.88281	0.125439	1	mAzamiGreen
B03	0.548697	9.76562	0.081546	1	mAzamiGreen
B04	0.548697	19.5312	0.088018	1	mAzamiGreen
B05	0.548697	39.0625	0.0469828	1	mAzamiGreen
B06	0.548697	78.125	0.0770514	1	mAzamiGreen
B07	0.548697	156.25	0.0867039	1	mAzamiGreen
B08	0.548697	312.5	0.0929825	1	mAzamiGreen
B09	0.548697	625	0.130675	1	mAzamiGreen
B10	0.548697	1250	0.105038	1	mAzamiGreen
B11	0.548697	2500	0.0439995	1	mAzamiGreen
B12	0.548697	5000	0.108222	1	mAzamiGreen
C01	1.64609	0	0.112542	1	mAzamiGreen
C02	1.64609	4.88281	0.0980915	1	mAzamiGreen
C03	1.64609	9.76562	0.0851091	1	mAzamiGreen
C04	1.64609	19.5312	0.0878868	1	mAzamiGreen
C05	1.64609	39.0625	0.125702	1	mAzamiGreen
C06	1.64609	78.125	0.0929624	1	mAzamiGreen
C07	1.64609	156.25	0.0973467	1	mAzamiGreen
C08	1.64609	312.5	0.0995481	1	mAzamiGreen
C09	1.64609	625	0.0922897	1	mAzamiGreen
C10	1.64609	1250	0.113288	1	mAzamiGreen
C11	1.64609	2500	0.105285	1	mAzamiGreen
C12	1.64609	5000	0.0624722	1	mAzamiGreen
D01	4.93827	0	0.0565326	1	mAzamiGreen
D02	4.93827	4.88281	0.0959844	1	mAzamiGreen
D03	4.93827	9.76562	0.0301629	1	mAzamiGreen
D04	4.93827	19.5312	0.0665211	1	mAzamiGreen
D05	4.93827	39.0625	0.0833743	1	mAzamiGreen
D06	4.93827	78.125	0.137194	0.501482	mAzamiGreen
D07	4.93827	156.25	0.0605078	1	mAzamiGreen
D08	4.93827	312.5	0.125131	1	mAzamiGreen
D09	4.93827	625	0.160422	0.136768	mAzamiGreen
D10	4.93827	1250	0.0646653	1	mAzamiGreen
D11	4.93827	2500	0.0737032	1	mAzamiGreen
D12	4.93827	5000	0.0789252	1	mAzamiGreen
E01	14.8148	0	0.0650055	1	mAzamiGreen
E02	14.8148	4.88281	0.0736088	1	mAzamiGreen
E03	14.8148	9.76562	0.0818246	1	mAzamiGreen
E04	14.8148	19.5312	0.108945	1	mAzamiGreen
E05	14.8148	39.0625	0.0617062	1	mAzamiGreen
E06	14.8148	78.125	0.144833	1	mAzamiGreen
E07	14.8148	156.25	0.20221	0.170425	mAzamiGreen
E08	14.8148	312.5	0.0932424	1	mAzamiGreen
E09	14.8148	625	0.147457	1	mAzamiGreen
E10	14.8148	1250	0.185372	0.72772	mAzamiGreen
E11	14.8148	2500	0.112073	1	mAzamiGreen
E12	14.8148	5000	0.0930213	1	mAzamiGreen
F01	44.4444	0	0.134708	1	mAzamiGreen
F02	44.4444	4.88281	0.100886	1	mAzamiGreen
F03	44.4444	9.76562	0.0961005	1	mAzamiGreen
F04	44.4444	19.5312	0.163716	1	mAzamiGreen
F05	44.4444	39.0625	0.166241	0.891819	mAzamiGreen
F06	44.4444	78.125	0.104603	1	mAzamiGreen
F07	44.4444	156.25	0.149765	1	mAzamiGreen
F08	44.4444	312.5	0.0965046	1	mAzamiGreen
F09	44.4444	625	0.0872994	1	mAzamiGreen
F10	44.4444	1250	0.197463	0.0409844	mAzamiGreen
F11	44.4444	2500	0.104301	1	mAzamiGreen
F12	44.4444	5000	0.136247	1	mAzamiGreen
G01	133.333	0	0.0580189	1	mAzamiGreen
G02	133.333	4.88281	0.0956873	1	mAzamiGreen
G03	133.333	9.76562	0.0943597	1	mAzamiGreen
G04	133.333	19.5312	0.108519	1	mAzamiGreen
G05	133.333	39.0625	0.104114	1	mAzamiGreen
G06	133.333	78.125	0.181818	0.317895	mAzamiGreen
G07	133.333	156.25	0.188906	0.0931373	mAzamiGreen
G08	133.333	312.5	0.0662954	1	mAzamiGreen
G09	133.333	625	0.084376	1	mAzamiGreen
G10	133.333	1250	0.201978	0.0546444	mAzamiGreen
G11	133.333	2500	0.142838	1	mAzamiGreen
G12	133.333	5000	0.0867209	1	mAzamiGreen
H01	400	0	0.101638	1	mAzamiGreen
H02	400	4.88281	0.122168	1	mAzamiGreen
H03	400	9.76562	0.0661759	1	mAzamiGreen
H04	400	19.5312	0.193471	0.231963	mAzamiGreen
H05	400	39.0625	0.372492	2.79951e-08	mAzamiGreen
H06	400	78.125	0.405533	1.93499e-10	mAzamiGreen
H07	400	156.25	0.321524	2.11969e-06	mAzamiGreen
H08	400	312.5	0.365	3.70898e-07	mAzamiGreen
H09	400	625	0.280532	0.00157634	mAzamiGreen
H10	400	1250	0.266543	0.00351121	mAzamiGreen
H11	400	2500	0.201452	0.309463	mAzamiGreen
H12	400	5000	0.201492	0.00670528	mAzamiGreen
A01	0	0	0.0661014	1	tagBFP
A02	0	4.88281	0.0820912	1	tagBFP
A03	0	9.76562	0.0827946	1	tagBFP
A04	0	19.5312	0.174203	0.220323	tagBFP
A05	0	39.0625	0.0689113	1	tagBFP
A06	0	78.125	0.128884	1	tagBFP
A07	0	156.25	0.0707763	1	tagBFP
A08	0	312.5	0.0790698	1	tagBFP
A09	0	625	0.101348	1	tagBFP
A10	0	1250	0.0971027	1	tagBFP
A11	0	2500	0.0522553	1	tagBFP
A12	0	5000	0.0508842	1	tagBFP
B01	0.182899	0	0.0895238	1	tagBFP
B02	0.182899	4.88281	0.0953662	1	tagBFP
B03	0.182899	9.76562	0.104432	1	tagBFP
B04	0.182899	19.5312	0.132104	1	tagBFP
B05	0.182899	39.0625	0.0991739	1	tagBFP
B06	0.182899	78.125	0.0598332	1	tagBFP
B07	0.182899	156.25	0.142774	1	tagBFP
B08	0.182899	312.5	0.0744639	1	tagBFP
B09	0.182899	625	0.092959	1	tagBFP
B10	0.182899	1250	0.179151	0.0984414	tagBFP
B11	0.182899	2500	0.0693952	1	tagBFP
B12	0.182899	5000	0.0836898	1	tagBFP
C01	0.548697	0	0.112724	1	tagBFP
C02	0.548697	4.88281	0.111978	1	tagBFP
C03	0.548697	9.76562	0.154707	1	tagBFP
C04	0.548697	19.5312	0.0975932	1	tagBFP
C05	0.548697	39.0625	0.183592	0.0511396	tagBFP
C06	0.548697	78.125	0.126803	1	tagBFP
C07	0.548697	156.25	0.148204	1	tagBFP
C08	0.548697	312.5	0.161305	1	tagBFP
C09	0.548697	625	0.150052	1	tagBFP
C10	0.548697	1250	0.19491	0.0815638	tagBFP
C11	0.548697	2500	0.104113	1	tagBFP
C12	0.548697	5000	0.0908202	1	tagBFP
D01	1.64609	0	0.0650648	1	tagBFP
D02	1.64609	4.88281	0.10697	1	tagBFP
D03	1.64609	9.76562	0.1007	1	tagBFP
D04	1.64609	19.5312	0.125219	0.604004	tagBFP
D05	1.64609	39.0625	0.0805605	1	tagBFP
D06	1.64609	78.125	0.195491	0.00109316	tagBFP
D07	1.64609	156.25	0.122446	1	tagBFP
D08	1.64609	312.5	0.119003	1	tagBFP
D09	1.64609	625	0.181931	0.0171954	tagBFP
D10	1.64609	1250	0.117593	1	tagBFP
D11	1.64609	2500	0.128563	1	tagBFP
D12	1.64609	5000	0.114226	1	tagBFP
E01	4.93827	0	0.0952196	1	tagBFP
E02	4.93827	4.88281	0.0683789	1	tagBFP
E03	4.93827	9.76562	0.057085	1	tagBFP
E04	4.93827	19.5312	0.109345	1	tagBFP
E05	4.93827	39.0625	0.10071	1	tagBFP
E06	4.93827	78.125	0.133852	1	tagBFP
E07	4.93827	156.25	0.166209	1	tagBFP
E08	4.93827	312.5	0.122807	1	tagBFP
E09	4.93827	625	0.196111	0.0906517	tagBFP
E10	4.93827	1250	0.223304	0.0588374	tagBFP
E11	4.93827	2500	0.100529	1	tagBFP
E12	4.93827	5000	0.1748	0.308058	tagBFP
F01	14.8148	0	0.152206	0.5568	tagBFP
F02	14.8148	4.88281	0.0713472	1	tagBFP
F03	14.8148	9.76562	0.06153	1	tagBFP
F04	14.8148	19.5312	0.166768	1	tagBFP
F05	14.8148	39.0625	0.18466	0.253897	tagBFP
F06	14.8148	78.125	0.103175	1	tagBFP
F07	14.8148	156.25	0.238584	0.00105042	tagBFP
F08	14.8148	312.5	0.167933	1	tagBFP
F09	14.8148	625	0.165212	1	tagBFP
F10	14.8148	1250	0.279182	8.82617e-06	tagBFP
F11	14.8148	2500	0.0980976	1	tagBFP
F12	14.8148	5000	0.0692483	1	tagBFP
G01	133.333	0	0.0689032	1	tagBFP
G02	133.333	4.88281	0.115061	1	tagBFP
G03	133.333	9.76562	0.0688773	1	tagBFP
G04	133.333	19.5312	0.104868	1	tagBFP
G05	133.333	39.0625	0.080901	1	tagBFP
G06	133.333	78.125	0.180303	0.353542	tagBFP
G07	133.333	156.25	0.211108	0.0139427	tagBFP
G08	133.333	312.5	0.126763	1	tagBFP
G09	133.333	625	0.18143	0.546729	tagBFP
G10	133.333	1250	0.215396	0.0178153	tagBFP
G11	133.333	2500	0.264528	0.00016145	tagBFP
G12	133.333	5000	0.149413	1	tagBFP
H01	400	0	0.177341	0.389389	tagBFP
H02	400	4.88281	0.235814	0.00759166	tagBFP
H03	400	9.76562	0.118745	1	tagBFP
H04	400	19.5312	0.221283	0.0292576	tagBFP
H05	400	39.0625	0.370939	3.37992e-08	tagBFP
H06	400	78.125	0.452879	2.0987e-13	tagBFP
H07	400	156.25	0.398081	1.21882e-10	tagBFP
H08	400	312.5	0.46087	2.45747e-12	tagBFP
H09	400	625	0.31415	8.04841e-05	tagBFP
H10	400	1250	0.462861	9.91058e-13	tagBFP
H11	400	2500	0.352692	5.28861e-07	tagBFP
H12	400	5000	0.344038	1.94854e-11	tagBFP

## Sheet: Endogenous Targets
Target	WellName	Dose ABA (uM)	Dose GA (nM)	ks_stat	padj
CXCR4	A01	0	0	0.0344917	1
CXCR4	A02	0	4.88281	0.0601394	1
CXCR4	A03	0	9.76562	0.062031	1
CXCR4	A04	0	19.5312	0.0427032	1
CXCR4	A05	0	39.0625	0.0336901	1
CXCR4	A06	0	78.125	0.0469266	1
CXCR4	A07	0	156.25	0.0317871	1
CXCR4	A08	0	312.5	0.0584526	1
CXCR4	A09	0	625	0.112205	0.263142
CXCR4	A10	0	1250	0.0770843	1
CXCR4	A11	0	2500	0.0408628	1
CXCR4	A12	0	5000	0.0919167	1
CXCR4	B01	0.548697	0	0.064146	1
CXCR4	B02	0.548697	4.88281	0.0380801	1
CXCR4	B03	0.548697	9.76562	0.0633329	1
CXCR4	B04	0.548697	19.5312	0.0434063	1
CXCR4	B05	0.548697	39.0625	0.067786	1
CXCR4	B06	0.548697	78.125	0.0590861	1
CXCR4	B07	0.548697	156.25	0.0255157	1
CXCR4	B08	0.548697	312.5	0.0519208	1
CXCR4	B09	0.548697	625	0.0393058	1
CXCR4	B10	0.548697	1250	0.0936653	1
CXCR4	B11	0.548697	2500	0.0627723	1
CXCR4	B12	0.548697	5000	0.065166	1
CXCR4	C01	1.64609	0	0.0607309	1
CXCR4	C02	1.64609	4.88281	0.0487318	1
CXCR4	C03	1.64609	9.76562	0.0929212	0.192996
CXCR4	C04	1.64609	19.5312	0.0574678	1
CXCR4	C05	1.64609	39.0625	0.0258199	1
CXCR4	C06	1.64609	78.125	0.0897426	0.853308
CXCR4	C07	1.64609	156.25	0.0262536	1
CXCR4	C08	1.64609	312.5	0.107727	0.0281184
CXCR4	C09	1.64609	625	0.053594	1
CXCR4	C10	1.64609	1250	0.0458576	1
CXCR4	C11	1.64609	2500	0.104733	1
CXCR4	C12	1.64609	5000	0.0872437	1
CXCR4	D01	4.93827	0	0.0535636	1
CXCR4	D02	4.93827	4.88281	0.0810728	1
CXCR4	D03	4.93827	9.76562	0.0234802	1
CXCR4	D04	4.93827	19.5312	0.118086	0.0050216
CXCR4	D05	4.93827	39.0625	0.0450155	1
CXCR4	D06	4.93827	78.125	0.0425295	1
CXCR4	D07	4.93827	156.25	0.033864	1
CXCR4	D08	4.93827	312.5	0.0343915	1
CXCR4	D09	4.93827	625	0.0881283	1
CXCR4	D10	4.93827	1250	0.057259	1
CXCR4	D11	4.93827	2500	0.0601809	1
CXCR4	D12	4.93827	5000	0.0581496	1
CXCR4	E01	14.8148	0	0.0495152	1
CXCR4	E02	14.8148	4.88281	0.0796622	1
CXCR4	E03	14.8148	9.76562	0.0551473	1
CXCR4	E04	14.8148	19.5312	0.108828	0.0705729
CXCR4	E05	14.8148	39.0625	0.0356439	1
CXCR4	E06	14.8148	78.125	0.0901775	0.571351
CXCR4	E07	14.8148	156.25	0.0335009	1
CXCR4	E08	14.8148	312.5	0.054544	1
CXCR4	E09	14.8148	625	0.0463405	1
CXCR4	E10	14.8148	1250	0.0543293	1
CXCR4	E11	14.8148	2500	0.057051	1
CXCR4	E12	14.8148	5000	0.0466647	1
CXCR4	F01	44.4444	0	0.0709536	1
CXCR4	F02	44.4444	4.88281	0.0413259	1
CXCR4	F03	44.4444	9.76562	0.084126	1
CXCR4	F04	44.4444	19.5312	0.0427165	1
CXCR4	F05	44.4444	39.0625	0.0664236	1
CXCR4	F06	44.4444	78.125	0.0296118	1
CXCR4	F07	44.4444	156.25	0.0783571	1
CXCR4	F08	44.4444	312.5	0.0509457	1
CXCR4	F09	44.4444	625	0.0367925	1
CXCR4	F10	44.4444	1250	0.0649685	1
CXCR4	F11	44.4444	2500	0.0575032	1
CXCR4	F12	44.4444	5000	0.0557175	1
CXCR4	G01	133.333	0	0.0931818	1
CXCR4	G02	133.333	4.88281	0.059452	1
CXCR4	G03	133.333	9.76562	0.0481998	1
CXCR4	G04	133.333	19.5312	0.0741004	1
CXCR4	G05	133.333	39.0625	0.04828	1
CXCR4	G06	133.333	78.125	0.0456842	1
CXCR4	G07	133.333	156.25	0.0575815	1
CXCR4	G08	133.333	312.5	0.0412308	1
CXCR4	G09	133.333	625	0.0466925	1
CXCR4	G10	133.333	1250	0.107964	1
CXCR4	G11	133.333	2500	0.0858147	1
CXCR4	G12	133.333	5000	0.0933175	1
CXCR4	H01	400	0	0.076773	1
CXCR4	H02	400	4.88281	0.189338	1
CXCR4	H03	400	9.76562	0.0678087	1
CXCR4	H04	400	19.5312	0.0651425	1
CXCR4	H05	400	39.0625	0.0628245	1
CXCR4	H06	400	78.125	0.0623937	1
CXCR4	H07	400	156.25	0.0515018	1
CXCR4	H08	400	312.5	0.0821964	1
CXCR4	H09	400	625	0.111084	1
CXCR4	H10	400	1250	0.139861	1
CXCR4	H11	400	2500	0.0798095	1
CXCR4	H12	400	5000	0.0735637	1
NGFR	A01	0	0	0.0850076	1
NGFR	A02	0	4.88281	0.0403253	1
NGFR	A03	0	9.76562	0.0651386	1
NGFR	A04	0	19.5312	0.0361866	1
NGFR	A05	0	39.0625	0.0830529	1
NGFR	A06	0	78.125	0.0309826	1
NGFR	A07	0	156.25	0.121987	0.174369
NGFR	A08	0	312.5	0.0617093	1
NGFR	A09	0	625	0.15714	0.0503267
NGFR	A10	0	1250	0.041934	1
NGFR	A11	0	2500	0.0782509	1
NGFR	A12	0	5000	0.0844371	1
NGFR	B01	0.182899	0	0.105574	1
NGFR	B02	0.182899	4.88281	0.121887	1
NGFR	B03	0.182899	9.76562	0.0779122	1
NGFR	B04	0.182899	19.5312	0.0902444	1
NGFR	B05	0.182899	39.0625	0.0861423	1
NGFR	B06	0.182899	78.125	0.0777346	1
NGFR	B07	0.182899	156.25	0.0694644	1
NGFR	B08	0.182899	312.5	0.0957963	1
NGFR	B09	0.182899	625	0.0279494	1
NGFR	B10	0.182899	1250	0.0759166	1
NGFR	B11	0.182899	2500	0.112863	1
NGFR	B12	0.182899	5000	0.0417518	1
NGFR	C01	0.548697	0	0.0907683	1
NGFR	C02	0.548697	4.88281	0.0470325	1
NGFR	C03	0.548697	9.76562	0.0742928	1
NGFR	C04	0.548697	19.5312	0.0724092	1
NGFR	C05	0.548697	39.0625	0.105645	1
NGFR	C06	0.548697	78.125	0.115219	0.445807
NGFR	C07	0.548697	156.25	0.158919	0.0625986
NGFR	C08	0.548697	312.5	0.079971	1
NGFR	C09	0.548697	625	0.0710975	1
NGFR	C10	0.548697	1250	0.0507564	1
NGFR	C11	0.548697	2500	0.0541033	1
NGFR	C12	0.548697	5000	0.073768	1
NGFR	D01	1.64609	0	0.0590589	1
NGFR	D02	1.64609	4.88281	0.0904469	1
NGFR	D03	1.64609	9.76562	0.0873684	1
NGFR	D04	1.64609	19.5312	0.0604851	1
NGFR	D05	1.64609	39.0625	0.0574324	1
NGFR	D06	1.64609	78.125	0.0490553	1
NGFR	D07	1.64609	156.25	0.0780731	1
NGFR	D08	1.64609	312.5	0.0910961	1
NGFR	D09	1.64609	625	0.133572	0.708948
NGFR	D10	1.64609	1250	0.102911	1
NGFR	D11	1.64609	2500	0.0704408	1
NGFR	D12	1.64609	5000	0.161735	0.218954
NGFR	E01	4.93827	0	0.0411478	1
NGFR	E02	4.93827	4.88281	0.0687341	1
NGFR	E03	4.93827	9.76562	0.12617	1
NGFR	E04	4.93827	19.5312	0.126239	0.37533
NGFR	E05	4.93827	39.0625	0.0602788	1
NGFR	E06	4.93827	78.125	0.121387	0.495809
NGFR	E07	4.93827	156.25	0.0257086	1
NGFR	E08	4.93827	312.5	0.0801011	1
NGFR	E09	4.93827	625	0.0554034	1
NGFR	E10	4.93827	1250	0.0545075	1
NGFR	E11	4.93827	2500	0.107734	1
NGFR	E12	4.93827	5000	0.0607194	1
NGFR	F01	14.8148	0	0.0498466	1
NGFR	F02	14.8148	4.88281	0.0742039	1
NGFR	F03	14.8148	9.76562	0.0641414	1
NGFR	F04	14.8148	19.5312	0.126448	1
NGFR	F05	14.8148	39.0625	0.0452579	1
NGFR	F06	14.8148	78.125	0.114863	1
NGFR	F07	14.8148	156.25	0.0604575	1
NGFR	F08	14.8148	312.5	0.095724	1
NGFR	F09	14.8148	625	0.056941	1
NGFR	F10	14.8148	1250	0.086923	1
NGFR	F11	14.8148	2500	0.056466	1
NGFR	F12	14.8148	5000	0.0730383	1
NGFR	G01	133.333	0	0.123895	1
NGFR	G02	133.333	4.88281	0.0630547	1
NGFR	G03	133.333	9.76562	0.108941	1
NGFR	G04	133.333	19.5312	0.0831786	1
NGFR	G05	133.333	39.0625	0.160813	0.651139
NGFR	G06	133.333	78.125	0.0612053	1
NGFR	G07	133.333	156.25	0.0657851	1
NGFR	G08	133.333	312.5	0.127813	1
NGFR	G09	133.333	625	0.0609058	1
NGFR	G10	133.333	1250	0.0521878	1
NGFR	G11	133.333	2500	0.0532955	1
NGFR	G12	133.333	5000	0.150722	1
NGFR	H01	400	0	0.130524	1
NGFR	H02	400	4.88281	0.0781803	1
NGFR	H03	400	9.76562	0.161449	1
NGFR	H04	400	19.5312	0.149278	1
NGFR	H05	400	39.0625	0.0626936	1
NGFR	H06	400	78.125	0.135629	1
NGFR	H07	400	156.25	0.1661	1
NGFR	H08	400	312.5	0.141563	1
NGFR	H09	400	625	0.163645	0.830824
NGFR	H10	400	1250	0.297635	0.00179893
NGFR	H11	400	2500	0.182047	1
NGFR	H12	400	5000	0.174201	1

## Sheet: Figure 2D Distributions
Subplot	Well Names	Inducers Well 1 ABA/GA (uM/nM)	Inducers Well 2 ABA/GA (uM/nM)	Padj
I	E06-B09	(14.8/78.125)	(0.55/625)	1.08551e-18
	G05-E06	(133.3/39.1)	(14.8/78.1)	8.5098e-07
	B09-G05	(0.55/125)	(133.3/39.1)	2.02925e-32
II	H03-D05	(400/9.765625)	(4.9/39.0625)	4.83335e-12
	H03-B08	(400/9.765625)	(0.55/312.5)	9.42135e-53
	D05-B08	(4.9/39.0625)	(0.55/312.5)	5.47863e-24
III	G03-F03	(133.3/9.76)	(44.4/9.76)	0.415329
	G03-D07	(133.3/9.76)	(4.9/156.25)	6.15702e-55
	F03-D07	(44.4/9.76)	(4.9/156.25)	2.36002e-49
IV	H01:B07	(400/0)	(0.55/156.25)	1.175e-31

## Sheet: FIgure 3G-H Distributions
Panel	Well Names	Inducers Well 1 ABA/GA (uM/nM)	Inducers Well 2 ABA/GA (uM/nM)	Padj
G	E12:G01	(4.9/5000)	(133.3/0)	0.0294577
H	G03:F11	(133.3/9.8)	(44.4/2500)	0.0346662
I	H02:F11	(400/4.9)	(44.4/2500)	0.0182297
J	G11:H03	(133.3/2500)	(400/9.8)	0.00574414
