# Supplementary material for: Orthogonal control of mean and variability of endogenous genes in a human cell line
Source: Nat Commun. 2021 Jan 12;12:292. doi: 10.1038/s41467-020-20467-8 (PMC7804932; doi:10.1038/s41467-020-20467-8)
Supplement: Supplementary file 6 — Source Data [file 41467_2020_20467_MOESM6_ESM.zip]

Archive with 11 entries (10 files):
- TuNR_Figure3.csv
- __MACOSX/
- __MACOSX/._TuNR_Figure3.csv
- 20190418_RheostatMeta.csv
- __MACOSX/._20190418_RheostatMeta.csv
- TuNR_Figure1D_Figure2.csv
- __MACOSX/._TuNR_Figure1D_Figure2.csv
- 20200315_1B (1).csv
- __MACOSX/._20200315_1B (1).csv
- 20200315_1C (1).csv
- __MACOSX/._20200315_1C (1).csv
