# Supplementary material for: Orthogonal control of mean and variability of endogenous genes in a human cell line
Source: Nat Commun. 2021 Jan 12;12:292. doi: 10.1038/s41467-020-20467-8 (PMC7804932; doi:10.1038/s41467-020-20467-8)
Supplement: Supplementary file 6 — Source Data [file 41467_2020_20467_MOESM6_ESM.zip › TuNR_Figure3.csv]

	ABA	WellName	GIB	FSC-A	FSC-H	FSC-W	SSC-A	SSC-H	SSC-W	BV 421-A	FITC-A	APC-A	PE-CF594-A	Alexa Fluor 700-A	APC-Cy7-A	Time	WellNumber	Date	Run	Clone	CellLine	Target	Guide	gate	logFSC-A	logFSC-H	logFSC-W	logSSC-A	logSSC-H	logSSC-W	logBV 421-A	logFITC-A	logAPC-A	logPE-CF594-A	logAlexa Fluor 700-A	logAPC-Cy7-A	logTime
6	0.0	A01	0.0	119152.195	60240.0	129627.46	46455.902	33556.0	90729.945	1629.6001	1433.9501	3045.32	207.26001	13272.64	6383.2397	59.6	4	20190721	R1	F11	pc9	CXCR4	1guide	5.25344946895481e-10	5.076102048388909	4.779884963192644	5.112697014422604	4.6670409000836655	4.525770185724525	4.957750649106237	3.212081042017862	3.1565340304859744	3.483632944462253	2.3165155142814147	4.122957303478386	3.8050411562659696	1.775246248621431
11	0.0	A01	0.0	155101.62	60245.0	168723.38	83240.5	53365.0	102225.23	10745.66	660.45	1903.7999	117.82	5801.08	2047.44	60.7	4	20190721	R1	F11	pc9	CXCR4	1guide	9.551717031322046e-11	5.190616347941497	4.779921008715502	5.227175254078612	4.920334680220377	4.727256513762296	5.009558081757404	4.031233101391879	2.819839952542228	3.279621305776062	2.071219017275071	3.763508860511171	3.3112111712390946	1.7831886965339132
55	0.0	A01	0.0	133468.64	60180.0	145347.31	61197.453	39440.0	101689.56	8988.0205	562.7	2309.64	55.04	6538.28	3269.52	97.2	4	20190721	R1	F11	pc9	CXCR4	1guide	2.721943053842062e-10	5.125379237211036	4.779452183404062	5.162407005991478	4.786733348342055	4.5959369062691735	5.0072763788688635	3.9536640546705053	2.750276924575436	3.3635442721616	1.740678432451446	3.8154635009108597	3.5144840009265956	1.9876662512908672
70	0.0	A01	0.0	119401.41	60156.0	130079.98	46339.453	35176.0	86334.5	6355.4404	569.5	2385.64	66.22	8211.8	3758.96	97.7	4	20190721	R1	F11	pc9	CXCR4	1guide	5.294320822353308e-10	5.0770094417265055	4.779278950660679	5.114210449999856	4.665950904158397	4.5462464526116495	4.936184378166286	3.803145652380996	2.7554937284151193	3.377604888425189	1.820989184421858	3.91443835317063	3.5750676997929522	1.9898945501531478
87	0.0	A01	0.0	148887.7	60320.0	161762.33	76919.9	45431.0	110959.97	11573.07	443.7	2388.68	82.56	6048.84	2617.44	98.3	4	20190721	R1	F11	pc9	CXCR4	1guide	1.3150712078102656e-10	5.172858830153184	4.780461332861718	5.208877388769705	4.886038702138693	4.657352296350223	5.045166325753544	4.063448591698855	2.647089440664822	3.378157960869708	1.916769671440485	3.781672085764349	3.4178767253403355	1.9925535313149592
97	0.0	A01	0.0	135529.06	60244.0	147434.31	51009.35	35728.0	93566.65	6586.3003	310.25	2051.24	55.04	7198.7197	3715.64	98.6	4	20190721	R1	F11	pc9	CXCR4	1guide	3.976689046661062e-10	5.132032434177237	4.779913799850263	5.168598568972357	4.707649802758436	4.553008705727363	4.971121073303157	3.8186415278648322	2.4917117901707675	3.3120164747697016	1.740678432451446	3.8572552651633143	3.570033616988855	1.9938769082203107
137	0.0	A01	0.0	105191.47	60015.0	114868.43	49656.152	37755.0	86194.3	1796.4401	1625.2001	4518.96	268.32	14862.56	7585.56	99.9	4	20190721	R1	F11	pc9	CXCR4	1guide	2.4378403128716114e-10	5.021980519047384	4.778259810434679	5.060200684071484	4.695973064783263	4.576974474604044	4.935478531281135	3.2544127319577996	3.210906833226536	3.6550384933956104	2.4286530571167653	4.172093608316818	3.879987651223932	1.9995654948594237
145	0.0	A01	0.0	157954.4	60180.0	172012.31	70261.85	46128.0	99823.99	12496.511	297.5	1872.64	35.260002	4271.96	2659.24	100.1	4	20190721	R1	F11	pc9	CXCR4	1guide	1.4967219395481702e-10	5.198531745362218	4.779452183404062	5.235559534462363	4.846719590272137	4.663964625044133	4.99923493429721	4.096788766851793	2.4734869700645685	3.2724542991703807	1.547282334275075	3.630627173602571	3.424757533168822	2.000434070859131
168	0.0	A01	0.0	159679.7	59840.0	174879.17	86992.41	29824.0	191159.27	6755.08	503.2	3014.16	131.58	6141.56	2742.8398	101.0	4	20190721	R1	F11	pc9	CXCR4	1guide	7.997728430060765e-11	5.203249716507837	4.776991584856405	5.24273808804702	4.9394813437949505	4.474565890673888	5.281395353426373	3.829630501734315	2.7017406429726782	3.4791662894863764	2.119189888104767	3.788278703190048	3.4382004496000604	2.0043213737826426
172	0.0	A01	0.0	116553.59	60205.0	126874.12	60765.652	43469.0	91613.28	3087.51	360.40002	1624.88	13.76	6491.92	3360.72	101.1	4	20190721	R1	F11	pc9	CXCR4	1guide	1.7540030975871216e-10	5.066525668862451	4.779632560730201	5.103373033370146	4.783658164590462	4.638179649404609	4.961958438247258	3.4896083742608974	2.556784811726815	3.2108212944586185	1.1386184411234836	3.8123731541452144	3.52643232673755	2.004751149036295
185	0.0	A01	0.0	113204.52	60208.0	123222.35	52715.3	43108.0	80141.74	7073.24	310.25	2226.04	0.86	7553.64	3667.76	102.0	4	20190721	R1	F11	pc9	CXCR4	1guide	2.924594559293103e-10	5.053863780780663	4.779654200975789	5.090689492567053	4.721936688844422	4.634557874185073	4.9038587792520785	3.849618408639727	2.4917117901707675	3.3475329715833797	-0.06550154153244118	3.878156290743021	3.564400911009893	2.0086001717619175
206	0.0	A01	0.0	124914.555	60237.0	135903.2	39276.8	28573.0	90086.6	2453.1301	321.30002	1991.2	69.66	3682.96	2018.5599	103.1	4	20190721	R1	F11	pc9	CXCR4	1guide	4.2377273233730484e-10	5.096613044076291	4.779863334442825	5.1332296928113665	4.594136105906317	4.4559558411893825	4.9546602038518	3.3897205860860344	2.5069107503015	3.2991148729507853	1.8429834929535964	3.5661969974760304	3.305041649319748	2.0132586588559627
215	0.0	A01	0.0	144245.72	60249.0	156903.66	64342.453	45069.0	93562.03	12407.2705	614.55	1537.48	56.760002	10244.04	4696.04	104.2	4	20190721	R1	F11	pc9	CXCR4	1guide	2.5613196055883874e-10	5.159102932047229	4.779949842979918	5.195633063859074	4.808497614824287	4.653877921964921	4.971099641857619	4.093676250976964	2.7885572143822737	3.186809469534572	1.7540424031306283	4.010471267249528	3.671731791107909	2.0178677062441044
221	0.0	A01	0.0	140727.67	60253.0	153066.72	49525.25	34361.0	94458.45	2663.62	254.15001	1750.28	55.9	4257.52	2292.16	104.7	4	20190721	R1	F11	pc9	CXCR4	1guide	2.987668968312343e-10	5.148379502985487	4.7799786753300575	5.184880772445736	4.694826676504304	4.536065794512006	4.975240829185023	3.4254722862740175	2.40509012968336	3.243107537514414	1.7474118197411779	3.6291566987606543	3.360244912825932	2.0199466690201833
223	0.0	A01	0.0	86841.516	55829.0	101940.66	53362.152	42341.0	82594.695	1892.4701	226.1	1008.51996	73.96	5056.28	2459.3599	104.8	4	20190721	R1	F11	pc9	CXCR4	1guide	1.0365896996212068e-10	4.938727394490238	4.746859848907722	5.008347425062346	4.727233338377797	4.62676111087171	4.91695215542584	3.2770290249509237	2.3543005740690357	3.003684497272584	1.868996897111142	3.7038310972734605	3.390822081078078	2.0203612952942875
226	0.0	A01	0.0	147319.31	59959.0	161022.02	63709.203	28627.0	145849.95	5483.41	419.05002	2143.96	79.98	4829.04	2140.16	105.0	4	20190721	R1	F11	pc9	CXCR4	1guide	2.5328867508104416e-10	5.168259683450911	4.777854381045763	5.206885258707593	4.804202172958676	4.456775838007211	5.163906293879026	3.739050732101603	2.6222658639681824	3.3312166705234034	1.9029814180257811	3.683860806284964	3.330446224915557	2.0211892990699383
227	0.0	A01	0.0	139409.2	60276.0	151574.8	52717.0	36224.0	95374.93	10858.181	708.9	1048.04	144.48	3705.0	2044.4	105.3	4	20190721	R1	F11	pc9	CXCR4	1guide	3.534016591827935e-10	5.144291444741	4.780144424207174	5.180626994910463	4.7219506876156006	4.5589964051721585	4.979434230791592	4.035757063397454	2.8505849913088555	3.0203778746436454	2.1598077201267794	3.568788212315347	3.3105658774695095	2.022428383772016
232	0.0	A01	0.0	143068.55	60206.0	155734.33	49955.35	35050.0	93405.81	5698.75	230.35	1182.5599	24.94	4654.2397	2063.4	105.7	4	20190721	R1	F11	pc9	CXCR4	1guide	2.638453702113243e-10	5.15554416611436	4.779639774265209	5.1923843535573155	4.698582019680503	4.544688022302678	4.9703739025484195	3.7557796052100185	2.36238822809607	3.0728231616227295	1.3968964584423744	3.667848750614621	3.31458340565144	2.0240749747685274
258	0.0	A01	0.0	97429.04	59872.0	106646.0	68118.15	49776.0	89685.61	8448.7	233.75	865.64	27.52	3635.0798	2138.64	108.8	4	20190721	R1	F11	pc9	CXCR4	1guide	1.0823335375129188e-10	4.988688419147254	4.777223765819916	5.027944570891818	4.83326283461785	4.697019993764628	4.952722763329383	3.926789899313694	2.3687516195445553	2.9373373237090616	1.439648436787465	3.560513953318344	3.3301376635653144	2.036628907543793
263	0.0	A01	0.0	128625.73	60112.0	140231.84	48782.35	31024.0	103049.266	10951.301	244.8	2455.56	73.1	11994.32	5324.56	109.2	4	20190721	R1	F11	pc9	CXCR4	1guide	4.858077529399419e-10	5.10932784095761	4.778961177719309	5.146846644119836	4.688262731730109	4.49169779173463	5.0130449011502	4.0394657071731555	2.3888114188875824	3.3901505606614246	1.8639173678924597	4.078975642641975	3.7262837300416285	2.0382226262317076
266	0.0	A01	0.0	98529.54	60146.0	107359.29	68729.305	50614.0	88992.055	7000.49	271.15	1542.04	49.02	4769.0	2344.5999	109.8	4	20190721	R1	F11	pc9	CXCR4	1guide	1.0724300325825192e-10	4.993566451092975	4.779206749951978	5.030839626919034	4.83714195031224	4.704270660748456	4.949351234067293	3.84512845410411	2.4332095989956186	3.188095650315556	1.690373310971633	3.6784273224338673	3.3700687335164865	2.040602352184761
278	0.0	A01	0.0	165481.11	60174.0	180226.84	83227.75	54238.0	100564.43	8388.561	736.95	1219.04	116.96	4973.44	2362.08	115.1	4	20190721	R1	F11	pc9	CXCR4	1guide	9.204850962824534e-11	5.218748423716258	4.779408881695875	5.255819477121694	4.920268153965009	4.73430366675543	5.0024443950127	3.9236874435244378	2.8674380303842697	3.086017970145319	2.0680373562142598	3.69665687782749	3.3732946167738116	2.0610753178723566
298	0.0	A01	0.0	123466.87	60205.0	134399.53	48428.75	34413.0	92227.55	11953.311	286.45	1146.08	40.420002	4322.88	2129.52	122.1	4	20190721	R1	F11	pc9	CXCR4	1guide	5.13420271217642e-10	5.091550428622475	4.779632560730201	5.128397754016219	4.685103259566706	4.536722534482417	4.964860657159735	4.077488202616718	2.4570488450930363	3.0592149171619507	1.6065963304926203	3.635773168229358	3.328281727213752	2.0867156585175213
305	0.0	A01	0.0	164132.11	60357.0	178215.66	80779.75	54017.0	98005.84	6288.5103	637.5	2159.92	86.86	8262.72	3839.52	123.6	4	20190721	R1	F11	pc9	CXCR4	1guide	1.0219414211849918e-10	5.215193550951077	4.780727645354304	5.250945854158257	4.907302504766274	4.732530460643271	4.991251971944676	3.7985477734043167	2.804480189105993	3.334437650163671	1.9388198280779294	3.917123021633158	3.5842769363732967	2.092018465391302
309	0.0	A01	0.0	139817.45	60149.0	152339.64	43844.703	30561.0	94022.01	7710.5303	289.85	2173.5999	62.780003	6595.28	2656.96	123.8	4	20190721	R1	F11	pc9	CXCR4	1guide	2.073353728874536e-10	5.1455613868801535	4.779228411424957	5.182812926741391	4.641917133790223	4.485167560878013	4.973229521183003	3.8870842466512987	2.4621733138519453	3.337179596141635	1.7978213293085492	3.8192332239266764	3.42438500985818	2.092720655389766
327	0.0	A01	0.0	136114.81	60172.0	148248.69	65121.902	46344.0	92090.21	3304.79	902.7	1523.04	110.08	5114.8	2444.92	126.4	4	20190721	R1	F11	pc9	CXCR4	1guide	2.192335731217351e-10	5.133905389251609	4.779394446833662	5.1709908570849965	4.81372707869512	4.665993515491	4.964213467745445	3.5191438729674673	2.9555434483326204	3.1827113206146618	2.0417084281154274	3.708828639920905	3.3882646393053104	2.101747079189094
330	0.0	A01	0.0	133537.5	60177.0	145429.53	39826.75	29477.0	88546.52	2293.08	292.4	1197.76	55.04	4586.6	2010.96	126.9	4	20190721	R1	F11	pc9	CXCR4	1guide	2.4537890047882755e-10	5.125603241401972	4.779430533089648	5.162652604299274	4.600174867929426	4.469483281434522	4.947171514351055	3.360419221271831	2.465977359220422	3.078369808975235	1.740678432451446	3.6614908759610025	3.303403423696189	2.1034616273167757
333	0.0	A01	0.0	108277.836	60041.0	118187.51	56945.75	42073.0	88702.89	3266.9602	1274.15	1928.88	214.14	6021.48	2910.8	128.5	4	20190721	R1	F11	pc9	CXCR4	1guide	1.8450956863433832e-10	5.034539567288771	4.778447916930081	5.072571574897105	4.755461317169766	4.624003480331562	4.947937772729489	3.514143844355989	3.105220566884114	3.2853052111388608	2.330697797101458	3.779703246798702	3.4640123735346227	2.1089031276673134
348	0.0	A01	0.0	160868.25	60250.0	174981.94	66566.055	44538.0	97949.46	4291.2803	1705.1001	2014.76	196.08	6624.92	3337.92	133.9	4	20190721	R1	F11	pc9	CXCR4	1guide	1.2242886599998694e-10	5.206470337384056	4.779957051246906	5.242993220978086	4.823252817456045	4.648730710936328	4.991002050208107	3.6325868802358405	3.231749879272054	3.304223322118928	2.2924333022995955	3.8211806331449973	3.5234759135580367	2.126780557215719
370	0.0	A01	0.0	131036.18	60237.0	142563.34	47808.25	35005.0	89506.12	1559.76	336.6	1900.0	30.1	5154.32	2368.16	139.1	4	20190721	R1	F11	pc9	CXCR4	1guide	4.5528892747714243e-10	5.117391222902122	4.779863334442825	5.154007872966255	4.679502846827913	4.544130081987965	4.951852717662178	3.193057781397786	2.5271141195147995	3.278753600952829	1.4785665010978366	3.712171362911821	3.3744110251631447	2.1433271490482873
403	0.0	A01	0.0	139281.4	60196.0	151637.1	56813.152	40416.0	92124.58	4515.35	568.65	1617.28	61.920002	5111.76	2746.64	144.9	4	20190721	R1	F11	pc9	CXCR4	1guide	3.479759872789413e-10	5.143893142970935	4.779567633522879	5.1808054522221285	4.754448887279608	4.606553328875237	4.964375512064893	3.65469142897636	2.7548450621278424	3.2087852237710055	1.7918309615877077	3.7085704353469375	3.438801723520323	2.1610683671777084
407	0.0	A01	0.0	145553.55	60233.0	158368.31	51634.1	38089.0	88841.73	5106.08	219.3	1831.6	115.240005	6151.44	3033.16	145.8	4	20190721	R1	F11	pc9	CXCR4	1guide	2.4691643089682186e-10	5.1630227928697945	4.779834494434056	5.199668289102746	4.712936624663932	4.580799570713377	4.9486169900979595	3.7080876215170173	2.341038637721123	3.2628306290667908	2.0616032703099614	3.7889767881995935	3.4818953074804426	2.163757533072227
415	0.0	A01	0.0	157355.88	60345.0	170891.94	70266.1	47945.0	96046.71	37191.742	1869.15	4959.0	246.82	20268.44	9971.96	147.2	4	20190721	R1	F11	pc9	CXCR4	1guide	1.5411007176355966e-10	5.19688296226322	4.780641291626942	5.232721573651939	4.846745859089231	4.680743322963766	4.98248249729608	4.5704465226637865	3.2716441607476576	3.6953941082911097	2.3923803608649585	4.306820311939841	3.998780526071325	2.1679078009976647
428	0.0	A01	0.0	157208.9	60207.0	171123.67	63820.55	40239.0	103942.54	6973.33	588.2	1124.04	92.880005	4543.28	2087.72	159.2	4	20190721	R1	F11	pc9	CXCR4	1guide	1.5818798418953758e-10	5.196477146192343	4.779646987680404	5.2333100905089	4.8049605479023905	4.6046471793073565	5.016793321370472	3.843440222743354	2.76952502918405	3.050781781370232	1.9679222295618963	3.6573694824470278	3.3196722456069194	2.2019430550765144
431	0.0	A01	0.0	148778.36	60233.0	161877.05	63568.953	42365.0	98337.19	3714.1301	572.9	1922.0399	89.44	8150.2397	3680.68	159.5	4	20190721	R1	F11	pc9	CXCR4	1guide	2.453627974819978e-10	5.172539765299148	4.779834494434056	5.209185272952107	4.803245059381072	4.627007210742902	4.992717783060332	3.5698571154586043	2.7580788407570176	3.283762402869168	1.9515318023971027	3.91117038406196	3.565928053261403	2.2027606873931997
450	0.0	A01	0.0	129197.984	60266.0	140495.78	66935.805	46686.0	93961.9	17437.691	946.9	2231.3599	119.54	7676.76	3447.3599	163.4	4	20190721	R1	F11	pc9	CXCR4	1guide	1.5176822783437538e-10	5.111255738259349	4.780072367250612	5.147663283619368	4.825658488748291	4.6691866656989545	4.972951782824612	4.241488987712838	2.9763041277494815	3.3485696169149537	2.077513254823817	3.8851779501293326	3.537486620941969	2.2132520359741004
462	0.0	A01	0.0	113749.805	60159.0	123916.74	66521.85	51819.0	84130.84	5584.29	449.65002	1213.72	87.72	4436.88	2210.08	164.7	4	20190721	R1	F11	pc9	CXCR4	1guide	1.158272708809288e-10	5.055950659630567	4.779300608532864	5.093129987154393	4.822964328824475	4.714489027741424	4.924955244485938	3.746967966759299	2.6528746213298016	3.0841184979362377	1.9430986290490857	3.6470776714621396	3.34440800981984	2.216693591122629
469	0.0	A01	0.0	138316.52	44213.0	205023.67	70024.7	25457.0	180270.23	18680.26	843.2	2035.28	133.3	7444.1997	3553.76	165.3	4	20190721	R1	F11	pc9	CXCR4	1guide	1.6549461707251632e-10	5.140874039954302	4.645549984239559	5.3118040072565975	4.845251276275361	4.405807222561457	5.25592402337318	4.271382911187069	2.9259306041557656	3.3086241712082414	2.1248301593565566	3.871818015519755	3.550688095964022	2.2182728615893637
472	0.0	A01	0.0	161469.61	60285.0	175534.1	56621.902	38141.0	97290.914	16236.83	572.05	1361.9199	88.58	4861.7197	2741.32	165.6	4	20190721	R1	F11	pc9	CXCR4	1guide	7.499369009790664e-11	5.208090794637885	4.780209265247716	5.244361481425512	4.752984456401647	4.581392075411313	4.988072283672572	4.21050124572077	2.757433980670817	3.1341515726940856	1.947335684926127	3.686789918572348	3.43795974542901	2.2190603484556433
474	0.0	A01	0.0	129036.11	60064.0	140791.69	61385.3	41108.0	97862.87	5621.1504	686.80005	1315.5599	87.72	4203.56	2163.72	165.7	4	20190721	R1	F11	pc9	CXCR4	1guide	2.390622156632351e-10	5.110711259972648	4.778614250941252	5.148577014327044	4.788064388179342	4.613926347855687	4.9906179355754485	3.749825204745854	2.8368303173650937	3.1191106392012142	1.9430986290490857	3.6236172568036213	3.3352010535473777	2.2193225004207755
475	0.0	A01	0.0	135473.67	60173.0	147547.94	72886.65	44765.0	106706.125	8179.04	430.1	1432.6	130.72	7883.48	3077.24	165.8	4	20190721	R1	F11	pc9	CXCR4	1guide	1.2134944418191642e-10	5.131854902070949	4.779401664324741	5.168933143089592	4.8626479804307445	4.65093858882893	5.028189348921712	3.912702334208875	2.633569448717131	3.1561249394214492	2.116342043243914	3.896717969100384	3.488161367670971	2.2195845342079914
481	0.0	A01	0.0	112529.32	60129.0	122648.34	60330.453	42433.0	93177.87	5567.8003	328.1	2565.76	31.82	7619.0	3247.48	166.9	4	20190721	R1	F11	pc9	CXCR4	1guide	1.6633606470422054e-10	5.051265695699478	4.7790839811930255	5.088661687845361	4.78053658719189	4.6277037373378604	4.969312765359888	3.7456836495161	2.5160062384650574	3.4092160318873916	1.5027001711453787	3.8818979735730115	3.5115464824860196	2.2224563207971424
483	0.0	A01	0.0	110581.79	59996.0	120792.85	46217.902	31512.0	96120.09	14002.921	361.25	619.39996	5.16	4149.6	2240.48	167.0	4	20190721	R1	F11	pc9	CXCR4	1guide	3.8850217866246177e-10	5.043683611951843	4.778122296453041	5.082041233798188	4.664810230602038	4.4984759678010855	4.982814185717878	4.146218635518363	2.5578078557646045	2.791971175343759	0.7126496887845603	3.618006245206169	3.3503410676818692	2.2227164711475833
486	0.0	A01	0.0	156711.19	60313.0	170282.11	78230.6	51373.0	99797.96	6196.3604	815.15	1574.72	159.1	6235.04	3199.5999	167.2	4	20190721	R1	F11	pc9	CXCR4	1guide	1.2637815405407744e-10	5.195100001548894	4.780410931041706	5.2311690213750115	4.893376669812302	4.710734927713886	4.999121667914237	3.792136666373229	2.9112375458922464	3.197203335274156	2.2016701963073175	3.7948392466979732	3.50509566823355	2.223236265176194
508	0.0	A01	0.0	132116.8	60283.0	143629.31	72749.805	50171.0	95029.62	7630.02	1043.8	1986.64	232.2	5113.28	2150.8	169.3	4	20190721	R1	F11	pc9	CXCR4	1guide	1.067196285194286e-10	5.120958035830945	4.780194856964194	5.157243081674311	4.861831831702552	4.700452757399163	4.977858979778311	3.8825256774516754	3.0186173128353877	3.2981191787275757	2.36586220969471	3.708699556822975	3.3326000376645686	2.2286569659374145
526	0.0	A01	0.0	104688.79	60181.0	114004.17	55156.5	40753.0	88698.66	3647.2002	175.95001	1914.44	26.66	6089.88	2615.16	180.6	4	20190721	R1	F11	pc9	CXCR4	1guide	1.818577467820556e-10	5.01990017633995	4.7794593999356945	5.056920744223668	4.741596699873047	4.610159584499042	4.947917040489781	3.561959602450963	2.245389301301623	3.282041746486797	1.425860142592166	3.784608726664702	3.417498250305898	2.256717760654802
548	0.0	A01	0.0	140154.7	60284.0	152365.12	76721.85	49384.0	101815.234	8389.53	347.65002	775.95996	42.14	4483.2397	2370.44	194.9	4	20190721	R1	F11	pc9	CXCR4	1guide	1.0802600048129131e-10	5.146607675817064	4.780202061165706	5.182885572296772	4.884919075310592	4.6935862639590535	5.0078127653287305	3.923737645528948	2.54114226422039	2.88983931250494	1.6246945249818032	3.6515919638538685	3.3748289563028218	2.2898118255171944
553	0.0	A01	0.0	156479.73	60260.0	170180.16	66258.35	43552.0	99703.98	1885.68	519.35004	1519.24	18.92	7988.36	4083.48	196.1	4	20190721	R1	F11	pc9	CXCR4	1guide	1.6752935440828114e-10	5.194458100227463	4.780029127337339	5.230908918066103	4.821240626894335	4.639008103523241	4.998712479923598	3.275468007226767	2.7154601665803924	3.1816263836072776	1.2769211338170445	3.9024576209353947	3.6110304307722587	2.292477607184985
554	0.0	A01	0.0	161055.69	60309.0	175014.42	72646.95	48657.0	97848.016	3571.54	362.95	1336.08	86.0	8498.32	3565.92	196.3	4	20190721	R1	F11	pc9	CXCR4	1guide	1.2503244739544303e-10	5.206976066046439	4.78038212737524	5.243073837730078	4.861217404336062	4.687145328523894	4.990552022514702	3.5528555231841885	2.5598468153458636	3.1258324487340654	1.9344984512435677	3.9293330961733104	3.552171586209415	2.292920306351721
559	0.0	A01	0.0	98140.46	58157.0	110592.6	45951.85	35177.0	85609.94	3631.6802	555.05	1563.32	48.16	7992.1597	3565.92	196.9	4	20190721	R1	F11	pc9	CXCR4	1guide	1.8379024817171446e-10	4.991848093405878	4.7646019955633365	5.043726074454631	4.662303015334229	4.546258798765529	4.932524179991612	3.5601075953531143	2.7443320974380714	3.1940478690544727	1.6826864768737697	3.902664151672517	3.552171586209415	2.2942457026758367
561	0.0	A01	0.0	147797.14	60260.0	160737.36	53576.35	36596.0	95944.37	3071.99	270.30002	1420.44	41.28	5254.64	2470.76	197.4	4	20190721	R1	F11	pc9	CXCR4	1guide	2.3554960378167884e-10	5.169666032010116	4.780029127337339	5.206116829375166	4.728973135733126	4.563433618922764	4.982019482758879	3.4874197962575675	2.431846075118515	3.1524228757447923	1.615739675776504	3.7205429787869444	3.3928305634934577	2.2953471349054357
574	0.0	A01	0.0	129749.66	60086.0	141518.39	72360.5	46598.0	101768.695	2395.9001	310.25	1483.52	77.4	4035.5999	2416.8	202.0	4	20190721	R1	F11	pc9	CXCR4	1guide	9.99841296121886e-11	5.113106215931471	4.778773293449928	5.150812881047399	4.859501559106664	4.668367277041854	5.007614206843099	3.379468714078502	2.4917117901707675	3.1712934113291587	1.8887409692446597	3.605908097598221	3.3832407210395474	2.305351369446624
578	0.0	A01	0.0	163030.9	60304.0	177175.55	65790.0	49808.0	86564.68	14938.0	452.2	1745.72	80.840004	7412.28	3203.4	203.5	4	20190721	R1	F11	pc9	CXCR4	1guide	9.91597830685788e-11	5.2122699426952925	4.78034612010553	5.248403781941121	4.8181598863971855	4.69729910333844	4.937340726361414	4.174292455102708	2.655330569733017	3.241974580187437	1.9076263261566015	3.869951803908624	3.5056111580020035	2.3085644135612386
582	0.0	A01	0.0	144449.5	60330.0	156914.34	50774.75	34510.0	96423.48	11744.761	602.65	1620.32	104.92	9552.439	4732.52	204.1	4	20190721	R1	F11	pc9	CXCR4	1guide	2.5281143892810347e-10	5.1597160429083795	4.780533325316404	5.195662644840899	4.7056477937432595	4.537944959291487	4.984182785980119	4.069844173995183	2.7800651784911405	3.2096007782391793	2.0208582743390466	3.980114293650994	3.6750924597945374	2.309843017703445
601	0.0	A01	0.0	147190.81	60264.0	160067.31	54969.5	37820.0	95253.336	4172.94	287.30002	1607.4	36.12	4682.36	2008.6799	212.6	4	20190721	R1	F11	pc9	CXCR4	1guide	2.596449270729893e-10	5.167880702630025	4.780057954424528	5.204302653279274	4.740121786661409	4.577721524509021	4.97888019436213	3.6204421342196036	2.4583356536709213	3.2061239705881523	1.557747728798817	3.6704647883933736	3.3029107406325964	2.327563272655402
608	0.0	A01	0.0	152714.61	60220.0	166195.69	61970.1	39916.0	101745.48	4843.21	274.55002	1288.2	49.02	4893.64	2250.3599	213.6	4	20190721	R1	F11	pc9	CXCR4	1guide	2.1106222154079518e-10	5.183880585631745	4.779740751176741	5.220619750379186	4.79218220791339	4.601147013953851	5.0075151103039985	3.6851332968185893	2.4386214770097707	3.109983278358329	1.690373310971633	3.6896320295062557	3.35225197328489	2.329601260766271
609	0.0	A01	0.0	129322.945	60208.0	140767.14	72731.95	49856.0	95606.58	11972.71	391.0	2609.84	49.88	8510.4795	4173.92	214.0	4	20190721	R1	F11	pc9	CXCR4	1guide	9.54800596755766e-11	5.111675587049943	4.779654200975789	5.148501288962946	4.861725250159373	4.697717431656452	4.9804877745470755	4.078192461841355	2.5921767573958667	3.416613897731265	1.6979264541063557	3.929954029525804	3.620544112716638	2.330413773349191
631	0.0	A01	0.0	102288.27	60048.0	111636.76	61765.25	48516.0	83433.25	9859.08	857.65	1655.28	94.6	9978.04	4672.48	227.1	4	20190721	R1	F11	pc9	CXCR4	1guide	1.3791070793843006e-10	5.009825848049419	4.778498547069007	5.04780721509188	4.79074420360239	4.685884987381299	4.921339161114391	3.993836394085999	2.93331010431393	3.218871475387145	1.9758911293967103	3.999045242308015	3.6695474492931215	2.3562171458917875
633	0.0	A01	0.0	120388.305	60181.0	131100.66	45160.5	34993.0	84578.016	2057.37	433.5	1645.4	41.28	8975.6	3955.8	227.7	4	20190721	R1	F11	pc9	CXCR4	1guide	5.492124495467381e-10	5.080584298745819	4.7794593999356945	5.117604865641575	4.65475874162403	4.543981176766847	4.927257491484537	3.3133124275201573	2.636989101812229	3.216271499414136	1.615739675776504	3.9530634709934764	3.597234331488028	2.3573630247944948
640	0.0	A01	0.0	119916.87	60257.0	130422.56	47260.0	38913.0	79593.75	3046.77	1419.5	1954.72	210.7	4668.68	2386.4	229.4	4	20190721	R1	F11	pc9	CXCR4	1guide	5.17952199156718e-10	5.078880274101783	4.780007505766174	5.1153527288317004	4.67449371729635	4.5900947140528165	4.900878966643709	3.4838396734487844	3.152135396861876	3.291084550023874	2.323664529317822	3.6691941239520482	3.377743222581809	2.3605934020102217
663	0.0	A01	0.0	129078.0	60205.0	140507.52	54133.1	36521.0	97140.46	15478.29	241.40001	1629.44	24.08	4902.76	2514.08	238.5	4	20190721	R1	F11	pc9	CXCR4	1guide	4.0056475374027485e-10	5.110852227605024	4.779632560730201	5.1476995548971125	4.7334629107579795	4.562542660662262	4.987400159896105	4.1897229804025145	2.382737282232269	3.2120383576845373	1.3816564812097887	3.6904406134135206	3.400379106656995	2.3774883833761327
664	0.0	A01	0.0	134339.81	60101.0	146488.31	51549.1	36337.0	92971.95	5434.91	215.05	1541.28	14.62	5202.96	2520.16	238.5	4	20190721	R1	F11	pc9	CXCR4	1guide	4.1201528406024127e-10	5.128204737812069	4.778881698140324	5.165802976094649	4.7122211004663095	4.560349068893106	4.968351954574093	3.7351923692194866	2.33253945305315	3.1878815511972225	1.1649473692223165	3.716250483822077	3.4014280990129993	2.3774883833761327
668	0.0	A01	0.0	115141.41	60197.0	125353.54	63957.402	46401.0	90332.375	4391.19	1874.25	2421.3599	305.30002	4794.08	2426.68	239.8	4	20190721	R1	F11	pc9	CXCR4	1guide	1.3701354224418394e-10	5.061231529295645	4.779574848136385	5.0981365997511	4.805890816383061	4.666527340248891	4.955843428762645	3.642582222966498	3.27282751951815	3.384059339224065	2.484726830345728	3.6807052840149805	3.3850124985861965	2.3798491842897755
687	0.0	A01	0.0	149665.16	60302.0	162655.55	81400.25	50750.0	105116.195	17313.531	452.2	5839.84	65.36	30503.36	14982.64	247.1	4	20190721	R1	F11	pc9	CXCR4	1guide	9.619884873021971e-11	5.1751207034177344	4.7803317163617045	5.211268878168923	4.910625738715415	4.705436046585251	5.021669633183269	4.238385655164972	2.655330569733017	3.7664009368505207	1.8153120475799331	4.48434767140199	4.175588334308664	2.392872756129409
703	0.0	A01	0.0	147023.95	60276.0	159854.05	74441.305	46048.0	105945.66	3790.76	345.95	2698.76	98.04	6182.6	3258.1199	256.4	4	20190721	R1	F11	pc9	CXCR4	1guide	1.5095771952229871e-10	5.167388095717984	4.780144424207174	5.203723635373014	4.871813976140841	4.6632107722565115	5.025083155427865	3.5787262904317947	2.539013350263826	3.4311642661539277	1.9914033066356143	3.7911711564134967	3.512967058869075	2.408918010508546
733	0.0	A01	0.0	144592.2	60204.0	157398.1	72268.7	45368.0	104395.21	20819.111	304.30002	838.27997	62.780003	4712.76	2034.52	264.8	4	20190721	R1	F11	pc9	CXCR4	1guide	1.6691274155483007e-10	5.160144875039545	4.779625347075377	5.196999468309772	4.858950261294597	4.656749634277943	5.018680576145911	4.318462187541062	2.4833019784908297	2.9233890882780744	1.7978213293085492	3.6732753020294067	3.3084619676369207	2.4229179607470943
735	0.0	A01	0.0	160128.42	60300.0	174032.78	80042.805	57660.0	90976.164	2089.3801	1027.65	2389.44	121.26	8334.92	4119.96	265.4	4	20190721	R1	F11	pc9	CXCR4	1guide	1.1428263024074783e-10	5.204468423536827	4.780317312140151	5.240631060782996	4.903322297842286	4.760874638052189	4.958927621199037	3.320017459616438	3.0118452368926754	3.37829611899841	2.0837175715498883	3.9209014316799364	3.6148929954437174	2.4239009085407632
757	0.0	A01	0.0	77691.75	54772.0	92960.02	58862.5	42388.0	91007.19	3268.9001	408.0	1331.52	16.34	6441.76	3138.04	273.8	4	20190721	R1	F11	pc9	CXCR4	1guide	7.61537251555374e-11	4.890374904004227	4.738558599484661	4.968296224542551	4.7698387034507785	4.6272429256634116	4.959075693071885	3.5144016545989785	2.61066016308988	3.1243477004832525	1.2132520562519706	3.809004524518312	3.496658480561616	2.4374334244354934
771	0.0	A01	0.0	158756.7	60324.0	172473.31	67505.305	48048.0	92075.17	2980.81	845.75	3280.92	117.82	11676.64	5582.1997	282.2	4	20190721	R1	F11	pc9	CXCR4	1guide	1.446026158150103e-10	5.2007320714048975	4.7804901312757	5.236721904449051	4.829337901808638	4.681675314854906	4.964142538217088	3.474334303059545	2.927242006460018	3.515995630595674	2.071219017275071	4.067317877698109	3.746805369614133	2.45055702820446
830	0.0	A01	0.0	126260.72	60240.0	137360.94	44396.35	31328.0	92874.09	2450.22	385.05002	1890.88	45.58	7621.28	3374.4	302.6	4	20190721	R1	F11	pc9	CXCR4	1guide	5.129392108959245e-10	5.101268257257059	4.779884963192644	5.137863246259495	4.647347281795295	4.495932670123044	4.967894589015797	3.3892050752927694	2.5855171483794277	3.2766639694210493	1.6587743382909765	3.8820279053242164	3.5281965498267853	2.480868932446993
832	0.0	A01	0.0	158999.53	60266.0	172903.34	68931.6	47950.0	94212.75	2101.02	359.55002	880.08	54.18	6366.52	2575.64	304.2	4	20190721	R1	F11	pc9	CXCR4	1guide	1.4232422247420163e-10	5.201395843969266	4.780072367250612	5.237803392106382	4.838418369045121	4.680788611506682	4.974109680711598	3.3224301905927827	2.5557593152063403	2.9445221601055613	1.7338390031433686	3.803902109055522	3.410885143005107	2.483159227144482
855	0.0	A01	0.0	114328.45	60149.0	124567.81	51856.8	35621.0	95406.84	3270.84	200.6	1162.7999	24.94	4277.28	2444.16	312.5	4	20190721	R1	F11	pc9	CXCR4	1guide	3.273410738735349e-10	5.058154327485345	4.779228411424957	5.095405837993275	4.714805720186763	4.5517061073896	4.979579528752906	3.514659311888861	2.302330941898373	3.065504995743145	1.3968964584423744	3.6311676592292956	3.388129616740218	2.494850021680094
872	0.0	A01	0.0	148882.03	60272.0	161885.0	75493.6	50080.0	98792.914	12815.641	756.5	1837.6799	130.72	4927.84	2040.6	317.0	4	20190721	R1	F11	pc9	CXCR4	1guide	1.4424826579382752e-10	5.172842285395739	4.780115602859192	5.209206609599409	4.8779101446907225	4.699664320202373	4.994725795863785	4.107740320465527	2.8788089323592057	3.264269872650338	2.116342043243914	3.692656584686831	3.3097578771203975	2.5010592622177517
877	0.0	A01	0.0	146893.31	60284.0	159690.8	66240.5	47116.0	92137.23	16893.52	1272.4501	1280.6	182.32	4947.6	2106.72	317.3	4	20190721	R1	F11	pc9	CXCR4	1guide	2.3224364188326963e-10	5.167002024446086	4.780202061165706	5.203279888076034	4.821123601953476	4.673168413110412	4.964435135345245	4.227720138248772	3.104640751055323	3.10741348920852	2.260834329618939	3.6943945894211336	3.323606812181091	2.5014700553924185
878	0.0	A01	0.0	156165.92	60233.0	169915.0	56853.953	39577.0	94145.1	3018.6401	211.65001	1288.96	61.06	5064.64	2590.84	317.4	4	20190721	R1	F11	pc9	CXCR4	1guide	1.39703241408297e-10	5.193586269257503	4.779834494434056	5.2302317198324095	4.754760667100905	4.597442870900575	4.973797728285563	3.4798113422537464	2.32561829159616	3.1102394270400007	1.785756809730293	3.7045485924031984	3.4134406082425155	2.5016069140674646
902	0.0	A01	0.0	142710.0	60172.0	155431.8	62604.203	47180.0	86961.19	683.85004	354.45	1447.7999	55.04	4501.48	1998.7999	323.5	4	20190721	R1	F11	pc9	CXCR4	1guide	2.779275742631897e-10	5.154454406139564	4.779394446833662	5.191539867713123	4.796603491880017	4.673757936549577	4.93932546163454	2.834960874514701	2.549554995644874	3.1607085503220755	1.740678432451446	3.653355323037396	3.300769324856662	2.5098742850047193
911	0.0	A01	0.0	143883.62	60285.0	156416.31	59082.652	41241.0	93888.13	2350.31	621.35004	1591.44	100.62	7561.2397	4187.6	332.6	4	20190721	R1	F11	pc9	CXCR4	1guide	3.0600145421659016e-10	5.158011370887265	4.780209265247716	5.194282043220691	4.771459983464536	4.615329187387825	4.9726107021729336	3.3711251592308087	2.7933363282685777	3.20179025363373	2.002684324844484	3.878593008562797	3.621965201260471	2.5219222528532033
939	0.0	A01	0.0	142186.72	60216.0	154748.7	47182.652	34328.0	90076.97	6953.93	212.5	3497.52	12.900001	12458.68	6270.76	344.3	4	20190721	R1	F11	pc9	CXCR4	1guide	2.302529831615213e-10	5.152859032097234	4.779711903026216	5.189627018092697	4.6737823508326946	4.535648501524616	4.954613762972429	3.8422303256303647	2.3273589343863303	3.543760209038653	1.110589729563225	4.095472020267338	3.7973201631638203	2.5369370073069204
947	0.0	A01	0.0	144917.39	60189.0	157791.4	71153.5	44829.0	104020.07	5118.69	759.9	1178.76	99.76	5460.6	3029.3599	347.8	4	20190721	R1	F11	pc9	CXCR4	1guide	1.7948397405615677e-10	5.161120505549042	4.779517127872229	5.198083346656447	4.852196267643091	4.651559051171708	5.017117143000825	3.7091588234719906	2.8807564584632206	3.071425393692378	1.9989564497703367	3.7372403725178693	3.4813508670450144	2.541329562423892
957	0.0	A01	0.0	145391.67	60188.0	158310.42	75516.555	50524.0	97954.5	1738.24	1080.35	3597.8398	177.16	16636.4	7473.08	353.2	4	20190721	R1	F11	pc9	CXCR4	1guide	1.367168494491813e-10	5.162539530578603	4.779509912299787	5.199509506232017	4.878042167805647	4.703497726466812	4.991024392145736	3.2401097371524368	3.033564466453988	3.5560418270129515	2.248365680590108	4.221059364046019	3.873499635983116	2.548020709915288
963	0.0	A01	0.0	152213.34	60228.0	165628.17	66884.805	42932.0	102100.125	3407.61	334.05002	1349.0	50.74	7350.7197	3710.32	354.4	4	20190721	R1	F11	pc9	CXCR4	1guide	2.0314911560453632e-10	5.182452726435682	4.779798441729682	5.219134208350284	4.825327463209656	4.632781120688424	5.009026273788938	3.5324498977490175	2.5238114998950456	3.1300119496719043	1.705350477252067	3.8663298639783004	3.569411375363454	2.549493705735546
989	0.0	A01	0.0	158976.1	60304.0	172768.94	70945.25	45744.0	101641.055	12511.061	379.95	1662.12	68.8	8587.24	3566.68	359.0	4	20190721	R1	F11	pc9	CXCR4	1guide	1.410808899877732e-10	5.201331821596872	4.78034612010553	5.237465662419529	4.850923323432025	4.660334138013914	5.00706916289727	4.097294125851154	2.5797264627992393	3.220662374042601	1.8375884574994874	3.933853612776912	3.552264138169551	2.5550944485783194
1007	0.0	A01	0.0	96293.75	60125.0	104959.79	66254.1	46457.0	93463.38	3591.9102	419.05002	1197.76	75.68	5915.08	2886.48	363.4	4	20190721	R1	F11	pc9	CXCR4	1guide	1.1318849242721844e-10	4.9835980999116805	4.779055089381888	5.02102294923162	4.8212127691118365	4.6670511614368335	4.970641495821772	3.5553254652077286	2.6222658639681824	3.078369808975235	1.878981125145007	3.7719606284656226	3.460368549743154	2.5603849156777856
1023	0.0	A01	0.0	109519.625	60113.0	119399.77	68417.35	49729.0	90164.68	7104.2803	271.15	1900.76	18.92	5277.44	2207.8	375.1	4	20190721	R1	F11	pc9	CXCR4	1guide	1.068407956826865e-10	5.039491948085123	4.778968402414371	5.077003502715152	4.835166258623469	4.696609726096321	4.9550364441839685	3.851520086611517	2.4332095989956186	3.278927286242589	1.2769211338170445	3.7224232996273923	3.3439597386120803	2.5741470712174332
1060	0.0	A01	0.0	159655.56	60223.0	173740.72	76918.2	50219.0	100378.57	5269.04	456.45	2077.08	76.54	10374.76	4208.88	387.6	4	20190721	R1	F11	pc9	CXCR4	1guide	1.2559429643052174e-10	5.203184054231378	4.779762386032165	5.239901613818577	4.886029130194469	4.700868060451657	5.001641005753153	3.721731498758371	2.6593932230283652	3.317453240308526	1.8838884630832606	4.01597804912665	3.624166531598321	2.5883837752175385
1071	0.0	A01	0.0	130495.16	60237.0	141974.7	37864.95	28313.0	87645.87	4072.06	192.1	1381.6799	6.02	4499.96	2299.76	389.8	4	20190721	R1	F11	pc9	CXCR4	1guide	2.5734583863219495e-10	5.115594391728419	4.779863334442825	5.1522109692286495	4.578237378722194	4.451985888948909	4.942731442392395	3.6098141747617833	2.2835273786603563	3.140407449679782	0.7795964898818263	3.6532086495928406	3.3616825178121332	2.5908418211811757
1080	0.0	A01	0.0	104783.93	60152.0	114162.79	32876.3	23336.0	92328.64	4470.73	306.85	506.91998	45.58	5198.4	2615.16	394.0	4	20190721	R1	F11	pc9	CXCR4	1guide	2.1270064576227522e-10	5.020294681662935	4.779250071817572	5.057524570299804	4.516882945100645	4.368026416113676	4.965336441393966	3.6503784404934656	2.486926136258449	2.7049394115559275	1.6587743382909765	3.715869685842326	3.417498250305898	2.595496221825574
1088	0.0	A01	0.0	146321.06	60149.0	159425.7	50184.85	35397.0	92915.06	13888.46	312.80002	1250.96	32.68	5648.32	2900.16	397.7	4	20190721	R1	F11	pc9	CXCR4	1guide	2.1142355547806024e-10	5.1653068460783365	4.779228411424957	5.202558341059225	4.7005726439250415	4.5489664558490714	4.968086123362613	4.142654091126569	2.495266769810346	3.097243409595755	1.5142820519159519	3.751919279750707	3.4624219451513634	2.599555604316245
1089	0.0	A01	0.0	127516.0	60094.0	139063.61	61857.05	43166.0	93913.35	8039.3604	337.45	1731.28	13.76	5942.44	3191.24	398.4	4	20190721	R1	F11	pc9	CXCR4	1guide	2.1951614976747048e-10	5.105564681050361	4.77883111265213	5.143213497243635	4.791389209880509	4.635141806395128	4.97272733984561	3.9052214956591693	2.528209448187724	3.238367319373043	1.1386184411234836	3.773964801128419	3.5039594655897313	2.6003193230982395
1096	0.0	A01	0.0	156882.31	60277.0	170569.86	65312.3	45861.0	93332.18	4399.92	638.35004	1207.64	98.9	5723.56	2824.16	399.5	4	20190721	R1	F11	pc9	CXCR4	1guide	1.6341617468564537e-10	5.1955739823590354	4.780151629245322	5.231902291406067	4.814994983087059	4.661443520296819	4.970031408496315	3.6434447724397603	2.805058887633223	3.0819374947560783	1.995196298297693	3.7576662443281337	3.450889284086726	2.6015167836500104
1110	0.0	A01	0.0	111234.984	60140.0	121215.43	74205.0	53980.0	90090.75	5040.12	408.85	1414.36	50.74	6787.56	3024.8	402.2	4	20190721	R1	F11	pc9	CXCR4	1guide	8.03547613405933e-11	5.046241398140978	4.779163423764499	5.083557905322254	4.870433169419862	4.732232880220498	4.954680202408771	3.7024408867649874	2.611564008571488	3.150559960913598	1.705350477252067	3.8317136853962346	3.4806966713651195	2.6044420794418426
1123	0.0	A01	0.0	157380.02	60264.0	171147.89	63225.55	40412.0	102532.664	4423.2	406.30002	2327.1199	50.74	5405.12	2258.72	403.8	4	20190721	R1	F11	pc9	CXCR4	1guide	1.5495889565585888e-10	5.196949584091617	4.780057954424528	5.233371550885125	4.800892621333417	4.606510344317186	5.010862241608901	3.6457365961075516	2.6088468418985733	3.36681875495064	1.705350477252067	3.7328053496588143	3.353862391736284	2.606166301478729
1130	0.0	A01	0.0	126177.65	60187.0	137391.44	61255.25	41263.0	97288.72	4273.8203	317.9	1433.36	41.28	4128.32	2283.04	406.1	4	20190721	R1	F11	pc9	CXCR4	1guide	2.215917805852255e-10	5.100982429234696	4.7795026966074605	5.13795966749518	4.7871433166826	4.6155607998873	4.988062483961358	3.6308162588364303	2.5022905195765435	3.1563552762437634	1.615739675776504	3.6157733350612524	3.3585135280436407	2.608632996017304
1146	0.0	A01	0.0	151924.38	60296.0	165127.31	55250.0	38200.0	94787.016	18017.75	759.9	1772.32	86.86	4265.12	2461.64	410.6	4	20190721	R1	F11	pc9	CXCR4	1guide	1.8815795311211218e-10	5.1816274583837805	4.780288502263733	5.217818912675313	4.7423322823571485	4.5820633629117085	4.976748849694319	4.255700556698858	2.8807564584632206	3.2485421252062823	1.9388198280779294	3.6299312665696934	3.3912245213390793	2.613418951490304
1147	0.0	A01	0.0	103828.266	60068.0	113279.766	67199.305	48944.0	89979.84	2768.3801	171.70001	1065.52	44.72	4983.32	2020.84	410.6	4	20190721	R1	F11	pc9	CXCR4	1guide	1.1569715752338746e-10	5.016315599503696	4.778643172093456	5.054152341794542	4.827364779423704	4.689699459640604	4.954145234677829	3.4422257229608673	2.2347703260371317	3.0275616138721584	1.6505018067331214	3.6975187606280357	3.3055319222668733	2.613418951490304
1153	0.0	A01	0.0	109031.15	60120.0	118853.375	75494.45	55116.0	89767.125	8431.24	492.15002	1235.76	107.5	4351.0	2183.48	414.0	4	20190721	R1	F11	pc9	CXCR4	1guide	7.92243983415914e-11	5.0375505865831425	4.77901897191487	5.075011518609974	4.8779150434742125	4.741277691465548	4.953117316119951	3.925891463987424	2.692097510985755	3.091934136970864	2.031408464251624	3.638589083292717	3.3391492143879704	2.617000341120899
1159	0.0	A01	0.0	159000.23	60300.0	172806.62	53801.6	39864.0	88449.28	7440.87	256.7	1881.0	32.68	7186.56	3434.44	415.5	4	20190721	R1	F11	pc9	CXCR4	1guide	7.980566996377847e-11	5.2013977644946285	4.780317312140151	5.237560388292119	4.73079520390809	4.6005808741630005	4.94669430812842	3.871623723852019	2.4094258893237464	3.274388795550379	1.5142820519159519	3.8565210593588786	3.5358559262026503	2.61857102812013
1166	0.0	A01	0.0	127212.83	60212.0	138461.11	38676.7	26740.0	94791.18	3559.9001	340.0	1523.04	21.5	4601.04	2093.8	417.8	4	20190721	R1	F11	pc9	CXCR4	1guide	3.5694651050669373e-10	5.104530907719568	4.779683052959317	5.14132780693388	4.587449403046665	4.427161402925965	4.976767928147549	3.5514378163888796	2.531478917042255	3.1827113206146618	1.3324384599156054	3.6628560125884744	3.3209352055964896	2.6209684229553325
1220	0.0	A01	0.0	158709.14	60353.0	172338.77	88396.6	55781.0	103855.44	3637.5	589.9	1945.6	83.42	6132.44	3016.44	447.1	4	20190721	R1	F11	pc9	CXCR4	1guide	7.097027401677693e-11	5.200601940042064	4.780698862686286	5.236382977990018	4.946435568734519	4.746486295706098	5.016429239575259	3.5608030019939636	2.7707784141431984	3.2890535521429634	1.9212701759771231	3.7876333035977745	3.4794946827518705	2.650404675796735
1232	0.0	A01	0.0	103268.79	59834.0	113109.99	76528.055	58474.0	85770.48	10570.09	454.75	1301.12	79.12	4405.7197	2479.1199	449.2	4	20190721	R1	F11	pc9	CXCR4	1guide	7.96894853713077e-11	5.013969084481383	4.776948037103449	5.053500972389724	4.8838206738779695	4.76696280340645	4.933337823134536	4.024078678743475	2.6577727077355213	3.1143173509921156	1.8982862936652782	3.6440168656974214	3.3942975267452846	2.652439759391393
1254	0.0	A01	0.0	140597.75	60114.0	153279.0	74460.0	37602.0	129775.3	20655.18	338.30002	1602.08	50.74	5441.6	2656.96	455.0	4	20190721	R1	F11	pc9	CXCR4	1guide	1.302947927642927e-10	5.1479783706809386	4.778975626989249	5.1854826583844	4.871923031882374	4.575210945083614	5.11319203104753	4.315028977426876	2.529302021294245	3.2046841869085325	1.705350477252067	3.735726622382599	3.42438500985818	2.6580113966571126
1256	0.0	A01	0.0	158246.22	60232.0	172181.3	58530.152	39688.0	96649.67	6479.6	289.0	2492.04	86.0	8766.6	4455.12	455.6	4	20190721	R1	F11	pc9	CXCR4	1guide	1.2365052829691475e-10	5.199333341465827	4.779827284132608	5.235985974613998	4.7673796545082325	4.598659214028129	4.985200383940167	3.81154820328719	2.4608978427565478	3.396555015757683	1.9344984512435677	3.942831171786469	3.648859417806892	2.6585837212251557
1259	0.0	A01	0.0	128610.81	60096.0	140252.9	55937.652	38548.0	95100.4	6906.4004	843.2	2143.2	99.76	4860.96	2657.72	456.4	4	20190721	R1	F11	pc9	CXCR4	1guide	3.5741193915016303e-10	5.109277481898376	4.7788455662499985	5.146911869252698	4.747704235443628	4.586001850311851	4.97818233648363	3.8392517524667347	2.9259306041557656	3.331062690705702	1.9989564497703367	3.6867220438650135	3.424509219802673	2.659345629938282
1271	0.0	A01	0.0	163772.86	60237.0	178179.84	72800.805	49677.0	96041.9	3486.1802	487.90002	3151.72	73.1	15947.08	8292.36	458.4	4	20190721	R1	F11	pc9	CXCR4	1guide	1.0602499868119859e-10	5.214241931610612	4.779863334442825	5.250858573756649	4.862136179717014	4.696155360864466	4.982460736066183	3.5423498289373305	2.688330839843958	3.4985476236078163	1.8639173678924597	4.202681175039196	3.9186781664674935	2.6612446031767787
1273	0.0	A01	0.0	144125.73	60217.0	156856.45	48706.703	33097.0	96445.07	5407.75	277.95	1273.0	58.48	3723.24	2121.92	458.8	4	20190721	R1	F11	pc9	CXCR4	1guide	2.2373013067548044e-10	5.158741533202652	4.7797191152434975	5.195502390416159	4.687588733901938	4.519788629954198	4.9842800340452875	3.733016605986443	2.4439666974479595	3.1048284036536553	1.7670073605502787	3.570921030598018	3.32672899024203	2.661623397674203
1276	0.0	A01	0.0	169112.77	60297.0	183806.39	82262.15	52093.0	103490.53	15184.381	887.4	2428.96	121.26	7245.84	3866.1199	458.9	4	20190721	R1	F11	pc9	CXCR4	1guide	7.968417047897518e-11	5.228176391933886	4.780295704912012	5.264360606968072	4.915200047774258	4.716779368873068	5.014900616324419	4.181397088329434	2.9481194363288035	3.3854203559384275	2.0837175715498883	3.860088730506646	3.587275315651067	2.6617180519184047
1307	0.0	A01	0.0	151163.97	60237.0	164461.77	55449.75	37565.0	96737.79	6636.74	458.15002	1599.04	53.32	5753.96	2938.92	469.2	4	20190721	R1	F11	pc9	CXCR4	1guide	2.0202967943712385e-10	5.179448285623904	4.779863334442825	5.2160649484373005	4.74389959243531	4.574783393175776	4.985596157386438	3.8219548194523014	2.6610077140438717	3.203859338371751	1.7268901382561472	3.759966835516698	3.4681877528090523	2.6713580147423968
1312	0.0	A01	0.0	137185.48	60140.0	149494.31	48994.85	32908.0	97572.836	7933.6304	335.75	1247.16	27.52	5302.52	2411.48	469.9	4	20190721	R1	F11	pc9	CXCR4	1guide	3.5577776279989774e-10	5.137308161011084	4.779163423764499	5.174624670273481	4.69015044624341	4.517301488634157	4.989328927866947	3.899471962771131	2.526016021340753	3.0959221852361662	1.439648436787465	3.724482316859611	3.3822836608637314	2.6720054393819153
1329	0.0	A01	0.0	155568.1	60333.0	168984.0	66709.7	43101.0	101433.55	10771.851	435.2	2430.48	72.24	7225.32	3478.52	471.6	4	20190721	R1	F11	pc9	CXCR4	1guide	1.7594263563799362e-10	5.191920530126759	4.780554920725867	5.227845586029861	4.824189007936931	4.634487346481933	5.006181611932325	4.032290320774295	2.6386888988717554	3.385692048201032	1.8587777244627983	3.858857075625018	3.5413945071465744	2.673573802043754
1359	0.0	A01	0.0	158553.64	60297.0	172329.83	59772.85	35945.0	108979.66	11071.58	448.80002	2051.24	67.94	5817.8	2819.5999	477.8	4	20190721	R1	F11	pc9	CXCR4	1guide	1.2686628174748645e-10	5.200176218518237	4.780295704912012	5.2363604548648865	4.776503975062687	4.5556384879475535	5.0373454336932175	4.04420960554372	2.652052865966842	3.3120164747697016	1.8321255581402682	3.764758772735137	3.45018747933329	2.6792461343183245
1362	0.0	A01	0.0	96359.77	59989.0	105269.87	64619.55	47510.0	89137.164	6031.46	282.2	1448.5599	25.800001	4914.16	2652.4	482.1	4	20190721	R1	F11	pc9	CXCR4	1guide	1.1867981285089582e-10	4.983895770208007	4.7780716224291755	5.022304075012847	4.8103639345868805	4.676785030419206	4.950058812702822	3.780422449160728	2.45055702820446	3.1609364695521154	1.4116197252272062	3.6914493063651	3.423639003250086	2.683137136981292
1391	0.0	A01	0.0	139306.25	60135.0	151818.0	53505.8	35315.0	99293.68	1440.4501	223.55	2852.28	22.36	10900.68	5152.8	498.7	4	20190721	R1	F11	pc9	CXCR4	1guide	3.5744561807932614e-10	5.1439706015612305	4.779127315306203	5.1813232658758945	4.728400868202943	4.547959210587186	4.99692160535137	3.1584982100019343	2.3493746801327537	3.455192161154681	1.3494718110691402	4.037453578245916	3.7120432696862915	2.697839378848895
1422	0.0	A01	0.0	126926.695	60172.0	138241.5	39401.75	28248.0	91412.95	2469.62	179.35	1793.6	13.76	8072.7197	3418.48	509.9	4	20190721	R1	F11	pc9	CXCR4	1guide	3.871617598285308e-10	5.103552972824697	4.779394446833662	5.140638437505974	4.595515511126725	4.450987704555041	4.961007739192587	3.392630154191863	2.253701395791596	3.2537255893393833	1.1386184411234836	3.9070198746535767	3.533833040899093	2.707485006768958
1427	0.0	A01	0.0	103160.16	60044.0	112595.83	77826.0	56904.0	89631.74	2940.07	765.0	1852.88	149.64	9272.0	4565.32	511.4	4	20190721	R1	F11	pc9	CXCR4	1guide	7.525952791487568e-11	5.0135119912640915	4.778469616283805	5.051522299433117	4.891124709716798	4.755142795689794	4.952461837961183	3.4683576807316197	2.8836614351536176	3.2678472947076314	2.1750476977547675	3.9671734229555398	3.659471207506246	2.708760718507049
1428	0.0	A01	0.0	123606.734	60140.0	134697.22	48969.35	33084.0	97003.24	2012.75	425.85	1515.44	93.74	9286.439	4030.28	511.7	4	20190721	R1	F11	pc9	CXCR4	1guide	5.033578642005116e-10	5.092042132744933	4.779163423764499	5.129358628432726	4.6899243532587205	4.519618012153399	4.986786250148812	3.3037898353143564	2.629256657806085	3.180538729464643	1.9719249392871023	3.96784923151101	3.6053352225563233	2.709015427332575
1434	0.0	A01	0.0	132546.34	60283.0	144096.3	59635.152	40417.0	96698.16	6186.66	390.15002	1735.84	13.76	4745.44	2381.84	513.4	4	20190721	R1	F11	pc9	CXCR4	1guide	2.9773999631395906e-10	5.122367752355042	4.780194856964194	5.158652820040788	4.775502333038401	4.606564074350029	4.985418193440967	3.7914562601417066	2.5912316384280047	3.2395096833030936	1.1386184411234836	3.6762764813087725	3.3769126004389616	2.7104558849877276
1435	0.0	A01	0.0	97078.3	59993.0	106047.766	60235.25	43341.0	91081.83	7724.1104	233.75	1273.0	68.8	4596.48	2010.96	513.4	4	20190721	R1	F11	pc9	CXCR4	1guide	1.3278845736903993e-10	4.987122148538784	4.778100579738243	5.025501522574828	4.779850717174643	4.636898927506911	4.959431738858256	3.887848469759392	2.3687516195445553	3.1048284036536553	1.8375884574994874	3.662425372928548	3.303403423696189	2.7104558849877276
1457	0.0	A01	0.0	126377.16	60240.0	137487.6	44239.953	30176.0	96079.984	6233.22	188.70001	2091.52	16.34	7548.32	3777.2	522.0	4	20190721	R1	F11	pc9	CXCR4	1guide	5.094915214382854e-10	5.101668578604895	4.779884963192644	5.138263511191726	4.645814658134693	4.479661671057235	4.982632923767749	3.7947124704508055	2.2757719282595055	3.320462025899839	1.2132520562519706	3.8778502930496996	3.577169975399969	2.717670503002262
1487	0.0	A01	0.0	162105.06	60375.0	175962.22	66095.15	47843.0	90538.04	3728.6802	2084.2	1913.6799	251.12001	4915.68	2070.24	532.7	4	20190721	R1	F11	pc9	CXCR4	1guide	1.0899426622357976e-10	5.2097965779668565	4.780857143759569	5.245419429463081	4.820169582267025	4.679818404312213	4.9568310840010925	3.571555133736707	3.3189393813861257	3.2818693025390173	2.3998813206365117	3.691583619045219	3.3160206934729084	2.7264827067368596
1499	0.0	A01	0.0	137673.25	60199.0	149878.81	75103.45	50375.0	97706.805	14876.891	805.80005	2137.88	133.3	8730.88	4424.7197	543.1	4	20190721	R1	F11	pc9	CXCR4	1guide	1.1194399702428092e-10	5.1388495647598305	4.779589277003854	5.175740243490747	4.875659905561507	4.702215059149166	4.989924810753806	4.172512170086556	2.9062272893687955	3.3299833006402193	2.1248301593565566	3.941058013349835	3.6458857665451845	2.734879783269717
1508	0.0	A01	0.0	115641.95	60081.0	126141.56	44137.953	30529.0	94750.06	3405.6702	203.15001	1077.6799	34.4	5440.84	2792.24	545.5	4	20190721	R1	F11	pc9	CXCR4	1guide	5.110002405127401e-10	5.0631154180405336	4.778737152539182	5.100858206242882	4.644812189108157	4.484712578894317	4.976579505113948	3.532202584902076	2.307816846234592	3.03248979557968	1.5365584618355062	3.73566594222656	3.4459527427316723	2.7367947549243605
1513	0.0	A01	0.0	163270.89	60321.0	177386.34	72487.15	47921.0	99132.27	6970.4204	383.35	1781.44	80.840004	5805.64	2888.76	546.6	4	20190721	R1	F11	pc9	CXCR4	1guide	1.0930193010034468e-10	5.212908761786059	4.780468532644244	5.248920182224524	4.86026101543416	4.680525872193244	4.996215066130302	3.8432589726898048	2.5835954745068825	3.2507711853423653	1.9076263261566015	3.7638501125358013	3.4607114633520535	2.7376696079587406
1514	0.0	A01	0.0	149832.0	60303.0	162834.19	57389.453	40223.0	93505.586	4469.7603	651.10004	1380.16	86.86	4912.64	2328.64	546.9	4	20190721	R1	F11	pc9	CXCR4	1guide	2.3751233280479676e-10	5.175604576642895	4.780338918293332	5.211745591485981	4.758832086292064	4.604474458972241	4.970837555999462	3.6502842293516466	2.813647719773772	3.139929447221168	1.9388198280779294	3.6913149521337343	3.3671023332070336	2.7379079427618986
1545	0.0	A01	0.0	145349.78	60166.0	158322.7	46310.55	29810.0	101811.75	5301.0503	504.05002	1776.12	24.08	5342.8	2346.1199	551.4	4	20190721	R1	F11	pc9	CXCR4	1guide	1.5973426706587477e-10	5.162414382497988	4.7793511393681305	5.199543196194863	4.665679946181437	4.474361976032631	5.0077979024180985	3.7243619245537603	2.702473634855104	3.2494723034790796	1.3816564812097887	3.727768901424456	3.3703501982623654	2.7414667809987945
1562	0.0	A01	0.0	159475.22	60394.0	173053.1	83649.35	52254.0	104911.47	11050.24	545.7	2201.72	108.36	6086.84	2896.3599	557.7	4	20190721	R1	F11	pc9	CXCR4	1guide	9.829705978971358e-11	5.202693206538772	4.7809937946422325	5.238179367782376	4.922462578724359	4.71811954093498	5.020822967150489	4.043371719770389	2.7369539634980926	3.342762081705675	2.03486899880735	3.784391874795448	3.4618525205526756	2.7464006539974712
1586	0.0	A01	0.0	144871.95	60220.0	157660.72	72281.45	50248.0	94273.15	8123.75	464.1	2147.0	29.24	4630.68	2264.04	568.9	4	20190721	R1	F11	pc9	CXCR4	1guide	1.6754773150426522e-10	5.160984315201752	4.779740751176741	5.197723502110459	4.859026874904741	4.701118780396016	4.974388011443362	3.909756549975128	2.6666115741305645	3.331832044436249	1.4659773648862975	3.6656447868911384	3.3548841029889127	2.7550359524053043
1604	0.0	A01	0.0	162154.77	60224.0	176457.47	63720.25	43552.0	95884.7	3133.1	351.05002	1578.52	50.74	6365.0	3130.44	574.7	4	20190721	R1	F11	pc9	CXCR4	1guide	1.0165119074267802e-10	5.20992971683401	4.7797695974111445	5.246640045060769	4.804277471043211	4.639008103523241	4.981749327939227	3.495974270133963	2.5453690000232196	3.1982500941894774	1.705350477252067	3.803798407989674	3.495605376108338	2.759441206358417
1612	0.0	A01	0.0	152292.86	60253.0	165645.95	66249.0	44873.0	96755.164	19679.361	392.7	474.24	54.18	4088.04	2057.32	575.5	4	20190721	R1	F11	pc9	CXCR4	1guide	2.0554655346679622e-10	5.182679540849268	4.7799786753300575	5.219180830154892	4.821179327170964	4.651985105412111	4.985674153680582	4.294010999777645	2.5940609147704086	2.6759981730201545	1.7338390031433686	3.611515140712456	3.31330186248177	2.760045327965811
1616	0.0	A01	0.0	120167.5	60060.0	131123.83	49788.75	36380.0	89690.914	6467.96	417.35	2251.88	71.380005	5741.8	2949.56	576.3	4	20190721	R1	F11	pc9	CXCR4	1guide	4.6118550124863973e-10	5.079787026076257	4.778585327862962	5.117681619858467	4.697131222983293	4.560862694727465	4.952748450040955	3.810767322799341	2.6205004241885805	3.352545221160222	1.8535765733279417	3.759048046182917	3.469757243648175	2.760648610382247
1629	0.0	A01	0.0	147648.75	60289.0	160498.75	65226.453	46081.0	92764.5	3019.61	1541.05	2059.5999	239.08	4767.48	2371.96	582.2	4	20190721	R1	F11	pc9	CXCR4	1guide	2.3935438787347087e-10	5.169229774562862	4.7802380803808004	5.205471654371942	4.814423763159598	4.663521895106336	4.967381808074679	3.479950870398678	3.1878167435704095	3.3137828522669865	2.378543250487798	3.6782888780389227	3.3751073537939678	2.765072210208677
1642	0.0	A01	0.0	130836.664	60217.0	142393.53	47442.75	34301.0	90644.83	9750.44	301.75	1383.2	17.2	7070.28	3467.1199	589.2	4	20190721	R1	F11	pc9	CXCR4	1guide	4.570352293669398e-10	5.116729462404046	4.7797191152434975	5.153490260324425	4.6761698547915085	4.535306781504905	4.957343029823142	3.9890242333254995	2.4796472787693866	3.140884964934905	1.235528466171525	3.8494366000409257	3.5399688573191614	2.770262747168296
1644	0.0	A01	0.0	96383.21	60040.0	105206.04	74813.6	56348.0	87012.57	4200.1	496.40002	1423.48	76.54	3999.88	2029.96	589.5	4	20190721	R1	F11	pc9	CXCR4	1guide	8.172525162462292e-11	4.984001390415174	4.778440683571233	5.022040670010143	4.873980562390328	4.750878505929981	4.939581997710588	3.6232596407173627	2.6958317941862657	3.1533513636971713	1.8838884630832606	3.602046949574216	3.3074874719450396	2.770483809431108
1658	0.0	A01	0.0	111019.15	60013.0	121236.25	47341.6	36605.0	84758.34	2908.06	1687.25	3755.16	239.94	12581.04	6061.0	591.8	4	20190721	R1	F11	pc9	CXCR4	1guide	3.7659637136481796e-10	5.045397891791437	4.778245337329005	5.08363249459187	4.675242945988308	4.563540411189449	4.928182461638763	3.463603371528993	3.227179436813427	3.5746284360054177	2.380102658936142	4.099716544492049	3.7825442840100103	2.772174951866442
1668	0.0	A01	0.0	150226.06	60283.0	163316.6	51796.453	34459.0	98509.32	5878.2	316.2	1095.16	51.600002	6197.04	2387.16	593.8	4	20190721	R1	F11	pc9	CXCR4	1guide	1.7270251978430484e-10	5.1767452843195265	4.780194856964194	5.213030313382935	4.714300021502376	4.537302670071282	4.993477322566606	3.7692443728626523	2.499961882362307	3.0394775866490096	1.7126497208911873	3.7921843021344666	3.377881512689411	2.773640184332026
1681	0.0	A01	0.0	140582.83	60165.0	153132.83	53277.152	34609.0	100886.23	7731.87	282.2	1028.28	74.82	6662.16	3172.24	600.2	4	20190721	R1	F11	pc9	CXCR4	1guide	3.410255221865532e-10	5.147932275833126	4.779343921037328	5.185068303338605	4.726541003804016	4.539189050875863	5.003831878464754	3.888284549978536	2.45055702820446	3.0121114012519614	1.8740177020907862	3.823615068784394	3.501366035673267	2.7782959999216335
1683	0.0	A01	0.0	132091.23	60161.0	143892.75	34836.402	26001.0	87805.805	6102.27	200.6	1012.32	30.1	4801.68	2529.28	600.4	4	20190721	R1	F11	pc9	CXCR4	1guide	1.4282831920944787e-10	5.120873998622267	4.779315046514311	5.158038912669656	4.542033297801373	4.414990051283522	4.943523227300419	3.7854914208412773	2.302330941898373	3.00531782025723	1.4785665010978366	3.6813932297486955	3.402996914929949	2.778440701230947
1687	0.0	A01	0.0	88180.58	59640.0	96898.1	74339.305	54636.0	89170.164	4120.56	283.05002	1431.08	10.32	5174.08	2986.8	601.9	4	20190721	R1	F11	pc9	CXCR4	1guide	7.08680582270718e-11	4.945372941798926	4.775537634780957	4.986315268392281	4.871218494723197	4.737478896355815	4.95021956569281	3.61495624851526	2.451863187315187	3.1556638989612296	1.0136796844485414	3.7138331459148666	3.4752061497560525	2.7795243609404943
1690	0.0	A01	0.0	152245.3	60285.0	165506.31	49592.402	36441.0	89187.664	15548.131	493.85	2439.5999	80.840004	8062.84	4083.48	602.7	4	20190721	R1	F11	pc9	CXCR4	1guide	1.1330623112111348e-10	5.182543885391719	4.780209265247716	5.218814562653342	4.695415146794106	4.561590286207738	4.950304789352883	4.191678187173102	2.6935950634720895	3.387318598608701	1.9076263261566015	3.9064880332749308	3.6110304307722587	2.7801012002640726
1702	0.0	A01	0.0	139660.55	60135.0	152204.11	55075.75	38019.0	94937.914	7244.93	408.85	1790.5599	92.020004	5437.04	2622.76	606.4	4	20190721	R1	F11	pc9	CXCR4	1guide	3.5395334641350093e-10	5.145073738294499	4.779127315306203	5.182426378155934	4.740960419915291	4.58000068958904	4.977439685344233	3.860034204242109	2.611564008571488	3.252988862999822	1.963882249092939	3.7353625312139376	3.418758553189337	2.782759210108978
1728	0.0	A01	0.0	127776.56	60104.0	139324.6	54934.652	37704.0	95485.82	8278.95	1122.0	1759.4	106.64	6833.16	3129.68	619.9	4	20190721	R1	F11	pc9	CXCR4	1guide	3.7725464492018113e-10	5.106451200376474	4.778903375831701	5.144027785391324	4.73984638040967	4.576387426751579	4.979938883444913	3.917975269962637	3.0499928569201424	3.2453645936611886	2.0279201339201283	3.8346215998768645	3.4954999250768184	2.7923216534557715
1737	0.0	A01	0.0	99883.51	60233.0	108677.41	68155.555	51213.0	87216.97	6531.0103	426.7	1569.4	89.44	4281.08	2307.3599	620.9	4	20190721	R1	F11	pc9	CXCR4	1guide	1.1061391141397839e-10	4.99949378595065	4.779834494434056	5.036139264777556	4.833501256675799	4.709380217062364	4.940600988574224	3.814980365618268	2.630122655283606	3.195733655029228	1.9515318023971027	3.6315533514415383	3.3631153337708417	2.793021676922634
1754	0.0	A01	0.0	156278.81	60318.0	169798.22	66606.0	45002.0	96997.71	15928.37	475.15002	2283.8	96.32	4332.0	2025.4	627.4	4	20190721	R1	F11	pc9	CXCR4	1guide	1.6924962875342606e-10	5.193900102535747	4.7804469329385775	5.229933130012154	4.823513353036992	4.653231815323397	4.986761485411166	4.202171338555307	2.6768307559155478	3.358658077904857	1.983716472537751	3.636688447953283	3.3065108108783448	2.797544531261459
1770	0.0	A01	0.0	123432.79	59978.0	134870.97	61741.453	37034.0	109258.734	5786.0503	386.75	1800.44	68.8	4784.1997	2090.76	635.1	4	20190721	R1	F11	pc9	CXCR4	1guide	1.9524330315546846e-10	5.091430542333771	4.777991979872234	5.129918476962184	4.790576846667658	4.568600622233319	5.038456165452431	3.7623822042625137	2.587430322371405	3.255378638869821	1.8375884574994874	3.6798093001298993	3.320304184698999	2.8028420960442344
1789	0.0	A01	0.0	148112.39	60225.0	161173.83	83305.95	54689.0	99828.836	10254.84	566.10004	1732.7999	68.8	8055.2397	3933.76	644.3	4	20190721	R1	F11	pc9	CXCR4	1guide	7.886227112673029e-11	5.170591391775578	4.779776808670381	5.207294521193079	4.920676037624764	4.7378999822802434	4.999256007015457	4.0109288821087	2.752893182979168	3.2387484209244364	1.8375884574994874	3.906078470746063	3.5948078610195786	2.8090881231181197
1795	0.0	A01	0.0	147187.25	60218.0	160185.72	70766.75	47982.0	96656.445	2942.98	888.25	2828.72	111.8	7182.0	3340.2	645.3	4	20190721	R1	F11	pc9	CXCR4	1guide	1.8708412220725975e-10	5.167870191153193	4.7797263273410096	5.204623794241721	4.849829250862053	4.6810783464009065	4.985230819257722	3.468787307834737	2.9485352161613654	3.4515899565775787	2.048441815405159	3.8562454007900544	3.5237724653419247	2.8097616568916495
1805	0.0	A01	0.0	125168.734	60155.0	136365.36	70163.25	48879.0	94073.5	1748.91	289.0	2006.4	61.920002	6854.44	3150.96	646.1	4	20190721	R1	F11	pc9	CXCR4	1guide	1.0226070589515196e-10	5.097495860949969	4.77927173112993	5.134704061354523	4.846109697581131	4.6891223122319525	4.973467302230632	3.2427674694762474	2.4608978427565478	3.302417524435158	1.7918309615877077	3.8359719754941093	3.498442884654678	2.8102997246295622
1818	0.0	A01	0.0	122563.75	60201.0	133425.33	45492.85	32809.0	90872.01	15153.341	248.20001	1991.2	36.12	4930.12	2767.16	647.6	4	20190721	R1	F11	pc9	CXCR4	1guide	5.490103009868347e-10	5.088362040305763	4.779603705391958	5.1252382795116125	4.657943159934918	4.515992993534467	4.958430123873539	4.180508391246034	2.3948017985222845	3.2991148729507853	1.557747728798817	3.69285750053407	3.4420342574206595	2.811306823708741
1855	0.0	A01	0.0	153763.98	60333.0	167024.3	69992.4	44957.0	102031.31	13074.631	360.40002	1354.32	79.98	5975.12	3022.52	663.9	4	20190721	R1	F11	pc9	CXCR4	1guide	1.780410908759339e-10	5.186854624029315	4.780554920725867	5.22277965217278	4.845050875786946	4.6527973228698185	5.008733473321416	4.116429436124429	2.556784811726815	3.131721274757975	1.9029814180257811	3.7763466402824957	3.480369186073143	2.822102684617537
1858	0.0	A01	0.0	166230.88	60378.0	180431.73	70854.305	47134.0	98517.16	4606.5303	395.25	3885.88	85.14	19057.0	8680.72	664.4	4	20190721	R1	F11	pc9	CXCR4	1guide	8.463395254197332e-11	5.220711690908993	4.7808787230734735	5.256312923737418	4.850366240543063	4.6733342974768695	4.993511867207285	3.6633739296274057	2.596871878604247	3.589489371910196	1.9301336427277478	4.280054533973247	3.938555734429527	2.8224296397379547
1874	0.0	A01	0.0	125036.68	60244.0	136020.25	66150.4	45028.0	96278.59	5881.1104	356.15002	1976.0	76.54	4640.56	2206.28	673.5	4	20190721	R1	F11	pc9	CXCR4	1guide	1.413450955398056e-10	5.0970374326011605	4.779913799850263	5.133603568727487	4.820532464376679	4.653482657416997	4.9835297383221935	3.7694593284625775	2.5516329784514493	3.295786940251609	1.8838884630832606	3.6665703977270274	3.343660633879399	2.8283376000590046
1875	0.0	A01	0.0	132393.7	60264.0	143975.73	64082.35	46104.0	91091.9	7370.06	1108.4	2102.92	182.32	7272.44	3557.56	673.6	4	20190721	R1	F11	pc9	CXCR4	1guide	2.1294389222403265e-10	5.121867329793272	4.780057954424528	5.158289302407339	4.806738440215368	4.6637386065732995	4.95947975325898	3.867471026937692	3.0446965266761383	3.3228227352873887	2.260834329618939	3.8616801433637775	3.5511522405611533	2.8284020627509565
1883	0.0	A01	0.0	114676.36	59913.0	125439.05	36890.85	25005.0	96687.82	2560.8	378.25	2013.24	43.86	8306.04	3727.8	677.2	4	20190721	R1	F11	pc9	CXCR4	1guide	4.101491758029276e-10	5.05947389696676	4.777521066390996	5.098432745447979	4.566918680291218	4.398026858883687	4.9853717697994435	3.4083756694169978	2.5777789366952244	3.30389554847139	1.6420686333851044	3.9193940202848143	3.571452609685311	2.830716957265377
1893	0.0	A01	0.0	132388.02	60223.0	144067.56	70986.9	45211.0	102899.68	11108.44	342.55002	2162.2	71.380005	7502.7197	3335.64	678.9	4	20190721	R1	F11	pc9	CXCR4	1guide	1.2377914770537846e-10	5.121848672539456	4.779762386032165	5.158566208343042	4.851178201376231	4.6552441130877975	5.012414022865759	4.045653090414826	2.5347239950700255	3.3348958532043773	1.8535765733279417	3.8752187231420447	3.5231791591396244	2.831805824292144
1901	0.0	A01	0.0	157135.06	60229.0	170980.81	79497.95	50017.0	104164.13	5611.45	318.75	1378.64	49.02	4303.88	2645.56	680.4	4	20190721	R1	F11	pc9	CXCR4	1guide	1.1952127927938582e-10	5.196273102616349	4.779805652509992	5.2329473765154235	4.900355946795318	4.699117639363333	5.01771820261867	3.7490751126700954	2.5034501934420117	3.1394508796193685	1.690373310971633	3.633860142082203	3.4225176251838154	2.8327643205238537
1936	0.0	A01	0.0	130347.48	60136.0	142052.22	63332.652	40840.0	101629.984	12062.92	198.90001	1016.88	22.36	5370.16	2504.2	697.3	4	20190721	R1	F11	pc9	CXCR4	1guide	2.1220918412412463e-10	5.115102627943245	4.779134537238039	5.1524480214687145	4.80162767647093	4.611085733414873	5.007021858808517	4.081452444824709	2.2986348031148056	3.007269707797973	1.3494718110691402	3.729987238015836	3.398669002742732	2.8434196576020985
1954	0.0	A01	0.0	130507.23	60178.0	142127.05	48090.453	34562.0	91188.47	3869.33	803.25	1769.28	125.560005	5833.76	2633.4	708.6	4	20190721	R1	F11	pc9	CXCR4	1guide	4.64313721725367e-10	5.115634560481369	4.779437749981042	5.1526767323316145	4.682058869166966	4.53859886586218	4.959939923033766	3.5876357793448523	2.904850734223556	3.247796575449969	2.0988513249725305	3.7659485408961695	3.4205168151233645	2.8504011330340018
1966	0.0	A01	0.0	116280.25	60052.0	126899.06	51215.902	33876.0	99081.516	7146.9604	208.25	2530.8	27.52	10285.84	4797.88	712.4	4	20190721	R1	F11	pc9	CXCR4	1guide	3.7146592764105504e-10	5.065505956823053	4.778527475927096	5.103458413642532	4.7094048287070605	4.529892124194544	4.995992641257963	3.8541213787524082	2.318585010078825	3.4032578341661948	1.439648436787465	4.012239757830967	3.6810493710005674	2.8527239256745474
1981	0.0	A01	0.0	145768.67	60237.0	158591.84	41743.5	32153.0	85083.88	6294.33	323.85	956.83997	8.6	4659.56	2397.04	716.0	4	20190721	R1	F11	pc9	CXCR4	1guide	8.181249357138763e-11	5.163664196864329	4.779863334442825	5.200280848142663	4.620588859845896	4.507221500515661	4.929847300760141	3.7989495138154465	2.510343909574946	2.980839306875036	0.9344984705075438	3.6683449138692583	3.3796752883509993	2.8549130223078554
2007	0.0	A01	0.0	165677.78	60381.0	179822.47	72400.45	49177.0	96484.87	13838.0205	413.1	2077.84	69.66	4944.56	2369.68	726.6	4	20190721	R1	F11	pc9	CXCR4	1guide	9.184010635278344e-11	5.219264269870585	4.780900301315194	5.254843955720248	4.859741284278242	4.6917620314546395	4.9844592033715065	4.141073969888172	2.616055201393248	3.3176121208828317	1.8429834929535964	3.6941276563730785	3.3746896906052983	2.86129537893422
2016	0.0	A01	0.0	134997.27	60313.0	146687.78	39837.8	29117.0	89666.18	2692.72	251.6	1585.36	46.440002	6147.64	3214.8	729.8	4	20190721	R1	F11	pc9	CXCR4	1guide	2.1369929977392097e-10	5.130324971932039	4.780410931041706	5.16639393963261	4.600295355481324	4.4641466264595735	4.952628666625431	3.430191191323925	2.400710647308697	3.2001278923585015	1.666892233897915	3.7887084373554467	3.5071539662521336	2.863203851764384
2022	0.0	A01	0.0	96168.79	60016.0	105013.95	67403.305	51956.0	85020.836	9293.57	278.80002	1659.08	34.4	6264.6797	2771.72	732.0	4	20190721	R1	F11	pc9	CXCR4	1guide	1.0900135911079116e-10	4.983034147534246	4.778267046806648	5.021247007285146	4.828681189893807	4.715635708128531	4.929525370700014	3.9681825890354583	2.445292797948817	3.2198673164864426	1.5365584618355062	3.7968988704606534	3.442749351004112	2.864511081058392
2028	0.0	A01	0.0	121885.695	60308.0	132451.77	63959.1	45620.0	91881.28	25295.66	1125.4	2155.3599	172.86	7924.52	4120.7197	734.1	4	20190721	R1	F11	pc9	CXCR4	1guide	1.5520451009377883e-10	5.085952739159126	4.780374926160122	5.122057751958155	4.805902354555294	4.65915528094063	4.963227042638849	4.403046017940095	3.0513069202394174	3.333519791243661	2.2376945101975076	3.89897296689209	3.614973076706896	2.865755209628061
2044	0.0	A01	0.0	105464.11	60080.0	115041.54	61800.1	47684.0	84936.914	5659.95	223.55	1121.0	27.52	3777.2	2065.68	737.1	4	20190721	R1	F11	pc9	CXCR4	1guide	1.4195656105516627e-10	5.023104689469525	4.778729923996112	5.06085468320814	4.790989188810451	4.67837267930482	4.929096478105405	3.7528126096341867	2.3493746801327537	3.049605612594973	1.439648436787465	3.577169975399969	3.3150630303051956	2.867526396815138
2049	0.0	A01	0.0	115329.555	60128.0	125702.47	74047.75	50848.0	95437.25	20606.68	306.85	1139.24	103.200005	5840.6	2992.88	738.1	4	20190721	R1	F11	pc9	CXCR4	1guide	7.506341650467998e-11	5.061940615125851	4.779076758420431	5.099343807152733	4.869511866673162	4.706273875527286	4.979717916757927	4.314008020427275	2.486926136258449	3.056615221406276	2.0136797165551688	3.7664574713780645	3.4760892870779037	2.8681151909621003
2061	0.0	A01	0.0	158211.42	60225.0	172163.45	63810.35	41845.0	99937.27	2115.57	388.45	1364.2	45.58	4947.6	2532.32	739.4	4	20190721	R1	F11	pc9	CXCR4	1guide	1.4624098380312295e-10	5.199237833638422	4.779776808670381	5.23594096482559	4.80489113737013	4.621643572194573	4.999727496525406	3.3254274138780895	2.5893351394318356	3.134878029650645	1.6587743382909765	3.6943945894211336	3.403518596739217	2.868879460576948
2064	0.0	A01	0.0	142127.8	60233.0	154640.95	45162.203	30941.0	95657.87	6190.54	296.65	1628.6799	50.74	5958.4	3198.08	740.0	4	20190721	R1	F11	pc9	CXCR4	1guide	1.9167813963329625e-10	5.152679024084024	4.779834494434056	5.189324517790106	4.65477511973859	4.490534345803676	4.980720693502015	3.7917285368641482	2.4722443437379487	3.2118357450943003	1.705350477252067	3.7751296478472836	3.504889334035732	2.8692317197309762
2086	0.0	A01	0.0	134989.45	60228.0	146886.31	77632.2	54564.0	93242.875	3612.28	374.85	1845.28	48.16	5905.96	2885.72	745.7	4	20190721	R1	F11	pc9	CXCR4	1guide	8.165565729866771e-11	5.130299837913177	4.779798441729682	5.166981328243114	4.890041911185364	4.736906200252733	4.969615655854395	3.5577814100978324	2.573857522253555	3.2660622815791553	1.6826864768737697	3.771290498368503	3.4602541850114736	2.8725641502000068
2089	0.0	A01	0.0	103044.43	60048.0	112462.02	75417.1	56180.0	87976.77	10879.5205	241.40001	2570.32	45.58	10760.08	4813.84	746.6	4	20190721	R1	F11	pc9	CXCR4	1guide	8.364397834634196e-11	5.013024519925356	4.778498547069007	5.051005893150222	4.87746983754188	4.74958173486556	4.944368030112031	4.036609755159958	2.382737282232269	3.4099872070928656	1.6587743382909765	4.031815503426876	3.682491637220139	2.8730879713887147
2096	0.0	A01	0.0	167215.64	60300.0	181735.39	75077.1	48108.0	102275.164	7776.49	496.40002	2231.3599	86.86	7812.8	4069.8	748.3	4	20190721	R1	F11	pc9	CXCR4	1guide	8.639221884198881e-11	5.223276897023118	4.780317312140151	5.259439508796759	4.875507497837025	4.682217302298146	5.009770184835102	3.8907836309527988	2.6958317941862657	3.3485696169149537	1.9388198280779294	3.892806696083103	3.6095730726591886	2.874075738138381
2113	0.0	A01	0.0	164050.47	60212.0	178555.97	81255.75	51408.0	103586.54	12133.73	598.4	1847.5599	104.92	6470.64	3165.4	754.8	4	20190721	R1	F11	pc9	CXCR4	1guide	1.0143587459646214e-10	5.214977475656218	4.779683052959317	5.251774372321366	4.90985410324984	4.711030708207443	5.015303323066532	4.083994343563801	2.7769916025751424	3.2665985362030847	2.0208582743390466	3.810947247298157	3.5004285846251104	2.87783188446925
2124	0.0	A01	0.0	113047.62	60036.0	123404.09	70557.65	45940.0	100654.47	6767.6904	811.75	2515.5999	102.340004	7111.32	3274.8398	758.3	4	20190721	R1	F11	pc9	CXCR4	1guide	9.271532233610573e-11	5.053261412738643	4.778411748931034	5.09132956701931	4.848544098092641	4.662190990859007	5.0028330609969895	3.8304404848191846	2.9094222972980393	3.4006415607673715	2.0100454294718424	3.851950211022484	3.5151900656479897	2.879841048995337
2136	0.0	A01	0.0	122151.945	60236.0	132899.75	40071.55	29464.0	89130.1	12901.971	196.35	858.8	24.94	4294.0	2073.28	766.3	4	20190721	R1	F11	pc9	CXCR4	1guide	4.890262652089365e-10	5.086900387656219	4.779856124620178	5.123524163984699	4.602836150086982	4.469291705846857	4.950024401396076	4.110656051394212	2.2930309191064273	2.933892029591125	1.3968964584423744	3.63286204010023	3.316657964402113	2.8843988186384477
2158	0.0	A01	0.0	132536.4	60100.0	144524.22	41282.8	30467.0	88801.31	9375.05	192.1	2359.8	51.600002	8643.4795	4255.2397	768.4	4	20190721	R1	F11	pc9	CXCR4	1guide	3.083535187301308e-10	5.122335190436804	4.778874472002739	5.1599406304015485	4.615769153797924	4.483829692568941	4.948419384779672	3.971973583583063	2.2835273786603563	3.372875205779654	1.7126497208911873	3.9366886059116823	3.6289240338618227	2.8855873699883188
2169	0.0	A01	0.0	116492.54	60185.0	126849.8	63421.05	44893.0	92583.74	9188.811	272.0	1354.32	30.1	5104.92	2429.72	774.2	4	20190721	R1	F11	pc9	CXCR4	1guide	1.4464210745808612e-10	5.066298111218287	4.7794882648631365	5.103289776121113	4.802233433287381	4.6521786283446644	4.966534730762367	3.9632592974186105	2.4345689040341987	3.131721274757975	1.4785665010978366	3.7079889339331005	3.3855562233158794	2.8888531738305807
2184	0.0	A01	0.0	142826.44	60196.0	155496.61	77971.35	56288.0	90781.88	6379.6904	332.35	1880.24	269.18	9971.96	5237.92	783.7	4	20190721	R1	F11	pc9	CXCR4	1guide	1.0635061581247375e-10	5.154808603782305	4.779567633522879	5.191720923615063	4.891935062385974	4.750415817777367	4.957999185749854	3.8047996053762803	2.5215956910858575	3.2742132853182464	2.430042776973136	3.998780526071325	3.719158854579162	2.8941498535325594
2186	0.0	A01	0.0	165894.33	60352.0	180144.0	77073.75	50564.0	99895.29	14074.7	461.55002	2173.5999	41.28	6845.32	3126.64	784.7	4	20190721	R1	F11	pc9	CXCR4	1guide	9.654027011648799e-11	5.219831537886186	4.780691666721215	5.2556198017886695	4.886906489966765	4.7038414226559295	4.999545007921658	4.14843915273062	2.664218772532409	3.337179596141635	1.615739675776504	3.835393743872283	3.495077864718454	2.8947036593652467
2203	0.0	A01	0.0	151972.66	60233.0	165352.56	70087.6	46138.0	99554.836	6369.99	293.25	1597.52	78.26	7300.56	3540.8398	787.4	4	20190721	R1	F11	pc9	CXCR4	1guide	1.856551861450937e-10	5.18176545433948	4.779834494434056	5.21841092964577	4.845641198434197	4.664058764701992	4.9980623609978885	3.8041387665331055	2.467238020787567	3.203446309282691	1.8935398554194158	3.86335617806935	3.549106283564488	2.8961954239199112
2209	0.0	A01	0.0	85237.625	48694.0	114719.13	73354.15	49362.0	97389.43	1636.39	1298.8	2581.72	183.18001	6882.56	3734.64	787.9	4	20190721	R1	F11	pc9	CXCR4	1guide	6.769537668164875e-11	4.930631340341036	4.687475451411264	5.059635855407325	4.86542467976852	4.693392747689838	4.988511822612628	3.213886820743035	3.113542296281177	3.411909134222527	2.2628780734940754	3.837750009822295	3.572248731932959	2.8964711139364323
2213	0.0	A01	0.0	161396.48	60285.0	175454.6	68186.15	43773.0	102086.84	4119.5903	346.80002	2712.44	74.82	7036.08	3293.8398	788.5	4	20190721	R1	F11	pc9	CXCR4	1guide	1.1987919785183664e-10	5.207894070453172	4.780209265247716	5.244164743393027	4.833696159581135	4.641206312178522	5.008969776808438	3.614854030260246	2.540079111734303	3.433360130854883	1.8740177020907862	3.847330773549765	3.517702478662948	2.896801697664922
2230	0.0	A01	0.0	146455.95	60209.0	159413.67	54864.953	39633.0	90723.12	8589.351	236.3	1743.44	13.76	4075.88	2133.32	794.5	4	20190721	R1	F11	pc9	CXCR4	1guide	2.6988264416543944e-10	5.165707029529336	4.779661414151369	5.202525565273688	4.739295012487487	4.598056947280794	4.957717963882083	3.9339603294184933	2.373463727241178	3.2414069912502166	1.1386184411234836	3.610221376757259	3.3290560188316136	2.900093901543398
2251	0.0	A01	0.0	131918.7	60184.0	143649.88	52960.953	37176.0	93362.625	3526.9202	612.0	810.16	113.520004	4207.36	2102.16	801.4	4	20190721	R1	F11	pc9	CXCR4	1guide	4.1899366395234645e-10	5.120306373166899	4.779481048811131	5.157305252417532	4.72395579239092	4.570262659470812	4.9701730539090825	3.5473956292588467	2.7867514221455614	2.908570782575198	2.0550723987946093	3.6240096596170326	3.322665749896372	2.903849351327143
2257	0.0	A01	0.0	130377.3	60171.0	142002.08	50223.1	33307.0	98820.7	8413.78	281.35	2221.48	43.0	6628.7197	3096.24	804.3	4	20190721	R1	F11	pc9	CXCR4	1guide	4.5840044548570304e-10	5.115201972528365	4.779387229222635	5.152294700098664	4.700903529362288	4.522535517046624	4.994847939638616	3.924991166193024	2.449246928911455	3.346642403819911	1.6334684555795864	3.821429656703368	3.49083461557516	2.905418062111163
2265	0.0	A01	0.0	85778.65	59945.0	93779.13	52203.6	40793.0	83867.7	13399.58	227.8	1048.7999	43.86	4624.6	2134.84	809.0	4	20190721	R1	F11	pc9	CXCR4	1guide	9.753824235386726e-11	4.933379199040383	4.777752964532982	4.972106212445405	4.717700466311903	4.610585645389078	4.923594749208022	4.127091188468486	2.3575537255611745	3.0206926483533865	1.6420686333851044	3.6650741840177377	3.329365349362123	2.9079485216122722
2279	0.0	A01	0.0	121273.68	60153.0	132126.3	49476.8	34010.0	95339.95	2018.5701	304.30002	2014.0	94.6	7293.7197	3435.96	818.2	4	20190721	R1	F11	pc9	CXCR4	1guide	4.795901968725148e-10	5.08376655513851	4.779257291708381	5.120989263118829	4.694401609955292	4.531606631932722	4.979274934065128	3.305043829185362	2.4833019784908297	3.3040594662175993	1.9758911293967103	3.8629490708031025	3.536048094377709	2.9128594816417563
2286	0.0	A01	0.0	162559.47	60257.0	176801.0	59142.152	40869.0	94838.14	15750.86	398.65002	1637.04	83.42	7212.4	3627.48	819.8	4	20190721	R1	F11	pc9	CXCR4	1guide	7.831561517304542e-11	5.211012271316666	4.780007505766174	5.24748471708686	4.771897125634883	4.611394011340291	4.9769830307108505	4.197304281029186	2.6005917950263715	3.2140593016057433	1.9212701759771231	3.8580797988277156	3.5596050243086865	2.9137079075137273
2296	0.0	A01	0.0	157624.97	60249.0	171456.95	75302.35	50285.0	98140.9	5678.3804	511.7	1614.24	87.72	6155.2397	3068.88	821.6	4	20190721	R1	F11	pc9	CXCR4	1guide	1.3768767843108374e-10	5.197625013479923	4.779949842979918	5.2341551018311865	4.876808538679733	4.701438454464351	4.991850029441336	3.75422448074605	2.709015427332575	3.207968102062883	1.9430986290490857	3.7892449733319666	3.486979890304549	2.9146604176840456
2302	0.0	A01	0.0	117194.016	60215.0	127550.06	43050.8	31139.0	90605.91	12533.37	449.65002	1509.36	79.12	6305.7197	2553.5999	823.7	4	20190721	R1	F11	pc9	CXCR4	1guide	5.345665169786912e-10	5.068905435509751	4.779704690689162	5.105680675751755	4.633981234108921	4.49330466149301	4.957156508583866	4.0980678648091775	2.6528746213298016	3.178792832225297	1.8982862936652782	3.7997346635396387	3.407152844757823	2.9157690724198213
2311	0.0	A01	0.0	167616.08	60233.0	182373.25	75139.15	46793.0	105236.24	5123.54	374.0	1710.0	28.380001	6245.6797	3070.4	826.6	4	20190721	R1	F11	pc9	CXCR4	1guide	8.402030006547523e-11	5.224315674831612	4.779834494434056	5.2609611375595495	4.8758662688350265	4.670180889639274	5.022165331751461	3.7095701344482648	2.5728716022004803	3.2329961103921536	1.453012407466647	3.7955797074768998	3.487194943578352	2.917295388118575
2317	0.0	A01	0.0	133620.58	60181.0	145510.34	73757.9	51153.0	94496.85	6230.31	709.75	2145.48	99.76	4324.4	2052.0	830.1	4	20190721	R1	F11	pc9	CXCR4	1guide	1.0511515706204727e-10	5.125873346447424	4.7794593999356945	5.162893866681898	4.8678085339946024	4.708871109118355	4.975417338966287	3.794509660364724	2.851105401197895	3.3315244664741366	1.9989564497703367	3.6359258488683586	3.3121773564397787	2.9191304010875836
2332	0.0	A01	0.0	128887.01	60267.0	140155.3	44587.6	29583.0	98776.09	1863.37	234.6	1513.9199	35.260002	7496.64	4237.0	836.4	4	20190721	R1	F11	pc9	CXCR4	1guide	4.676275496783953e-10	5.110209141405253	4.780079573484288	5.146609515654021	4.6492141115918955	4.471042213520949	4.99465184733308	3.2702990979899043	2.3703280190784155	3.1801029039569455	1.547282334275075	3.874866663788841	3.6270584640009895	2.9224140368224547
2340	0.0	A01	0.0	138879.55	60177.0	151247.33	69126.25	47153.0	96075.71	9144.19	215.90001	2199.44	33.54	4906.56	2284.56	839.3	4	20190721	R1	F11	pc9	CXCR4	1guide	1.790564015823119e-10	5.142638290853672	4.779430533089648	5.179687711319097	4.839642997668184	4.673509328929092	4.982613606824556	3.9611452617552607	2.3342526607505563	3.342312107494073	1.5255630701248215	3.6907771191811154	3.3588025796703427	2.923917216796596
2355	0.0	A01	0.0	142018.45	60233.0	154521.97	45725.75	31965.0	93748.87	1590.8	310.25	1689.48	67.94	7715.52	3801.52	843.1	4	20190721	R1	F11	pc9	CXCR4	1guide	2.0480215000899323e-10	5.1523447779723845	4.779834494434056	5.188990232813544	4.660160837564313	4.504674708769883	4.971966028643061	3.201615595644207	2.4917117901707675	3.2277530499591163	1.8321255581402682	3.8873652024668233	3.5799572819065704	2.9258790767254212
2358	0.0	A01	0.0	86735.016	59921.0	94862.664	67450.055	50753.0	87096.47	14559.7	283.9	1478.2	67.08	6185.64	2668.3599	845.7	4	20190721	R1	F11	pc9	CXCR4	1guide	8.859652113550029e-11	4.938194461059737	4.777579052536169	4.977095316936103	4.828982306127565	4.705461718406696	4.940000547275424	4.1631524323354006	2.453165383189037	3.1697331835968368	1.8265930657888028	3.791384650361089	3.4262443994941973	2.927216336859973
2363	0.0	A01	0.0	148700.97	60296.0	161623.77	44624.152	32328.0	90463.02	8386.62	238.85	2660.76	60.2	11491.96	5326.84	846.9	4	20190721	R1	F11	pc9	CXCR4	1guide	8.85980230584757e-11	5.172313797852209	4.780288502263733	5.208505221048245	4.649569979575637	4.509578837434591	4.9564710985578095	3.9235869715323397	2.3781252567172295	3.4250057046397884	1.7795964967618179	4.060394104199983	3.7264696395253547	2.927832145386233
2374	0.0	A01	0.0	151548.08	60350.0	164570.9	53413.152	35662.0	98157.266	11761.25	209.1	2017.7999	24.08	6650.0	3071.16	852.2	4	20190721	R1	F11	pc9	CXCR4	1guide	1.7343573436854572e-10	5.180550433181373	4.780677274433368	5.216353060694708	4.727648209968681	4.552205695670721	4.991922451710448	4.070453481540546	2.320354045494492	3.30487810193424	1.3816564812097887	3.8228216453031045	3.487302430294776	2.930541536085329
2392	0.0	A01	0.0	119518.555	60076.0	130380.984	34142.8	24908.0	89833.9	1681.9801	693.60004	1311.0	67.08	4891.36	2180.44	858.2	4	20190721	R1	F11	pc9	CXCR4	1guide	3.017838459283305e-10	5.077435332672138	4.778701008620629	5.115214255635115	4.533299144018039	4.396338857049362	4.953440246760602	3.225820853882463	2.8411091073982844	3.117602691690084	1.8265930657888028	3.689429615568787	3.3385441288562356	2.933588516374055
2395	0.0	A01	0.0	126901.13	60235.0	138069.12	48894.55	35691.0	89780.42	6485.4204	484.5	886.16	61.920002	4921.76	2156.88	858.6	4	20190721	R1	F11	pc9	CXCR4	1guide	4.983146686856092e-10	5.103465498942789	4.779848914677836	5.140096572559378	4.68926046040166	4.552558716305275	4.953181641804708	3.8119381339888014	2.6852937813867843	2.947512129542301	1.7918309615877077	3.6921204116809543	3.333825959806179	2.933790871794372
2399	0.0	A01	0.0	114780.73	59657.0	126091.99	73108.5	50925.0	94084.21	6065.41	965.60004	2238.96	140.18001	7694.2397	3432.92	858.8	4	20190721	R1	F11	pc9	CXCR4	1guide	7.939743533734424e-11	5.059868969505606	4.775661410001496	5.100687506404879	4.86396787338044	4.706931037672201	4.973516746933527	3.7828601741347	2.9847972735602317	3.3500463272103906	2.146686080229777	3.886165714435497	3.535663672958688	2.933892029591125
2401	0.0	A01	0.0	158804.28	60415.0	172265.12	66037.35	46335.0	93402.91	5638.6104	434.35	1612.72	104.92	6066.32	3207.96	859.3	4	20190721	R1	F11	pc9	CXCR4	1guide	1.4314533704701633e-10	5.20086220651795	4.781144779820686	5.2361973636168875	4.8197896474972355	4.665909167357132	4.970360389599489	3.7511720843005207	2.637839831951741	3.207558963956665	2.0208582743390466	3.782925303144424	3.506228939146908	2.934144805622983
2416	0.0	A01	0.0	124855.625	60320.0	135652.16	64382.402	43252.0	97553.06	3302.85	219.3	1341.4	47.3	5998.6797	2607.56	860.5	4	20190721	R1	F11	pc9	CXCR4	1guide	1.6297123322211261e-10	5.096408112978363	4.780461332861718	5.1324267014520855	4.808767177773156	4.636006194318323	4.989240907825604	3.51888886335595	2.341038637721123	3.1275583099089808	1.6748611337327293	3.7780556724616745	3.416234320095874	2.934750874663579
2444	0.0	A01	0.0	140659.52	60280.0	152924.05	60996.85	40760.0	98073.84	5202.1104	235.45001	1812.6	25.800001	8278.68	3387.32	868.7	4	20190721	R1	F11	pc9	CXCR4	1guide	2.992523065158556e-10	5.148169117543818	4.7801732436425945	5.184475782364426	4.785307418874356	4.610234175334389	4.991553196679679	3.7161795605792594	2.3718987172949704	3.258301969807375	1.4116197252272062	3.9179610795197872	3.5298562351314478	2.938869827615722
2447	0.0	A01	0.0	123769.33	60233.0	134666.17	37462.05	26749.0	91783.37	910.83	189.55	75.24	33.54	3733.1199	2115.08	869.0	4	20190721	R1	F11	pc9	CXCR4	1guide	3.801270454216651e-10	5.092613033404211	4.779834494434056	5.12925851470516	4.573591548228803	4.4273075507460415	4.962763986286581	2.959437334680995	2.277723795754601	1.8764487745477576	1.5255630701248215	3.5720719356447437	3.325326814656429	2.9390197764486663
2454	0.0	A01	0.0	139436.89	60217.0	151753.42	76547.6	54345.0	92310.67	2108.78	397.80002	3005.04	70.520004	6708.52	3468.64	872.4	4	20190721	R1	F11	pc9	CXCR4	1guide	1.0679976014715465e-10	5.144377689653708	4.7797191152434975	5.181138492727032	4.883931587660149	4.735159593090218	4.965251911952314	3.3240312800500904	2.599664798778787	3.4778502629038366	1.8483123299390563	3.826626720132539	3.540159214577107	2.940715669060368
2471	0.0	A01	0.0	110425.586	60124.0	120365.43	79220.85	53992.0	96159.02	11788.41	425.0	1824.76	63.64	7194.1597	3356.16	879.3	4	20190721	R1	F11	pc9	CXCR4	1guide	6.700780941080589e-11	5.04306971237913	4.779047866128773	5.080501770544715	4.8988395064210515	4.732329415133332	4.98299004411521	4.071455237925871	2.6283889300503116	3.261205754662046	1.8037301668093597	3.856980072368822	3.5258426456286935	2.9441370671289313
2474	0.0	A01	0.0	152964.53	60267.0	166337.86	70884.055	46571.0	99750.0	8093.68	690.2	2340.04	138.46	4746.1997	2072.52	879.7	4	20190721	R1	F11	pc9	CXCR4	1guide	1.7676080700076643e-10	5.1845907401760325	4.780079573484288	5.220991108187363	4.8505485519664955	4.668115563460306	4.998912904358786	3.908146039116872	2.838974962636497	3.3692232884337066	2.141324348334174	3.6763460081832435	3.316498734315175	2.9443345979972073
2508	0.0	A01	0.0	153448.03	60220.0	166993.84	61275.652	43736.0	91818.21	2709.21	544.0	2443.4	79.12	11151.4795	5715.96	888.9	4	20190721	R1	F11	pc9	CXCR4	1guide	2.010524721117967e-10	5.185961320772102	4.779740751176741	5.222700461119527	4.787287943470144	4.640839060883501	4.962928826357021	3.432842663705414	2.73559889969818	3.3879945521834274	1.8982862936652782	4.047332490044973	3.75708917799073	2.9488529181278182
2512	0.0	A01	0.0	128661.94	60228.0	140001.14	44950.55	32864.0	89638.49	4827.69	293.25	1266.92	39.56	4217.2397	2039.84	889.5	4	20190721	R1	F11	pc9	CXCR4	1guide	4.767565504927028e-10	5.109450087086291	4.779798441729682	5.146131574000563	4.652735017532922	4.516720421917184	4.9524945426404	3.683739369739229	2.467238020787567	3.1027492071730522	1.597256298001297	3.625028290947504	3.30959609650068	2.949145952419944
2513	0.0	A01	0.0	166127.92	60346.0	180415.6	68636.65	43566.0	103249.586	13031.95	1318.3501	1441.72	140.18001	6428.84	2793.76	889.6	4	20190721	R1	F11	pc9	CXCR4	1guide	7.999743406478727e-11	5.220442632434039	4.780648488426736	5.256274071935948	4.836556068537663	4.63914768714084	5.013888318677886	4.115009411544293	3.120030755698087	3.1588809143442513	2.146686080229777	3.8081326066851195	3.446189096512947	2.9491947623192627
2537	0.0	A01	0.0	129565.766	60280.0	140863.02	70222.75	49512.0	92949.555	10236.41	354.45	579.88	15.4800005	4700.6	2330.92	896.2	4	20190721	R1	F11	pc9	CXCR4	1guide	1.1776313607189946e-10	5.112490265699735	4.7801732436425945	5.148796981623245	4.846477832911156	4.6947104696847575	4.968247313449233	4.010147679034939	2.549554995644874	2.7633381338925984	1.1897709702597454	3.6721533052685174	3.3675273537071115	2.9524049454924968
2544	0.0	A01	0.0	154062.19	60253.0	167570.4	59584.152	40057.0	97483.766	28679.99	508.30002	1485.7999	86.86	6448.6	3074.96	898.0	4	20190721	R1	F11	pc9	CXCR4	1guide	1.8728472734710178e-10	5.18769606003456	4.7799786753300575	5.224197322545121	4.775130765363413	4.602678420438509	4.988932296862419	4.457578999117179	2.7061201253473413	3.1719603326042245	1.9388198280779294	3.809465445511351	3.487839465198553	2.9532763366673045
2555	0.0	A01	0.0	123493.13	60197.0	134446.0	41540.35	30577.0	89033.86	7106.22	280.5	2058.84	12.900001	5367.88	2566.52	899.0	4	20190721	R1	F11	pc9	CXCR4	1guide	5.088281634941578e-10	5.091642808085095	4.779574848136385	5.128547885742888	4.618470167716839	4.485394873249012	4.949555199265599	3.8516386617248815	2.4479328655921804	3.313622615853726	1.110589729563225	3.7298027890507695	3.4093446562211893	2.9537596917332287
2558	0.0	A01	0.0	139053.5	60130.0	151555.14	58930.5	43286.0	89222.125	1594.68	791.35004	859.56	82.56	4092.5999	2074.04	899.2	4	20190721	R1	F11	pc9	CXCR4	1guide	3.2691763020137095e-10	5.14318192460296	4.779091203845499	5.180570671863045	4.770340125913065	4.636347455108831	4.95047256260414	3.2026735620978903	2.8983686267933653	2.9342761959727213	1.916769671440485	3.6119992843703073	3.3168171361301964	2.9538563041207224
2561	0.0	A01	0.0	143713.22	60220.0	156399.69	77662.805	53592.0	94971.445	6899.6104	494.7	1910.64	112.66	8765.08	3792.4	899.6	4	20190721	R1	F11	pc9	CXCR4	1guide	1.1181500092798894e-10	5.157496716402518	4.779740751176741	5.194235880967044	4.890213070453013	4.729099964783044	4.977593047316972	3.8388245650931214	2.6943419210806683	3.281178868960366	2.0517697610164443	3.942755888179836	3.578914126720875	2.9540494349773643
2585	0.0	A01	0.0	157820.92	60260.0	171638.78	55216.85	39936.0	90612.27	7655.24	396.1	1450.84	65.36	5038.04	2435.04	906.1	4	20190721	R1	F11	pc9	CXCR4	1guide	1.046243363017978e-10	5.198164575885869	4.780029127337339	5.2346154220906564	4.742071639753173	4.601364563666311	4.957187026872951	3.8839588241428813	2.5978048490963483	3.1616195104431095	1.8153120475799331	3.7022616146656286	3.38650610665987	2.9571761187031655
2586	0.0	A01	0.0	151420.28	60167.0	164932.28	69657.5	45123.0	101169.555	16600.58	350.2	1510.12	31.82	4744.68	2400.84	906.4	4	20190721	R1	F11	pc9	CXCR4	1guide	1.9063446812789775e-10	5.180184048513197	4.779358357578961	5.2173056659336	4.842967883620811	4.654397965978249	5.005049838387916	4.220123263963379	2.544316156885766	3.1790114579863613	1.5027001711453787	3.676206943301854	3.3803632340847143	2.957319908553148
2595	0.0	A01	0.0	162900.97	60241.0	177219.47	61738.902	44401.0	91126.79	6091.6	316.2	1391.5599	58.48	7036.84	3646.48	908.2	4	20190721	R1	F11	pc9	CXCR4	1guide	8.668541703085184e-11	5.2119236670066575	4.779892172536556	5.248511430340247	4.7905589038909735	4.64739275141172	4.959646067771511	3.784731384965745	2.499961882362307	3.1435019167719718	1.7670073605502787	3.8473776667347797	3.5618738335864384	2.958181503402259
2599	0.0	A01	0.0	144799.53	60276.0	157435.48	57657.203	39536.0	95574.23	6381.6304	274.55002	1691.76	25.800001	6768.56	3393.4	909.3	4	20190721	R1	F11	pc9	CXCR4	1guide	3.023998984850615e-10	5.160767155950438	4.780144424207174	5.197102624664856	4.760853571509706	4.596992728058004	4.9803407921632346	3.8049316459177875	2.4386214770097707	3.2283387547864306	1.4116197252272062	3.8304962868355754	3.530635043007104	2.9587071852570346
2613	0.0	A01	0.0	147565.69	60167.0	160733.7	70965.65	46867.0	99234.1	8551.5205	1224.0	2169.04	187.48	6278.36	2742.08	911.3	4	20190721	R1	F11	pc9	CXCR4	1guide	1.8535937247449737e-10	5.16898538552376	4.779358357578961	5.206106950481637	4.851048175420198	4.670867154818605	4.996660942067437	3.9320433415635407	3.087781417809542	3.3362675688806807	2.2729549349510836	3.7978462049859063	3.4380801335242426	2.959661364456041
2620	0.0	A01	0.0	140545.92	60229.0	152929.97	52533.402	37025.0	92986.6	6546.5303	211.65001	1097.44	33.54	6396.16	3031.64	912.3	4	20190721	R1	F11	pc9	CXCR4	1guide	3.3682462248766523e-10	5.147818248499993	4.779805652509992	5.184492599783874	4.720435528944473	4.568495067193246	4.968420375578962	3.81601118054738	2.32561829159616	3.0403807623268633	1.5255630701248215	3.805919329699713	3.48167761320202	2.960137669052717
2624	0.0	A01	0.0	148309.77	60280.0	161241.36	57778.75	40188.0	94221.87	5048.85	407.15002	975.08	79.98	7203.28	3724.0	912.6	4	20190721	R1	F11	pc9	CXCR4	1guide	2.606653986132791e-10	5.171169748583439	4.7801732436425945	5.2074764508961255	4.76176814197383	4.604096393587492	4.974151706367859	3.7031924765130433	2.6097544651705906	2.9890402562674283	1.9029814180257811	3.8575302836909833	3.571009672309305	2.960280452818307
2628	0.0	A01	0.0	143873.69	59984.0	157190.34	80744.9	44512.0	118882.5	8257.61	470.90002	1371.7999	75.68	5389.16	2090.0	912.9	4	20190721	R1	F11	pc9	CXCR4	1guide	8.663047807860335e-11	5.157981374767423	4.778035423077475	5.196425863682416	4.907115092607686	4.648477108311952	5.075117929363914	3.9168543861484273	2.6729287129589516	3.13729077533492	1.878981125145007	3.7315210902469964	3.3201462861110542	2.9604232186923465
2632	0.0	A01	0.0	140734.06	60338.0	152858.03	47751.3	34118.0	91723.71	7742.54	433.5	1015.36	71.380005	5434.0	2762.5999	913.0	4	20190721	R1	F11	pc9	CXCR4	1guide	2.683559253078761e-10	5.14839922441	4.7805909106888365	5.184288261746618	4.678985206588341	4.532983564862962	4.962481617002917	3.8888834599053426	2.636989101812229	3.0066200441548205	1.8535765733279417	3.735119634081872	3.4413179844477737	2.960470777534299
2642	0.0	A01	0.0	109594.88	60132.0	119444.06	40928.35	30787.0	87123.8	2270.77	504.05002	4455.88	122.12	5871.76	2625.04	914.1	4	20190721	R1	F11	pc9	CXCR4	1guide	4.0843656155933954e-10	5.039790276610244	4.779105648790101	5.077164566077724	4.612024253276425	4.488367371692332	4.940136793813024	3.356173151698304	2.702473634855104	3.6489334750438527	2.086786805394274	3.7687682787544547	3.419135931974848	2.960993697343066
2653	0.0	A01	0.0	132342.58	60260.0	143929.7	46713.453	32804.0	93324.375	6001.39	353.6	703.76	81.700005	4537.96	2254.92	919.9	4	20190721	R1	F11	pc9	CXCR4	1guide	4.2277080459457577e-10	5.121699590747014	4.780029127337339	5.158150429600948	4.669441972141186	4.515926803224201	4.9699950901069405	3.778251860179987	2.5485122638374245	2.847424584989151	1.9122220808658588	3.656860659724189	3.353131123550866	2.96374063038402
2675	0.0	A01	0.0	111891.734	60056.0	122101.65	46872.402	35080.0	87566.414	963.21	353.6	1673.52	35.260002	8425.36	3898.8	934.3	4	20190721	R1	F11	pc9	CXCR4	1guide	4.0236198318872494e-10	5.0487980056712205	4.778556402858329	5.086721527192036	4.670917212916351	4.545059584694003	4.942337565252316	2.9837209926687107	2.5485122638374245	3.223630911985071	1.547282334275075	3.9255884846589106	3.590930962831662	2.970486343173406
2688	0.0	A01	0.0	108558.29	60105.0	118367.45	62853.25	43885.0	93862.38	6201.21	265.2	1225.12	14.62	4785.7197	2112.8	943.3	4	20190721	R1	F11	pc9	CXCR4	1guide	1.3878745012377458e-10	5.035662989989093	4.778910601488381	5.07323230313571	4.798327738992127	4.642316102692609	4.972491575118162	3.7924764359644128	2.423573539723106	3.088178628018948	1.1649473692223165	3.6799472607689494	3.324858398235684	2.974649828818616
2691	0.0	A01	0.0	154533.62	60060.0	168623.31	81100.2	42344.0	125519.15	10259.69	466.65002	2259.48	96.32	7957.1997	3765.04	944.1	4	20190721	R1	F11	pc9	CXCR4	1guide	1.0825078046038888e-10	5.189022992259802	4.778585327862962	5.226917616494013	4.909021941954142	4.626791880983212	5.098709984194644	4.011134256808274	2.66899129288568	3.354008497731629	1.983716472537751	3.9007602579697487	3.575769599036439	2.9750179864021944
2713	0.0	A01	0.0	129085.09	60115.0	140725.62	49036.5	36375.0	88347.94	2055.4302	776.05005	1659.08	115.240005	5084.4	2247.32	951.2	4	20190721	R1	F11	pc9	CXCR4	1guide	4.795143690367668e-10	5.1108760945058815	4.7789828514439465	5.1483731861540445	4.690519464672435	4.560803001993964	4.946196415270917	3.312902728118087	2.889889730573873	3.2198673164864426	2.0616032703099614	3.706239701707105	3.3516649300173547	2.978271847184065
2718	0.0	A01	0.0	161289.98	60333.0	175199.33	71914.25	44025.0	107052.18	7653.3003	477.7	1347.48	24.08	4835.88	2463.92	952.2	4	20190721	R1	F11	pc9	CXCR4	1guide	1.2346637581493575e-10	5.207607399839549	4.780554920725867	5.24353243635167	4.856814955517421	4.643699364639314	5.029595514382595	3.8838487541004816	2.6791552523812108	3.129522321586763	1.3816564812097887	3.6844755049927915	3.3916265890228496	2.9787281827060683
2735	0.0	A01	0.0	96647.33	56577.0	111951.5	70554.25	53893.0	85796.734	2745.1	746.30005	2366.64	118.68	7870.56	3678.4	959.2	4	20190721	R1	F11	pc9	CXCR4	1guide	9.807016677026968e-11	4.985189852191697	4.752639915231473	5.049029916917806	4.848523179620564	4.731532359643195	4.933470757896399	3.438558185240453	2.8729134700349532	3.3741321808002502	2.0743775387615564	3.8960056372768066	3.5656589423953076	2.981909175617738
2736	0.0	A01	0.0	132113.25	60230.0	143751.84	45336.453	31490.0	94352.81	11189.92	166.6	1018.39996	16.34	5326.84	2322.56	959.6	4	20190721	R1	F11	pc9	CXCR4	1guide	4.087883193870086e-10	5.120946376382984	4.77981286317058	5.157613423624736	4.656447540305393	4.498172660636544	4.974754850288183	4.048826978609472	2.2216750129814717	3.0079183750286123	1.2132520562519706	3.7264696395253547	3.3659669531408634	2.982090228246509
2754	0.0	A01	0.0	142673.08	60226.0	155252.25	52085.453	35506.0	96137.9	5933.49	303.45	1978.28	81.700005	4812.32	2400.08	969.0	4	20190721	R1	F11	pc9	CXCR4	1guide	3.0038143701468227e-10	5.154342031104794	4.77978401980988	5.191037902925935	4.716716446722171	4.550301748737082	4.982894624273045	3.773310231918836	2.4820871592970617	3.2962877668216097	1.9122220808658588	3.682354482607487	3.3802257320897855	2.986323777050765
2780	0.0	A01	0.0	109090.79	60140.0	118878.84	38424.25	27976.0	90011.86	4627.87	224.40001	1644.64	26.66	5934.84	2480.64	984.9	4	20190721	R1	F11	pc9	CXCR4	1guide	3.7697379554180226e-10	5.037788083052109	4.779163423764499	5.075104572363364	4.584605399293702	4.446785619301188	4.954299733015001	3.6653811618224297	2.3510228703028613	3.2160708525834862	1.425860142592166	3.7734090036757646	3.3945637235558843	2.993392148214453
2785	0.0	A01	0.0	103979.5	60101.0	113382.484	69501.95	49237.0	92509.29	13630.44	355.30002	1263.12	59.34	6058.7197	2964.0	985.6	4	20190721	R1	F11	pc9	CXCR4	1guide	1.0606811560186465e-10	5.016947724736693	4.778881698140324	5.054545968782422	4.841997009187113	4.6922915835944305	4.966185343398904	4.13450988907698	2.5505952298708907	3.101444610050042	1.7733475430975754	3.7823808627089957	3.4718781993072905	2.9937006840625453
2794	0.0	A01	0.0	147500.36	60162.0	160675.89	47534.55	33858.0	92008.516	12427.641	206.55	2258.72	18.92	9949.16	4819.92	986.7	4	20190721	R1	F11	pc9	CXCR4	1guide	1.4805411573782587e-10	5.168793078445635	4.779322265325044	5.205950715879472	4.677009394024963	4.529661300653685	4.963828024278154	4.094388686099187	2.3150252057292673	3.353862391736284	1.2769211338170445	3.9977864219617727	3.6830398229324794	2.994185133575223
2799	0.0	A01	0.0	157397.77	60262.0	171172.89	81861.805	35814.0	149798.84	14954.49	555.9	3049.1199	71.380005	12673.76	6127.88	989.1	4	20190721	R1	F11	pc9	CXCR4	1guide	1.0680114774558044e-10	5.1969985629428646	4.780043541120115	5.233434984732333	4.913081314670153	4.554052829275318	5.175508461194338	4.174771613477582	2.7449966931119407	3.4841744985468917	1.8535765733279417	4.102905470703672	3.7873102437748436	2.9952401911430777
2838	0.0	A01	0.0	135803.83	60288.0	147625.39	73803.805	50624.0	95543.74	9169.41	923.95	2235.92	181.46	7558.96	3811.4	1006.0	4	20190721	R1	F11	pc9	CXCR4	1guide	1.1475266259081193e-10	5.132912012287127	4.7802308767767645	5.169161059790462	4.868078750877179	4.7043564574815635	4.9802022474094825	3.962341399560439	2.965648475538394	3.3494562454976733	2.25878092260979	3.8784620449326903	3.5810845185096714	3.0025979807199086
2845	0.0	A01	0.0	108368.01	59969.0	118427.95	63887.703	44549.0	93985.164	1950.67	234.6	765.32	49.88	5151.28	3033.16	1010.3	4	20190721	R1	F11	pc9	CXCR4	1guide	1.3225832928663902e-10	5.034901089571579	4.7779268069151035	5.073454223122614	4.8054172747643324	4.648837959790263	4.973059303873069	3.2901838146469107	2.3703280190784155	2.883843066990668	1.6979264541063557	3.711915138669088	3.4818953074804426	3.0044503477418263
2849	0.0	A01	0.0	168115.92	60298.0	182719.9	71768.9	44430.0	105861.96	11225.811	459.0	1467.5599	69.66	5266.04	2305.08	1012.0	4	20190721	R1	F11	pc9	CXCR4	1guide	7.37550354384593e-11	5.225608846425801	4.780302907440838	5.261785863737831	4.855936280408342	4.647676313240871	5.0247399343978145	4.050217708546307	2.661812685537261	3.16659584727559	1.8429834929535964	3.7214841568357158	3.3626860173107946	3.0051805125037805
2852	0.0	A01	0.0	152216.19	60285.0	165474.67	65298.703	40493.0	105682.86	9549.65	520.2	1760.9199	66.22	5931.04	2558.16	1013.1	4	20190721	R1	F11	pc9	CXCR4	1guide	2.1006877235800232e-10	5.18246084013561	4.780209265247716	5.218731528584727	4.81490455598795	4.607379953483188	5.024004555117303	3.9799874725050413	2.716170358051023	3.245739606802852	1.820989184421858	3.7731308558635845	3.407927688999554	3.005652304889283
2853	0.0	A01	0.0	134642.27	60112.0	146791.27	44501.75	32244.0	90449.9	13555.75	274.55002	1600.5599	43.0	5052.48	2325.5999	1013.3	4	20190721	R1	F11	pc9	CXCR4	1guide	3.3415250777683753e-10	5.1291814109011975	4.778961177719309	5.1667002149552745	4.648377089641596	4.508448912480794	4.956408083544555	4.132123550824706	2.4386214770097707	3.2042719419065864	1.6334684555795864	3.7035046013780044	3.3665349914071263	3.005738037419562
2858	0.0	A01	0.0	142529.66	60253.0	155026.7	70404.65	48317.0	95495.15	5280.68	477.7	1027.52	60.2	3347.04	2070.24	1015.4	4	20190721	R1	F11	pc9	CXCR4	1guide	1.803628933444874e-10	5.153905237717916	4.7799786753300575	5.190406511208968	4.847601334200483	4.684099961128537	4.979981308124647	3.72268986525417	2.6791552523812108	3.011790292141541	1.7795964967618179	3.5246609076490523	3.3160206934729084	3.006637169510671
2860	0.0	A01	0.0	164658.94	60238.0	179140.88	64588.953	42574.0	99424.58	16717.951	357.85	1479.72	24.94	3761.24	2025.4	1016.2	4	20190721	R1	F11	pc9	CXCR4	1guide	8.050174587373275e-11	5.21658530869863	4.7798705441457825	5.253194691162041	4.8101582454392595	4.62914445582237	4.997493756878302	4.223183052452869	2.5537010289573194	3.1701795352022564	1.3968964584423744	3.575331044964352	3.3065108108783448	3.006979195791209
2877	0.0	A01	0.0	154182.17	60205.0	167834.6	59630.902	39817.0	98148.305	3135.04	408.85	2457.84	88.58	6823.28	3135.0	1021.4	4	20190721	R1	F11	pc9	CXCR4	1guide	1.8579421073412445e-10	5.1880341590331245	4.779632560730201	5.224881481679097	4.775471381204642	4.600068535135711	4.991882802446239	3.496243091780089	2.611564008571488	3.390553623381238	1.947335684926127	3.8339931796718503	3.496237545166735	3.0091958639002656
2878	0.0	A01	0.0	135941.56	60228.0	147922.33	71921.055	46864.0	100576.52	8446.76	943.5	2444.92	129.86	3891.96	2016.28	1021.5	4	20190721	R1	F11	pc9	CXCR4	1guide	1.328258054919466e-10	5.133352257356348	4.779798441729682	5.170033733493761	4.856856047490507	4.670839354337524	5.002496619572794	3.926690142584791	2.97474190450095	3.3882646393053104	2.1134754005779532	3.590168363756297	3.3045508485734896	3.0092383709684665
2882	0.0	A01	0.0	114400.164	59737.0	125505.62	63466.1	35897.0	115868.02	29708.191	714.85004	3953.52	130.72	16497.32	7410.76	1021.9	4	20190721	R1	F11	pc9	CXCR4	1guide	1.40296354853528e-10	5.0584266472838175	4.776243408489726	5.098663163736916	4.802541822374267	4.555058155043869	5.063963598511249	4.472876213358895	2.8542149437607027	3.5969839422861547	2.116342043243914	4.217413406758985	3.869862734983879	3.0094084095275324
2894	0.0	A01	0.0	157918.9	60308.0	171608.62	64837.152	42768.0	99353.91	6776.4204	368.05002	1814.12	79.12	4170.88	2124.2	1026.2	4	20190721	R1	F11	pc9	CXCR4	1guide	1.5144301518360247e-10	5.198434127402344	4.780374926160122	5.234539111576636	4.8118239323246295	4.631118941412462	4.99718494672988	3.831000341854406	2.5659068436738783	3.2586660101186165	1.8982862936652782	3.620227682777293	3.327195394520282	3.011231989654987
2903	0.0	A01	0.0	167694.89	60257.0	182386.33	72763.4	44965.0	106051.87	15366.74	1087.15	1964.6	73.1	6130.92	3474.72	1030.0	4	20190721	R1	F11	pc9	CXCR4	1guide	7.881411705878178e-11	5.224519830601481	4.780007505766174	5.26099228003182	4.861912974726054	4.652874597749478	5.025518319265492	4.186581749843953	3.036289479945872	3.29327413431378	1.8639173678924597	3.7875256436896336	3.54091981034231	3.012837224705172
2908	0.0	A01	0.0	144847.1	60244.0	157570.86	57604.5	36624.0	103079.086	13684.761	371.45	1699.36	90.3	5086.68	2283.04	1031.3	4	20190721	R1	F11	pc9	CXCR4	1guide	3.019365600285783e-10	5.160909785829044	4.779913799850263	5.197475903617954	4.760456411354318	4.5637657753304675	5.013170558752946	4.136237208815484	2.5699003769570155	3.2302853877515703	1.9556877649908209	3.706434432292278	3.3585135280436407	3.0133850383118737
2930	0.0	A01	0.0	142279.73	60281.0	154682.98	64660.35	45133.0	93890.96	2533.6401	287.30002	2428.96	58.48	12680.6	6058.7197	1039.9	4	20190721	R1	F11	pc9	CXCR4	1guide	2.5129445706032814e-10	5.153143045721085	4.780180448202641	5.189442542539192	4.810638061569053	4.654494202125138	4.972623783917628	3.4037449303044167	2.4583356536709213	3.3854203559384275	1.7670073605502787	4.103139789893191	3.7823808627089957	3.0169915884022744
2936	0.0	A01	0.0	148828.06	60270.0	161831.69	62604.203	43338.0	94670.48	5404.8403	372.30002	1420.44	93.74	5113.28	2288.3599	1041.9	4	20190721	R1	F11	pc9	CXCR4	1guide	2.501390541055042e-10	5.172684827982847	4.780101191467912	5.209063562758329	4.796603491880017	4.636868865243935	4.976214563321487	3.7327828686978384	2.570893057577966	3.1524228757447923	1.9719249392871023	3.708699556822975	3.3595243218464965	3.017826048206922
2948	0.0	A01	0.0	151702.14	60207.0	165129.5	73455.305	48703.0	98843.336	17525.96	420.75	1095.92	52.46	4968.88	3094.72	1042.8	4	20190721	R1	F11	pc9	CXCR4	1guide	1.6212553938221548e-10	5.180991709033706	4.779646987680404	5.217824665890044	4.86602316450097	4.6875557136441515	4.994947394305922	4.243681839386914	2.6240241246478613	3.0397788700789823	1.7198282786750654	3.696258498282615	3.4906213574981457	3.01820104283172
2964	0.0	A01	0.0	164815.84	60345.0	178993.64	72626.555	47325.0	100573.77	16207.73	665.55005	1833.12	129.0	4642.84	2463.92	1051.8	4	20190721	R1	F11	pc9	CXCR4	1guide	9.836052196791752e-11	5.216998958104172	4.780641291626942	5.252837601423847	4.86109544226552	4.675090622635834	5.0024847447722705	4.209722205847654	2.8231807196342817	3.2631908945920913	2.110589710299249	3.666783702797067	3.3916265890228496	3.0219331866388615
2986	0.0	A01	0.0	155016.42	60299.0	168479.69	71501.15	47711.0	98214.234	7730.9004	504.05002	1553.44	73.96	5690.88	2661.52	1065.2	4	20190721	R1	F11	pc9	CXCR4	1guide	1.6436163551480894e-10	5.1903777081826545	4.780310109850217	5.226547548302763	4.854313017410361	4.678618519261306	4.992174435470414	3.8882300776062806	2.702473634855104	3.1912944673624395	1.868996897111142	3.7551794190677796	3.4251297372152374	3.0274311378591063
2989	0.0	A01	0.0	138718.38	60251.0	150886.25	51075.652	36763.0	91050.62	6861.7803	956.25	1749.52	130.72	4914.16	2169.04	1066.5	4	20190721	R1	F11	pc9	CXCR4	1guide	3.520002934911976e-10	5.142133992670582	4.779964259394256	5.178649665082374	4.708213922195952	4.565410944234317	4.959282894010314	3.836436807051332	2.980571448161674	3.242918916422931	2.116342043243914	3.6914493063651	3.3362675688806807	3.0279608597854475
2992	0.0	A01	0.0	159155.02	60220.0	173204.64	63950.6	41148.0	101853.48	6125.5503	276.25	1995.0	26.66	9434.64	4446.76	1067.1	4	20190721	R1	F11	pc9	CXCR4	1guide	1.3550699438501493e-10	5.201820329566746	4.779740751176741	5.238559523771575	4.8058446341007635	4.614348731162569	5.007975857353283	3.7871451099287428	2.4413022866931673	3.299942900022767	1.425860142592166	3.9747253171470764	3.6480436675011867	3.0282051099692673
3015	0.0	A01	0.0	114119.72	59956.0	124740.66	70180.25	50548.0	90989.414	3868.36	668.10004	2063.4	34.4	8018.0	3905.64	1079.5	4	20190721	R1	F11	pc9	CXCR4	1guide	9.360615496993882e-11	5.057360692660174	4.777832650929498	5.096008024507514	4.846214910950164	4.703703976818275	4.958990868346708	3.587526895965942	2.824841495559027	3.31458340565144	1.5365584618355062	3.9040660519145027	3.5916921980210006	3.0332226466702497
3038	0.0	A01	0.0	104986.27	60089.0	114503.164	32341.65	25053.0	84602.35	10775.73	175.95001	970.51996	25.800001	6452.4	3432.16	1085.7	4	20190721	R1	F11	pc9	CXCR4	1guide	2.0355245512506225e-10	5.021132520402836	4.7787949765528355	5.058817487688119	4.5097621781323225	4.398859738404261	4.927382434627961	4.032446719927391	2.245389301301623	2.9870044709717734	1.4116197252272062	3.8097212759517523	3.5355675144123246	3.03570981829596
3045	0.0	A01	0.0	157487.22	60208.0	171423.77	68189.555	43687.0	102292.914	3663.6902	316.2	1105.7999	38.7	4531.88	2302.8	1088.7	4	20190721	R1	F11	pc9	CXCR4	1guide	1.5628884256597983e-10	5.197245313353645	4.779654200975789	5.234071030914539	4.833717854289875	4.64035222259514	5.009845550719592	3.56391874108853	2.499961882362307	3.0436765568374082	1.5877109735806787	3.656278390396338	3.362256229991792	3.036908203442139
3048	0.0	A01	0.0	92379.516	59808.0	101226.99	74898.6	53524.0	91707.55	6551.3804	477.7	2491.28	15.4800005	7729.1997	4311.48	1089.7	4	20190721	R1	F11	pc9	CXCR4	1guide	7.601397746575099e-11	4.965575680773256	4.776759279698738	5.005296332612834	4.874473709029783	4.728548562028337	4.962405076469413	3.81633281516564	2.6791552523812108	3.396422546622474	1.1897709702597454	3.888134528741973	3.6346263738781146	3.037306931436886
3057	0.0	A01	0.0	140200.14	60205.0	152614.52	81827.805	50733.0	105703.73	6510.64	442.85	2793.76	24.94	9862.52	4452.84	1095.3	4	20190721	R1	F11	pc9	CXCR4	1guide	6.947742237081209e-11	5.146748449241416	4.779632560730201	5.1835958426361	4.912900899888134	4.705290544259513	5.024090298537334	3.81362369120676	2.6462566549994175	3.446189096512947	1.3968964584423744	3.9939878762738217	3.6486370750489296	3.039533107030099
3063	0.0	A01	0.0	83716.805	59717.0	91874.414	52519.8	40773.0	84417.086	4088.55	191.25	720.48	26.66	4231.68	2026.9199	1096.8	4	20190721	R1	F11	pc9	CXCR4	1guide	9.099655619329817e-11	4.922812643781921	4.776097981970409	4.963194582348203	4.720323070049432	4.6103726671919825	4.926430356310371	3.6115693184136335	2.281601443825655	2.8576219178457145	1.425860142592166	3.6265128369236086	3.30683659123135	3.0401274611156874
3075	0.0	A01	0.0	109677.25	60088.0	119621.36	41920.3	30380.0	90430.84	1820.6901	371.45	611.8	95.46	5674.16	2545.24	1103.7	4	20190721	R1	F11	pc9	CXCR4	1guide	4.112124042173982e-10	5.040116552605691	4.778787748972151	5.077808733418897	4.622424390081789	4.482587769526767	4.956316582972784	3.26023602202884	2.5699003769570155	2.786609463983334	1.979821425865041	3.7539015898302943	3.405728738154349	3.042851023337429
3094	0.0	A01	0.0	148424.78	60213.0	161545.95	55853.5	36293.0	100857.336	1574.31	380.80002	2110.52	72.24	5703.8	2525.48	1112.6	4	20190721	R1	F11	pc9	CXCR4	1guide	2.48188353673779e-10	5.171506417530804	4.7796902656557165	5.2082960830129315	4.747050392904808	4.559822868712976	5.003707492447708	3.1970902702563464	2.580696960595234	3.3243894760501127	1.8587777244627983	3.7561642739887415	3.4023439302008085	3.0463390460749755
3105	0.0	A01	0.0	130201.22	60184.0	141779.66	45378.1	32540.0	91392.11	4106.98	269.45	963.68	1.72	3508.16	2031.48	1115.2	4	20190721	R1	F11	pc9	CXCR4	1guide	4.5098871208124443e-10	5.114615049469673	4.779481048811131	5.151613919054317	4.656846322792268	4.5124175486008395	4.96090870117337	3.613522585884297	2.4304782076071088	2.9839328425257543	0.23552845413154003	3.545079381548001	3.307812546861893	3.047352741738703
3110	0.0	A01	0.0	156241.17	60244.0	169965.83	68876.35	44288.0	101921.08	12038.67	356.15002	1307.2	119.54	5272.12	2443.4	1115.7	4	20190721	R1	F11	pc9	CXCR4	1guide	1.6569103409213367e-10	5.193795487684671	4.779913799850263	5.230361614622295	4.838070134115762	4.646286068440645	5.008264008998946	4.080578507063064	2.5516329784514493	3.116342022966044	2.077513254823817	3.721985296433724	3.3879945521834274	3.0475474140719254
3115	0.0	A01	0.0	117631.375	60055.0	128367.164	73926.2	53735.0	90161.49	8332.3	1042.9501	2232.1199	190.06	6289.76	2875.08	1116.3	4	20190721	R1	F11	pc9	CXCR4	1guide	7.314170291921017e-11	5.070523173543056	4.77854917130615	5.108453946706345	4.86879840125763	4.730257253213017	4.955021090742514	3.9207648879174477	3.0182635189400524	3.348717514102839	2.2788907193499703	3.7986340580913955	3.4586499453746873	3.0477809437376893
3120	0.0	A01	0.0	155116.53	60068.0	169236.81	63736.402	33828.0	123478.445	6628.0103	427.55002	2562.72	68.8	5522.92	2764.1199	1116.7	4	20190721	R1	F11	pc9	CXCR4	1guide	1.8290549277884033e-10	5.1906580843904795	4.778643172093456	5.228494836993118	4.8043875457026175	4.529276321919228	5.091591152746785	3.821383171625914	2.63098692936961	3.408701153268665	1.8375884574994874	3.7421687463306967	3.441556873388814	3.04793649714839
3156	0.0	A01	0.0	138410.23	60307.0	150411.28	53435.25	36663.0	95516.8	9936.681	525.3	2217.68	23.220001	3936.04	2189.56	1126.6	4	20190721	R1	F11	pc9	CXCR4	1guide	3.672246324738316e-10	5.141168204053233	4.780367724825596	5.177280410729598	4.7278278456038185	4.5642279988187555	4.980079750104001	3.9972413330862815	2.7204073907108826	3.345898866451216	1.3658622382339338	3.5950595076087604	3.3403568621831474	3.0517697374879234
3158	0.0	A01	0.0	151161.83	60285.0	164328.48	64437.652	41805.0	101016.29	4134.14	566.95	3349.32	77.4	13935.359	6196.28	1126.9	4	20190721	R1	F11	pc9	CXCR4	1guide	2.224429035001948e-10	5.179442135559073	4.780209265247716	5.215712849708177	4.8091397093895205	4.621228227768985	5.004391410213935	3.6163851940068343	2.75354476898166	3.5249566516546285	1.8887409692446597	4.144118173090007	3.79213101954652	3.0518853882987744
3175	0.0	A01	0.0	147611.12	60025.0	161163.58	83068.805	41565.0	130975.51	14516.051	1022.55005	1980.5599	147.06	6593.76	2789.96	1133.7	4	20190721	R1	F11	pc9	CXCR4	1guide	7.92246633887778e-11	5.169119090170207	4.778332168729065	5.207266900951961	4.919437961261459	4.618727784837913	5.117190090950784	4.1618484788160695	3.0096845737922773	3.2967879897383034	2.1674945544258124	3.8191331201859624	3.445597970704179	3.0544981279317414
3188	0.0	A01	0.0	129420.22	60300.0	140658.1	71760.4	54536.0	86234.586	7106.22	358.7	1497.2	70.520004	8200.399	3673.0798	1144.7	4	20190721	R1	F11	pc9	CXCR4	1guide	1.0356089100693314e-10	5.112002129544585	4.780317312140151	5.148164727399398	4.855884841389537	4.7366832809904	4.935681482405771	3.8516386617248815	2.5547313914555767	3.175279804278755	1.8483123299390563	3.9138350059323583	3.5650303677904582	3.0586916642940394
3189	0.0	A01	0.0	134650.78	60178.0	146639.53	58912.652	38310.0	100780.46	4685.1	521.05	2033.76	43.0	7150.84	3315.88	1145.4	4	20190721	R1	F11	pc9	CXCR4	1guide	3.215221425845342e-10	5.1292088775513145	4.779437749981042	5.166251063684495	4.770208575822467	4.583312151983078	5.003376340347939	3.6707188740701935	2.716879390058163	3.3082997034619543	1.6334684555795864	3.854357051323695	3.520598789919081	3.0589571880342445
3199	0.0	A01	0.0	146309.7	60217.0	159233.33	64552.402	43933.0	96294.5	6241.95	620.5	1703.16	73.96	5073.0	2622.76	1150.2	4	20190721	R1	F11	pc9	CXCR4	1guide	2.500480915566948e-10	5.165273129091181	4.7797191152434975	5.202033972358434	4.80991240934791	4.6427908604235375	4.983601482473819	3.7953202990958554	2.7927417858347487	3.2312554575314456	1.868996897111142	3.7052648623174043	3.418758553189337	3.060773344825099
3201	0.0	A01	0.0	119813.2	60095.0	130661.086	41270.902	29851.0	90607.69	3305.76	379.95	896.04	54.18	4357.84	1998.7999	1150.6	4	20190721	R1	F11	pc9	CXCR4	1guide	5.304087300952349e-10	5.078504678891196	4.778838339511192	5.116146263334156	4.61564396436148	4.474958884450563	4.957165046431716	3.519271321643867	2.5797264627992393	2.952327386726129	1.7338390031433686	3.6392712653196635	3.300769324856662	3.0609243604743814
3210	0.0	A01	0.0	118678.625	60356.0	128864.11	41053.3	28496.0	94415.67	831.29004	215.90001	1406.76	27.52	7682.08	4241.56	1152.2	4	20190721	R1	F11	pc9	CXCR4	1guide	5.266256000528298e-10	5.074372505976689	4.7807204498661315	5.110131976540284	4.6133480811497956	4.454783902119169	4.9750440879837425	2.919752576597036	2.3342526607505563	3.148220014048536	1.439648436787465	3.8854788299453444	3.627525620796882	3.061527852485903
3227	0.0	A01	0.0	93893.945	59905.0	102719.87	58108.55	43797.0	86951.2	5331.12	242.25	1658.32	20.64	5312.4	2410.72	1157.0	4	20190721	R1	F11	pc9	CXCR4	1guide	1.283959842499397e-10	4.972637587983359	4.7774630725025915	5.011654449200506	4.764240044333033	4.641444363287957	4.939275595619163	3.726818467864304	2.384263785722803	3.219668324466852	1.3147096801125226	3.725290760042968	3.3821467656484856	3.0633333589517497
3242	0.0	A01	0.0	111626.195	60125.0	121672.09	43732.5	33325.0	86003.1	3520.1301	931.60004	4204.32	191.78	17742.2	8423.84	1165.9	4	20190721	R1	F11	pc9	CXCR4	1guide	4.4233202949589846e-10	5.047766122421517	4.779055089381888	5.085190981515816	4.640804304812744	4.522770158085897	4.934514113652756	3.5465587181295866	2.969229496934711	3.623695745560353	2.282803311527391	4.249007451424138	3.9255101013354534	3.0666613113948467
3253	0.0	A01	0.0	126196.11	60228.0	137318.0	46750.85	32724.0	93627.42	6175.99	200.6	2377.28	77.4	8577.36	3705.0	1172.5	4	20190721	R1	F11	pc9	CXCR4	1guide	5.209659765946253e-10	5.10104596581925	4.779798441729682	5.137727469416623	4.669789525914986	4.514866383989255	4.971403064815343	3.7907066006112933	2.302330941898373	3.376080342020715	1.8887409692446597	3.9333536560153552	3.568788212315347	3.069112851387121
3263	0.0	A01	0.0	134731.02	60237.0	146583.22	52140.703	37613.0	90848.734	2300.84	572.05	1719.88	92.020004	4178.48	2236.68	1175.7	4	20190721	R1	F11	pc9	CXCR4	1guide	4.0630749478102986e-10	5.129467583579384	4.779863334442825	5.16608425392425	4.717176883396342	4.575337973983036	4.958318881475838	3.3618864355482425	2.757433980670817	3.2354981474685003	1.963882249092939	3.621018325758241	3.3496038411071134	3.070296500161033
3272	0.0	A01	0.0	140971.2	60275.0	153275.64	63077.652	45143.0	91572.49	8100.47	378.25	2140.16	49.02	6279.88	2902.44	1178.9	4	20190721	R1	F11	pc9	CXCR4	1guide	2.70894591802736e-10	5.1491304062639935	4.780137219049491	5.185473139963657	4.799875521164029	4.654590416951598	4.961765033871731	3.908510229469367	2.5777789366952244	3.330446224915557	1.690373310971633	3.7979513369329587	3.462763241886678	3.071476976692804
3285	0.0	A01	0.0	162832.11	60344.0	176842.19	62668.8	38536.0	106577.3	10379.0	496.40002	1623.36	66.22	6843.04	2954.88	1181.2	4	20190721	R1	F11	pc9	CXCR4	1guide	9.100716943370447e-11	5.211740048890822	4.780634094707888	5.247585878396827	4.797051384199432	4.585866633306377	5.02766470101318	4.016155511951455	2.6958317941862657	3.210414836718441	1.820989184421858	3.8352490810883806	3.470539831311356	3.072323420340293
3297	0.0	A01	0.0	106603.66	60128.0	116191.75	42253.5	31972.0	86610.945	4392.16	866.15	1888.6	120.4	4322.12	2280.76	1182.7	4	20190721	R1	F11	pc9	CXCR4	1guide	3.4660126235236e-10	5.0277721002062075	4.779076758420431	5.065175292798954	4.625862688853292	4.5047698042978395	4.937572778720022	3.6426781678963778	2.9375931219621236	3.2761399797359876	2.080626492425799	3.635696832308172	3.3580795895651807	3.0728745788810103
3303	0.0	A01	0.0	146013.62	60217.0	158911.08	60038.05	44445.0	88528.61	2179.59	320.45	1367.24	68.8	4589.64	2683.56	1183.7	4	20190721	R1	F11	pc9	CXCR4	1guide	2.8509533919397453e-10	5.1643933830873685	4.7797191152434975	5.201154174116464	4.7784265838262465	4.647822910535733	4.947083642289121	3.338374824198031	2.5057602924638402	3.1358447525243585	1.8375884574994874	3.661778634826114	3.42871131932642	3.073241629697167
3319	0.0	A01	0.0	96011.875	60064.0	104758.836	61422.703	45572.0	88330.52	4113.77	269.45	1138.48	30.960001	6037.44	2812.0	1190.4	4	20190721	R1	F11	pc9	CXCR4	1guide	1.2725080222041666e-10	4.982324951039866	4.778614250941252	5.020190663973039	4.788328925204397	4.658698088707615	4.9461108040284865	3.6142400087878865	2.4304782076071088	3.0563253981936787	1.4908009659237267	3.7808528235532597	3.4490153163477864	3.075692927108803
3324	0.0	A01	0.0	139715.22	60316.0	151806.77	46506.05	32556.0	93617.78	1423.9601	410.55002	1109.6	76.54	5218.16	2224.52	1192.5	4	20190721	R1	F11	pc9	CXCR4	1guide	2.644532782736783e-10	5.145243715055925	4.780432532537962	5.181291127344228	4.667509461491055	4.512631039809221	4.971358344094347	3.1534978151629023	2.6133660758353563	3.0451664385096295	1.8838884630832606	3.7175174043748216	3.347236318527682	3.0764583877121514
3353	0.0	A01	0.0	163950.36	60030.0	178988.02	77758.0	35466.0	143685.45	15658.711	952.85004	2600.72	131.58	4780.4	2014.0	1201.4	4	20190721	R1	F11	pc9	CXCR4	1guide	1.0669691759675265e-10	5.2147123729688385	4.778368343355874	5.25282395320239	4.890745081649004	4.549812209732531	5.157412801903659	4.1947560070339724	2.979024555000601	3.415093592593585	2.119189888104767	3.6794642288540893	3.3040594662175993	3.079687636436784
3363	0.0	A01	0.0	145390.95	60180.0	158330.7	52751.0	35108.0	98470.14	7020.8604	301.75	1282.88	40.420002	7498.92	2831.0	1202.6	4	20190721	R1	F11	pc9	CXCR4	1guide	2.645961526093045e-10	5.162537383619796	4.779452183404062	5.19956514041392	4.7222306969624395	4.545406089684553	4.99330455813495	3.846390334785284	2.4796472787693866	3.1081860362234104	1.6065963304926203	3.874998715958556	3.451939869365103	3.080121190692839
3378	0.0	A01	0.0	135463.03	60255.0	147335.58	48953.203	35199.0	91144.56	2947.83	569.5	3048.3599	88.58	14585.92	6386.28	1208.5	4	20190721	R1	F11	pc9	CXCR4	1guide	3.863698461767899e-10	5.1318207895666585	4.779993090787353	5.16830763155165	4.689781113994108	4.546530325391456	4.959730764634611	3.4695024458560972	2.7554937284151193	3.484066234784358	1.947335684926127	4.163933824914401	3.8052479412137235	3.082246654743669
3381	0.0	A01	0.0	146504.95	60224.0	159427.3	44954.8	29472.0	99964.64	2451.1902	526.15	1065.52	72.24	5078.32	2425.16	1210.4	4	20190721	R1	F11	pc9	CXCR4	1guide	1.2002793029910314e-10	5.165852307819768	4.7797695974111445	5.20256268260113	4.652776077414616	4.469409608516755	4.999846409029535	3.389377009060796	2.7211095948862543	3.0275616138721584	1.8587777244627983	3.7057200485502104	3.3847403807349634	3.0829289237749555
3398	0.0	A01	0.0	131093.69	60261.0	142569.1	69420.35	48529.0	93748.74	4300.0103	376.55002	1648.44	56.760002	4704.4	2276.2	1222.9	4	20190721	R1	F11	pc9	CXCR4	1guide	1.330562467866928e-10	5.117581779791376	4.780036334288524	5.1540253889899885	4.841486808719824	4.6860013422331415	4.971965449576369	3.6334694912097243	2.5758226730558573	3.217073128858	1.7540424031306283	3.6725042322856107	3.357210409689811	3.0873909536674735
3425	0.0	A01	0.0	126688.84	60061.0	138237.47	55320.55	33853.0	107095.02	13365.631	555.05	1278.32	57.620003	4699.08	2125.72	1230.7	4	20190721	R1	F11	pc9	CXCR4	1guide	3.6142810801662233e-10	5.102738372490879	4.778592558813119	5.140625772892545	4.742886495371959	4.529597161225425	5.029769290217028	4.125989462327827	2.7443320974380714	3.1066395654950125	1.7605732746459803	3.6720128460000705	3.3275060526668305	3.0901521833667176
3439	0.0	A01	0.0	87550.09	56920.0	100802.586	69938.85	43356.0	105718.06	5559.0703	492.15002	2280.0	77.4	6176.52	3061.28	1234.0	4	20190721	R1	F11	pc9	CXCR4	1guide	8.238189204040533e-11	4.94225661546899	4.755264891412247	5.003471673418847	4.844718496658327	4.637049207615647	5.024149195196816	3.7450021671376144	2.692097510985755	3.357934847000454	1.8887409692446597	3.790743853406938	3.4859030583186303	3.091315159697223
3458	0.0	A01	0.0	139287.8	60197.0	151641.53	41437.5	30405.0	89315.83	2377.47	330.65002	1418.9199	27.52	5682.52	2745.1199	1246.1	4	20190721	R1	F11	pc9	CXCR4	1guide	1.6658130179854608e-10	5.143913069173421	4.779574848136385	5.180818161207231	4.617393545748849	4.48294500774869	4.9509284293052955	3.3761150401666375	2.519368559106815	3.15195788631784	1.439648436787465	3.754540974420174	3.4385613138375115	3.0955528875105403
3475	0.0	A01	0.0	120870.4	60142.0	131711.0	48287.652	34132.0	92715.914	1910.9	503.2	1496.44	94.6	4399.64	2174.3599	1249.5	4	20190721	R1	F11	pc9	CXCR4	1guide	5.045079340324187e-10	5.082319953719875	4.779177866307255	5.119622047093955	4.683836091320013	4.533161736960601	4.96715428426691	3.281237965976476	2.7017406429726782	3.1750592914139224	1.9758911293967103	3.6434171553432892	3.337331422778616	3.096736260462469
3485	0.0	A01	0.0	144390.56	60213.0	157155.11	79758.9	52353.0	99842.98	20417.531	293.25	1779.16	55.04	4617.0	2142.44	1254.7	4	20190721	R1	F11	pc9	CXCR4	1guide	9.581880107521978e-11	5.159538808274369	4.7796902656557165	5.1963285052218575	4.901779147236663	4.718941573237693	4.999317519908454	4.310003228969352	2.467238020787567	3.2502150143207067	1.740678432451446	3.664359874551141	3.3309086562748416	3.098539881091781
3496	0.0	A01	0.0	128888.43	60236.0	140228.97	59763.5	42796.0	91519.32	13745.87	768.4	861.83997	79.12	3918.56	2146.24	1259.6	4	20190721	R1	F11	pc9	CXCR4	1guide	2.7129748284314795e-10	5.110213932493748	4.779856124620178	5.146837740226101	4.776436023649647	4.631403178847069	4.961512786081523	4.1381722360043485	2.8855873699883188	2.9354266296140064	1.8982862936652782	3.593126507456109	3.3316782826844706	3.10023264354684
3507	0.0	A01	0.0	139751.42	60207.0	152121.02	59103.05	42389.0	91376.95	10710.74	2069.75	1672.76	261.44	5751.6797	3326.52	1260.6	4	20190721	R1	F11	pc9	CXCR4	1guide	3.238290631515913e-10	5.145356235229839	4.779646987680404	5.18218921628504	4.771609898872228	4.627253171236667	4.960836672836995	4.029819486573701	3.315917891264946	3.2234336373695642	2.4173720389078954	3.75979469207846	3.5219901414438115	3.100577294378607
3542	0.0	A01	0.0	134612.45	60149.0	146668.48	70839.85	45477.0	102085.91	11865.04	447.1	1827.7999	79.98	4427.76	2119.64	1270.5	4	20190721	R1	F11	pc9	CXCR4	1guide	1.3671191309083947e-10	5.129085238738609	4.779228411424957	5.1663368041470275	4.850277642500325	4.6577918076775555	5.0089657885085614	4.074269208100308	2.650404675796735	3.261928655587929	1.9029814180257811	3.646184049583892	3.3262620845370994	3.103974669386388
3552	0.0	A01	0.0	150444.73	60266.0	163600.47	73843.75	53486.0	90480.195	3707.34	1705.9501	2400.84	247.68001	5090.48	2354.48	1278.0	4	20190721	R1	F11	pc9	CXCR4	1guide	1.5977296674911493e-10	5.1773769918640635	4.780072367250612	5.213784543682778	4.868313743312463	4.72824011999477	4.956553529395841	3.5690624272811418	3.231966316847505	3.3803632340847143	2.3938909529156702	3.7067587338183303	3.371895002101351	3.1065308538223815
3560	0.0	A01	0.0	122087.336	60141.0	133039.3	50728.0	35389.0	93941.91	3070.05	315.35	772.16	77.4	6393.88	2889.52	1284.4	4	20190721	R1	F11	pc9	CXCR4	1guide	4.5337404163000754e-10	5.086670617116831	4.779170645095913	5.123979940930987	4.705247740178905	4.548868290791856	4.972859368551686	3.487145455526928	2.498792843734993	2.8877072851240735	1.8887409692446597	3.805764473236621	3.46082570774576	3.108700305149598
3562	0.0	A01	0.0	146739.95	60257.0	159595.56	52631.152	34853.0	98965.234	8040.33	446.25	1584.6	45.58	5017.52	2272.4	1284.8	4	20190721	R1	F11	pc9	CXCR4	1guide	2.409606972468963e-10	5.166548376006595	4.780007505766174	5.2030208117731345	4.721242878872554	4.542240166289717	4.995482657519004	3.905273878122302	2.6495782291202494	3.199919644899357	1.6587743382909765	3.7004891139656233	3.356484761941442	3.108835544439731
3574	0.0	A01	0.0	103295.055	60045.0	112741.195	61023.203	46585.0	85847.74	9788.2705	240.55	1880.24	57.620003	4925.56	2467.72	1291.1	4	20190721	R1	F11	pc9	CXCR4	1guide	1.4274178581991766e-10	5.01407952990935	4.7784768491607865	5.052082635015577	4.785495000143525	4.668246099824951	4.933728877616863	3.9907059629710195	2.3812053667482966	3.2742132853182464	1.7605732746459803	3.692455618900247	3.3922958757508304	3.1109598729125842
3579	0.0	A01	0.0	145676.38	60331.0	158244.47	49495.5	35403.0	91623.234	4154.5103	258.4	970.51996	58.48	5215.12	2609.08	1293.6	4	20190721	R1	F11	pc9	CXCR4	1guide	2.1078283058033003e-10	5.163389125969975	4.780540523905541	5.199328538699912	4.694565715822318	4.549040065083469	4.962005618660558	3.618519835205073	2.41229249906483	2.9870044709717734	1.7670073605502787	3.7172643157598553	3.4164874087108403	3.1117999987019216
3584	0.0	A01	0.0	156138.22	60194.0	169994.92	56009.902	37558.0	97733.24	23159.72	541.45	1368.76	110.94	4476.4	2138.64	1296.0	4	20190721	R1	F11	pc9	CXCR4	1guide	1.3312168627527473e-10	5.193509220555385	4.779553203936304	5.230435948233534	4.748264815453824	4.574702457606587	4.99004230622742	4.364733317670985	2.733558367840845	3.1363273081988643	2.0450881711001383	3.6509288775934112	3.3301376635653144	3.1126050015345745
3610	0.0	A01	0.0	157405.58	60296.0	171084.86	59551.0	46408.0	84096.15	11138.511	249.05	2898.64	88.58	13745.359	6073.16	1302.3	4	20190721	R1	F11	pc9	CXCR4	1guide	1.4064622825383624e-10	5.197020118785316	4.780288502263733	5.233211577157467	4.774889058695966	4.666592852459541	4.924776105778357	4.0468271280292445	2.396286551390071	3.4621942648960826	1.947335684926127	4.138156099038644	3.783414734120832	3.1147110568416956
3622	0.0	A01	0.0	163454.06	60241.0	177821.17	70582.305	47681.0	97013.12	9056.891	330.65002	2106.72	71.380005	6235.04	2724.5999	1305.9	4	20190721	R1	F11	pc9	CXCR4	1guide	1.0552108518414445e-10	5.213395719039406	4.779892172536556	5.249983468001358	4.8486958350486375	4.678345355161872	4.986830459389996	3.9569791230429945	2.519368559106815	3.323606812181091	1.8535765733279417	3.7948392466979732	3.4353027289353637	3.1159099299962834
3668	0.0	A01	0.0	146199.64	60199.0	159161.11	66806.6	43395.0	100892.68	9660.23	1217.2001	1676.5599	177.16	5341.28	2601.48	1326.6	4	20190721	R1	F11	pc9	CXCR4	1guide	2.274823962853408e-10	5.164946305078947	4.779589277003854	5.201836957577654	4.824819379848408	4.637439692703664	5.003859656953909	3.9849874877107734	3.085361969818792	3.2244190839420552	2.248365680590108	3.727645327635304	3.415220488158096	3.122739984969826
3694	0.0	A01	0.0	112892.836	60057.0	123192.05	63441.453	47017.0	88429.695	1264.88	379.1	1926.6	63.64	8448.92	4347.96	1334.7	4	20190721	R1	F11	pc9	CXCR4	1guide	1.3848477172128205e-10	5.052666382921159	4.778563634290096	5.090582671222953	4.802373121928423	4.672254914771669	4.946598128641415	3.102049327338652	2.578753791418582	3.284791550446724	1.8037301668093597	3.926801193925949	3.638285536144715	3.125383644579653
3697	0.0	A01	0.0	163774.98	60333.0	177898.61	67705.9	46621.0	95175.43	13551.87	563.55	1189.4	54.18	5823.88	2777.04	1336.2	4	20190721	R1	F11	pc9	CXCR4	1guide	9.716576029232203e-11	5.214247566669988	4.780554920725867	5.250172553237807	4.830626505424744	4.668581584710601	4.9785248461955085	4.1319992306741264	2.7509324447118324	3.075327943077747	1.7338390031433686	3.7652124090986496	3.443582141406199	3.1258714515474635
3699	0.0	A01	0.0	164938.67	60309.0	179233.95	87923.16	53333.0	108040.65	13027.101	453.90002	1956.24	114.380005	5155.08	2517.1199	1336.7	4	20190721	R1	F11	pc9	CXCR4	1guide	7.407374936131837e-11	5.217322493199823	4.78038212737524	5.253420283551963	4.9441032699222	4.726996013587268	5.033587182068384	4.11484776646881	2.656960206102383	3.2914221326811446	2.05835011075042	3.7122354159275264	3.4009038984896156	3.126033932187531
3706	0.0	A01	0.0	146434.66	60188.0	159446.1	44444.8	30988.0	93995.56	6122.64	461.55002	1607.4	99.76	6113.44	2875.8398	1338.0	4	20190721	R1	F11	pc9	CXCR4	1guide	1.1294390146633284e-10	5.165643872056788	4.779509912299787	5.202613883982863	4.647820963864617	4.491193547294686	4.973107351182108	3.7869387341654184	2.664218772532409	3.2061239705881523	1.9989564497703367	3.7862856500430366	3.458764696414479	3.1264561134318045
3712	0.0	A01	0.0	118497.58	60101.0	129213.45	61965.0	41973.0	96751.2	7216.8003	1340.4501	1405.24	196.08	6678.88	3169.2	1340.4	4	20190721	R1	F11	pc9	CXCR4	1guide	1.674873354796051e-10	5.073709474247416	4.778881698140324	5.111307732806029	4.792146454032268	4.622970011310207	4.985656374283194	3.8583446874424734	3.127250642773045	3.147750500421863	2.2924333022995955	3.8247036329091415	3.5009496405633382	3.127234427073479
3715	0.0	A01	0.0	112677.7	60001.0	123072.05	46532.402	35077.0	86938.664	2958.5	463.25	1301.12	43.86	4797.88	2473.8	1341.1	4	20190721	R1	F11	pc9	CXCR4	1guide	4.2398953902110533e-10	5.051837985542126	4.77815848856469	5.090159423634077	4.667755474577148	4.545022442756734	4.939212962347318	3.4710715736130306	2.665815427990935	3.1143173509921156	1.6420686333851044	3.6810493710005674	3.3933645937571524	3.1274611546054207
3718	0.0	A01	0.0	146273.48	60296.0	158985.31	57476.152	39804.0	94632.625	5089.5903	336.6	1505.5599	19.78	5022.08	2496.5999	1344.5	4	20190721	R1	F11	pc9	CXCR4	1guide	2.858119096555964e-10	5.1651656068273	4.780288502263733	5.2013570048560815	4.759487687231704	4.599926717567107	4.976040887086829	3.7066828267967944	2.5271141195147995	3.177698049508862	1.2962263023373157	3.7008836333491337	3.397348940694993	3.1285608065593205
3719	0.0	A01	0.0	145532.25	58828.0	162126.92	69088.85	29304.0	154511.56	6422.37	346.80002	2865.96	80.840004	5711.4	2798.32	1345.7	4	20190721	R1	F11	pc9	CXCR4	1guide	2.0282700634891699e-10	5.162959243803436	4.769584083748172	5.209855137309625	4.839407973633172	4.466926905656488	5.18896098435668	3.807695330072033	2.540079111734303	3.4572701187670587	1.9076263261566015	3.7567425697779435	3.4468973870580455	3.1289482366511487
3781	0.0	A01	0.0	108427.65	60125.0	118185.695	72264.45	52329.0	90502.836	6688.1504	509.15002	1210.6799	66.22	4338.08	2691.92	1371.6	4	20190721	R1	F11	pc9	CXCR4	1guide	9.12529008471214e-11	5.035140038962321	4.779055089381888	5.072564914592653	4.858924720420841	4.7187424355110865	4.956662188185427	3.8253060301433157	2.706845768928297	3.0830293435600837	1.820989184421858	3.637297564544662	3.430062136530737	3.137227468712597
3783	0.0	A01	0.0	139549.08	60298.0	151671.5	50609.0	35418.0	93644.805	5915.06	325.55002	1185.6	76.54	4066.76	2073.28	1371.9	4	20190721	R1	F11	pc9	CXCR4	1guide	3.339565093598531e-10	5.1447269718418625	4.780302907440838	5.180903981870744	4.7042277560249985	4.549224033604839	4.971483688191365	3.7719591585976664	2.512617724109791	3.0739381816921925	1.8838884630832606	3.60924854429793	3.316657964402113	3.1373224638289634
3791	0.0	A01	0.0	88308.375	59818.0	96749.766	49611.1	34830.0	93348.06	3542.4402	134.3	1589.9199	32.68	3641.92	2001.84	1373.9	4	20190721	R1	F11	pc9	CXCR4	1guide	1.0240595691098442e-10	4.946001893201658	4.776831888409706	4.985649921619709	4.695578870196918	4.541953474458237	4.9701053083130455	3.5493025258760986	2.128076022537379	3.201375251135799	1.5142820519159519	3.5613303923457362	3.3014293554913534	3.137955131249729
3796	0.0	A01	0.0	139030.06	60317.0	151059.8	79101.0	47241.0	109734.41	5478.56	575.45	2692.68	116.1	11390.88	5722.04	1374.3	4	20190721	R1	F11	pc9	CXCR4	1guide	8.49876814614329e-11	5.143108717996627	4.780439732797957	5.17914889638044	4.898181973911541	4.674319082207465	5.04034281811015	3.7386664269548153	2.7600076036121335	3.4301847335884847	2.064832214030729	4.056557272234602	3.7575508923862424	3.1380815619259903
3814	0.0	A01	0.0	124352.945	60197.0	135382.08	57621.5	40133.0	94094.2	4350.45	338.30002	1687.2	39.56	4479.44	2191.08	1379.7	4	20190721	R1	F11	pc9	CXCR4	1guide	2.85662928756466e-10	5.0946560760379445	4.779574848136385	5.131561176265105	4.7605845596237355	4.6035016250901375	4.973562868609268	3.638534201143911	2.529302021294245	3.227166554162804	1.597256298001297	3.6512237181138665	3.3406582501541733	3.1397846489238472
3816	0.0	A01	0.0	146899.0	60310.0	159628.14	57933.453	37730.0	100628.86	2500.6602	255.0	1157.48	66.22	5008.4	2145.48	1379.8	4	20190721	R1	F11	pc9	CXCR4	1guide	2.7904041644946423e-10	5.16701883938481	4.780389328470953	5.203109454939847	4.762929415404597	4.576686805200995	5.002722550003246	3.3980546744198694	2.406540180433955	3.063513488288574	1.820989184421858	3.6996989984067135	3.3315244664741366	3.139816155979314
3870	0.0	A01	0.0	150120.97	60311.0	163126.6	77513.2	53523.0	94910.71	6752.1704	1043.8	1702.4	142.76001	7175.1597	2944.24	1405.6	4	20190721	R1	F11	pc9	CXCR4	1guide	1.2843239908716275e-10	5.17644135830847	4.780396529447265	5.2125247677686355	4.889375683873441	4.728540447938602	4.977315226532284	3.8294433944079733	3.0186173128353877	3.231061616843157	2.1546065689919227	3.8558315698166528	3.4689732072233905	3.147861740943917
3872	0.0	A01	0.0	139069.11	60244.0	151285.33	54632.902	36400.0	98363.25	4910.14	304.30002	2082.4	60.2	5046.4	2166.76	1406.3	4	20190721	R1	F11	pc9	CXCR4	1guide	3.600329043697539e-10	5.143230673357697	4.779913799850263	5.179796811543871	4.7374542727897735	4.561101383649056	4.992832869738783	3.6910938871810477	2.4833019784908297	3.3185641347345007	1.7795964967618179	3.7029816632444867	3.335810811547624	3.1480779918416393
3878	0.0	A01	0.0	142209.45	60217.0	154770.89	51572.05	34669.0	97488.414	5842.31	375.7	2023.88	72.24	5142.16	2442.64	1407.5	4	20190721	R1	F11	pc9	CXCR4	1guide	3.0175652685706936e-10	5.152928466320402	4.7797191152434975	5.18968928173628	4.712414401627228	4.539941314954773	4.988953005363081	3.7665846017924554	2.574841209174234	3.3061847597675116	1.8587777244627983	3.7111455989292526	3.3878594456088114	3.1484484035233837
3904	0.0	A01	0.0	87748.9	59948.0	95928.336	75025.25	58060.0	84685.75	8338.12	238.0	2811.24	11.18	12644.88	6264.6797	1418.3	4	20190721	R1	F11	pc9	CXCR4	1guide	6.86092734534036e-11	4.943241673223127	4.777774698636658	4.9819469108576575	4.875207451260364	4.763877031495655	4.927810338110857	3.921068147189411	2.376576957056512	3.4488979220875424	1.0484418154051591	4.101914708217436	3.7968988704606534	3.15176811784673
3908	0.0	A01	0.0	105011.125	60172.0	114372.28	61103.1	44696.0	89593.09	4455.21	224.40001	1756.36	55.04	7760.36	3104.5999	1420.4	4	20190721	R1	F11	pc9	CXCR4	1guide	1.4506488756360512e-10	5.021235311166827	4.779394446833662	5.0583207835583845	4.7860632553700855	4.6502686583521085	4.952274533525245	3.6488681758763506	2.3510228703028613	3.244613534137787	1.740678432451446	3.889881860821793	3.492005632657904	3.1524106710943007
3912	0.0	A01	0.0	122712.84	60227.0	133529.98	56576.85	40563.0	91408.94	7196.43	304.30002	1830.84	37.84	5063.88	2008.6799	1421.3	4	20190721	R1	F11	pc9	CXCR4	1guide	2.975533010515032e-10	5.088890020574049	4.7797912308296455	5.1255787981832555	4.752638775798988	4.608130067510302	4.960988660910734	3.857117115955357	2.4833019784908297	3.2626503841713537	1.5779511294810258	3.704483395498554	3.3029107406325964	3.1526857709567784
3924	0.0	A01	0.0	130627.22	60340.0	141875.8	43062.703	30464.0	92639.09	8987.05	791.35004	1543.5599	118.68	8447.399	3491.44	1426.8	4	20190721	R1	F11	pc9	CXCR4	1guide	4.0012541229771715e-10	5.11603368016478	4.78060530583897	5.151908313849574	4.634101287805747	4.48378692670438	4.966794297880561	3.953617148482787	2.8983686267933653	3.188523497825896	2.0743775387615564	3.9267230291918063	3.5430045758514184	3.1543631155287954
3933	0.0	A01	0.0	130010.94	60248.0	141422.08	51692.75	34620.0	97854.9	1985.5901	294.1	1123.28	73.96	4476.4	2167.52	1431.4	4	20190721	R1	F11	pc9	CXCR4	1guide	4.444232446297481e-10	5.113979889969015	4.779942634593287	5.150517214689817	4.7134296367925055	4.539327063539375	4.990582570526767	3.2978895961524635	2.468495033520069	3.050488037666668	1.868996897111142	3.6509288775934112	3.3359631173739923	3.1557610202852815
3941	0.0	A01	0.0	120352.805	60052.0	131343.53	44183.85	31588.0	91668.766	13027.101	330.65002	2128.0	12.900001	11339.96	5003.84	1433.2	4	20190721	R1	F11	pc9	CXCR4	1guide	5.533050777286484e-10	5.080456215476124	4.778527475927096	5.11840868837744	4.645263571187569	4.499522129341026	4.962221383353353	4.11484776646881	2.519368559106815	3.3279716236230104	1.110589729563225	4.054611521155247	3.699303400923717	3.1563067846979624
3957	0.0	A01	0.0	117358.734	60228.0	127701.766	59244.152	45552.0	85235.0	7438.93	290.7	1618.04	29.24	4984.08	2553.5999	1445.3	4	20190721	R1	F11	pc9	CXCR4	1guide	2.0139174314713557e-10	5.06951541732366	4.779798441729682	5.106196901929771	4.772645490037882	4.65850744980288	4.930617965489619	3.8715104822982163	2.4634450500072567	3.2089892642037916	1.4659773648862975	3.697585011421664	3.407152844757823	3.1599580173507564
3970	0.0	A01	0.0	95103.79	50935.0	122366.2	54901.5	38467.0	93535.36	5108.02	1019.15	1295.7999	127.28	4743.16	2168.28	1451.0	4	20190721	R1	F11	pc9	CXCR4	1guide	1.366922998686098e-10	4.9781978201567	4.707016310494369	5.087661484614322	4.739584210257442	4.58508831746747	4.970975819198476	3.7082525906968815	3.008238119216804	3.112537951061786	2.104760162473341	3.676067789168278	3.3361153698058694	3.161667412437736
3972	0.0	A01	0.0	117313.3	60020.0	128094.71	44298.6	32756.0	88629.66	1223.17	742.05005	1855.9199	102.340004	8227.76	3939.0798	1452.6	4	20190721	R1	F11	pc9	CXCR4	1guide	5.31803302925357e-10	5.069347240011153	4.778295991088834	5.107531197987624	4.646390016442579	4.515290862441523	4.947579064897037	3.087486836442396	2.870433197997161	3.268559233608017	2.0100454294718424	3.9152816026645723	3.5953947828166397	3.162146032526125
3980	0.0	A01	0.0	107721.195	60024.0	117613.23	65696.5	47896.0	89892.4	6632.8604	611.15	2052.76	39.56	9275.04	4374.56	1456.2	4	20190721	R1	F11	pc9	CXCR4	1guide	1.219985010914853e-10	5.032301163851455	4.778324933442109	5.070456164428078	4.817542233012201	4.680299245137628	4.953722968082193	3.8217008537457975	2.786147833446259	3.3123381785343176	1.597256298001297	3.9673157930802234	3.6409343833623877	3.1632210121531656
3984	0.0	A01	0.0	126807.414	60129.0	138210.38	68964.75	48101.0	93962.16	4260.24	447.1	1400.6799	122.12	5516.84	2419.08	1457.9	4	20190721	R1	F11	pc9	CXCR4	1guide	1.1838822276574217e-10	5.103144646229481	4.7790839811930255	5.140540645325643	4.838627166212039	4.682154105271285	4.972952974439452	3.629434089600776	2.650404675796735	3.1463389063043743	2.086786805394274	3.7416903763838385	3.3836502449274803	3.1637277432316204
3994	0.0	A01	0.0	156827.64	60308.0	170422.77	64626.35	41104.0	103039.92	17504.621	238.85	764.56	39.56	4402.68	2178.92	1462.1	4	20190721	R1	F11	pc9	CXCR4	1guide	1.6363814356212117e-10	5.19542260881394	4.780374926160122	5.231527608769398	4.810409638809896	4.613884086922271	5.013005520733232	4.243152714434126	2.3781252567172295	2.8834115716139035	1.597256298001297	3.6437171381194746	3.3382412696556822	3.1649770698590616
4005	0.0	A01	0.0	87777.3	53314.0	107899.86	46586.8	36034.0	84728.664	3386.27	316.2	1314.04	19.78	3671.56	2166.0	1465.7	4	20190721	R1	F11	pc9	CXCR4	1guide	9.330665621602436e-11	4.943382202501808	4.72684126764517	5.03302087867085	4.668262887508639	4.5567124742098635	4.928030358833905	3.5297215855853374	2.499961882362307	3.1186085984649967	1.2962263023373157	3.5648506366981367	3.3356584522893016	3.166045073383199
4045	0.0	A01	0.0	118905.83	60226.0	129389.5	73321.85	48546.0	98982.84	15875.0205	353.6	1849.84	58.48	4877.68	2319.52	1479.9	4	20190721	R1	F11	pc9	CXCR4	1guide	7.507063107516367e-11	5.07520314192311	4.77978401980988	5.1118990346241695	4.865233423464531	4.686153451556197	4.995559926815932	4.200714294998599	2.5485122638374245	3.267134158150333	1.7670073605502787	3.6882133206913292	3.3653981252205605	3.1702323773464043
4055	0.0	A01	0.0	128371.55	60179.0	139798.89	43598.203	30231.0	94513.97	2700.48	247.35	2048.96	65.36	6912.1997	3497.52	1484.5	4	20190721	R1	F11	pc9	CXCR4	1guide	4.6274654675837975e-10	5.1084687744763935	4.7794449667525125	5.145503725076669	4.63946859043881	4.480452513280989	4.9754960000724076	3.43144096206373	2.3933119254166875	3.3115334718644447	1.8153120475799331	3.8396162772730262	3.543760209038653	3.1715802019320636
4058	0.0	A01	0.0	117137.93	60128.0	127673.49	36013.652	26292.0	89768.4	5419.39	290.7	794.2	48.16	6872.6797	3540.8398	1485.0	4	20190721	R1	F11	pc9	CXCR4	1guide	3.8559604898488377e-10	5.068697543977069	4.779076758420431	5.106100737578956	4.556467167811208	4.41982362360833	4.953123476982924	3.7339504165826605	2.4634450500072567	2.8999298894030674	1.6826864768737697	3.8371261033746635	3.549106283564488	3.171726453653231
4071	0.0	A01	0.0	140988.95	60238.0	153389.1	64068.75	45342.0	92603.1	8912.36	646.85004	1672.0	70.520004	3767.32	2041.36	1492.3	4	20190721	R1	F11	pc9	CXCR4	1guide	2.568521647232747e-10	5.14918508581281	4.7798705441457825	5.185794481564871	4.8066462508625	4.656500672601419	4.966625532782596	3.9499927379206836	2.810803607072233	3.2232362731029975	1.8483123299390563	3.5760325190663718	3.3099195974970677	3.1738561531964047
4074	0.0	A01	0.0	112723.15	60145.0	122826.914	69189.15	50629.0	89560.93	3646.2302	521.9	1489.6	43.0	4567.6	2536.88	1493.0	4	20190721	R1	F11	pc9	CXCR4	1guide	1.0000361448055629e-10	5.052013110423666	4.779199529220886	5.089293540649764	4.840037985449995	4.7043993494928875	4.952118593125567	3.561844086732788	2.717587317171407	3.173069656519321	1.6334684555795864	3.659688073568838	3.404299904562414	3.1740598077250253
4083	0.0	A01	0.0	151921.53	60156.0	165508.52	65614.055	41400.0	103866.734	5245.7603	504.05002	1200.04	84.28	6318.64	3484.5999	1497.4	4	20190721	R1	F11	pc9	CXCR4	1guide	2.1121804371740574e-10	5.181619329099116	4.779278950660679	5.218820343693641	4.8169968762574795	4.617000341120899	5.016476477387533	3.719808438220626	2.702473634855104	3.0791957364258042	1.9257245206457845	3.8006236218479774	3.542152914030114	3.1753378358728885
4084	0.0	A01	0.0	122776.75	60206.0	133646.11	48341.203	34090.0	92933.09	1350.24	547.4	1184.08	66.22	6361.96	2936.64	1497.4	4	20190721	R1	F11	pc9	CXCR4	1guide	5.135282976993401e-10	5.089116133069794	4.779639774265209	5.125956320357331	4.684317455009288	4.532627001228891	4.968170395088084	3.1304109663997486	2.738304812443656	3.0733810294991635	1.820989184421858	3.8035909315430168	3.467850694137816	3.1753378358728885
4095	0.0	A01	0.0	131420.28	60149.0	143190.4	44287.55	33510.0	86613.82	7800.74	478.55002	1382.44	51.600002	10634.68	4940.76	1498.8	4	20190721	R1	F11	pc9	CXCR4	1guide	4.064083451670288e-10	5.118662392280705	4.779228411424957	5.155913921238173	4.646281663314793	4.525174427835272	4.937587194633718	3.892135816081613	2.679927337182856	3.1406462729370075	1.7126497208911873	4.026724413651425	3.693793737718629	3.175743698570269
4120	0.0	A01	0.0	144415.42	60317.0	156911.14	78321.555	51949.0	98806.17	6858.87	548.25	3217.8398	89.44	13490.0	6721.44	1505.6	4	20190721	R1	F11	pc9	CXCR4	1guide	1.080675022643379e-10	5.159613573272304	4.780439732797957	5.1956537794072	4.893881299651835	4.715577191957452	4.994784073408868	3.8362525789303867	2.7389786403495604	3.5075644248759654	1.9515318023971027	4.130011949671904	3.8274623224015314	3.177709599040878
4135	0.0	A01	0.0	136736.06	60192.0	148875.84	64648.453	46320.0	91468.07	3389.1802	413.1	1478.96	49.02	4694.52	1998.0399	1510.1	4	20190721	R1	F11	pc9	CXCR4	1guide	2.302621525936472e-10	5.135883069646631	4.779538773870285	5.1728242358505705	4.810558137765309	4.665768550719379	4.961269516939278	3.5300946574380228	2.616055201393248	3.1699564167424774	1.690373310971633	3.6715911954253397	3.3006041603445544	3.179005700543502
4150	0.0	A01	0.0	143238.95	60348.0	155552.92	47462.3	33304.0	93396.875	3930.4402	272.0	700.72	86.0	4818.4	2153.84	1518.5	4	20190721	R1	F11	pc9	CXCR4	1guide	2.165199607217961e-10	5.156061138270491	4.780662881668552	5.1918781732221015	4.676348787239549	4.522496397878721	4.97033234525621	3.5944411914565135	2.4345689040341987	2.8455444951767093	1.9344984512435677	3.682902841360521	3.3332134559142608	3.181414796254284
4164	0.0	A01	0.0	117255.08	60184.0	127682.26	39794.45	29020.0	89867.99	6233.22	328.95	1617.28	47.3	6254.04	3129.68	1523.4	4	20190721	R1	F11	pc9	CXCR4	1guide	4.989059970558423e-10	5.069131660375684	4.779481048811131	5.106130553728147	4.599822498159434	4.462697408101717	4.953605038879578	3.7947124704508055	2.5171299068494717	3.2087852237710055	1.6748611337327293	3.79616065731757	3.4954999250768184	3.1828139582173844
4180	0.0	A01	0.0	111726.305	57262.0	127870.055	65327.6	46826.0	91430.19	3325.1602	2201.5	1390.04	290.68	6743.48	3112.96	1529.0	4	20190721	R1	F11	pc9	CXCR4	1guide	1.2377611997055128e-10	5.048155434849725	4.757866512630654	5.106768850916028	4.815096713795318	4.670487060790351	4.961089610396047	3.5218125679249983	3.3427186897955448	3.1430273099616253	2.463415140578372	3.8288840725418782	3.493173534798888	3.1844074854123203
4194	0.0	A01	0.0	155752.69	60203.0	169549.84	69898.9	40287.0	113706.516	3842.1702	399.5	2261.76	113.520004	5613.36	2563.48	1534.3	4	20190721	R1	F11	pc9	CXCR4	1guide	1.663832744400077e-10	5.192435549111948	4.77961813330073	5.229297393886774	4.844470331592822	4.605164928546119	5.055785351397569	3.584576595435889	2.6015167836500104	3.3544465210297902	2.0550723987946093	3.749222885018094	3.4088299301610867	3.185910298861861
4209	0.0	A01	0.0	118683.59	60124.0	129366.77	64889.85	44588.0	95375.92	4882.0103	543.15	927.2	91.16	4512.12	2065.68	1540.1	4	20190721	R1	F11	pc9	CXCR4	1guide	1.3469865111447235e-10	5.07439068832027	4.779047866128773	5.111822746458626	4.812176780698114	4.649217992456271	4.979438748743179	3.688598687250409	2.734919803393806	2.967173428673234	1.9598043339549578	3.654380652486223	3.3150630303051956	3.187548913976723
4229	0.0	A01	0.0	139948.1	60221.0	152299.67	58474.902	41849.0	91572.35	3723.83	836.4	2340.04	129.0	5343.56	2910.04	1548.0	4	20190721	R1	F11	pc9	CXCR4	1guide	3.3031937879857634e-10	5.145966987264529	4.779747962914968	5.182698967662829	4.766969505186519	4.621685084798319	4.961764366938825	3.5709898554950366	2.9224140368224547	3.3692232884337066	2.110589710299249	3.7278306949783158	3.463898964458168	3.189770956346874
4237	0.0	A01	0.0	106902.57	60237.0	116306.71	62649.25	47261.0	86874.62	10885.34	213.35	582.92	67.08	2923.72	2042.12	1548.8	4	20190721	R1	F11	pc9	CXCR4	1guide	1.3869139772510827e-10	5.028988147295924	4.779863334442825	5.0656047743934405	4.796915876243	4.674502906671874	4.938892903886255	4.036841992399747	2.329092659619625	2.7656089434972793	1.8265930657888028	3.4659357742357977	3.31008125767554	3.18999535365607
4238	0.0	A01	0.0	140899.5	60196.0	153398.72	67208.65	40160.0	109675.95	14546.12	327.25	1958.52	70.520004	3910.2	2257.2	1548.9	4	20190721	R1	F11	pc9	CXCR4	1guide	2.1300347413171483e-10	5.148909451962258	4.779567633522879	5.185821732219685	4.827425161848664	4.6037937041369625	5.040111417274653	4.162747169514552	2.5148796552227934	3.2919280151626777	1.8483123299390563	3.592198965956046	3.3535700322032733	3.190023386612319
4320	0.0	A01	0.0	159559.72	60315.0	173371.56	56205.402	37775.0	97510.98	8323.57	275.4	2729.92	53.32	15653.72	7042.92	1578.9	4	20190721	R1	F11	pc9	CXCR4	1guide	9.208447096608518e-11	5.202923262123696	4.780425332158592	5.238977863254628	4.74977806103739	4.577204473011063	4.989053505875009	3.9203096525430956	2.4399639262959116	3.4361499078473945	1.7268901382561472	4.194617553688731	3.847752750484406	3.1983546314523066
4321	0.0	A01	0.0	159488.0	60309.0	173310.88	69473.9	44773.0	101691.68	9227.61	670.65	1104.28	93.74	4795.6	2559.68	1579.0	4	20190721	R1	F11	pc9	CXCR4	1guide	1.3794862199159824e-10	5.202728011971019	4.78038212737524	5.238825814902656	4.841821669428425	4.651016195115969	5.0072854208320114	3.9650892475591712	2.826495944733588	3.043079218100774	1.9719249392871023	3.6808429603687762	3.4081856635100394	3.1983821300082944
4347	0.0	A01	0.0	143910.61	60344.0	156292.67	53822.0	36792.0	95870.805	3581.24	347.65002	849.68	40.420002	8517.32	3854.72	1592.4	4	20190721	R1	F11	pc9	CXCR4	1guide	2.98801663090562e-10	5.158092812165752	4.780634094707888	5.193938615646443	4.730959831904611	4.565753396565981	4.981686372618748	3.5540334254358488	2.54114226422039	2.929255392087589	1.6065963304926203	3.9303029801485883	3.5859928338537164	3.2020521755704956
4356	0.0	A01	0.0	159842.3	60316.0	173675.73	63755.1	46604.0	89654.414	7181.8804	583.95	1288.2	116.1	5158.12	2669.1199	1597.8	4	20190721	R1	F11	pc9	CXCR4	1guide	1.2706334173503094e-10	5.203691711578673	4.780432532537962	5.239739143932377	4.804514941918498	4.668423193586457	4.952571676561835	3.8562381667874703	2.7663756718524395	3.109983278358329	2.064832214030729	3.712491451339009	3.426368078858219	3.2035224300944494
4358	0.0	A01	0.0	132543.5	60300.0	144052.6	76068.2	45928.0	108543.94	2165.04	612.0	1880.24	59.34	7049.0	2944.24	1598.3	4	20190721	R1	F11	pc9	CXCR4	1guide	8.348172547614098e-11	5.122358434571188	4.780317312140151	5.158521082409359	4.8812031575181445	4.662077533859563	5.035605571836288	3.335465932367497	2.7867514221455614	3.2742132853182464	1.7733475430975754	3.848127510567875	3.4689732072233905	3.203658312723959
4366	0.0	A01	0.0	136694.17	60258.0	148667.23	41536.1	31458.0	86531.57	4063.33	350.2	329.08	65.36	3738.44	2020.84	1601.5	4	20190721	R1	F11	pc9	CXCR4	1guide	2.1896464251081835e-10	5.135749998280438	4.780014713076167	5.17221526241485	4.618425732705949	4.4977311080973665	4.937174585049432	3.6088821029775753	2.544316156885766	2.517301470913265	1.8153120475799331	3.572690408033288	3.3055319222668733	3.2045269429998404
4392	0.0	A01	0.0	113467.94	60076.0	123780.46	75605.805	55912.0	88619.66	5197.2603	692.75	1320.12	85.14	5225.76	2550.56	1612.6	4	20190721	R1	F11	pc9	CXCR4	1guide	7.244340125765508e-11	5.054873160789363	4.778701008620629	5.092652095598999	4.878555140037904	4.747505027465768	4.947530061098237	3.715774464755399	2.8405765344542693	3.120613409121537	1.9301336427277478	3.7181494408177262	3.4066355544144558	3.2075266488883045
4396	0.0	A01	0.0	156976.03	60433.0	170231.19	71793.555	46593.0	100982.18	6951.99	660.45	1986.64	98.04	5149.76	3055.96	1614.1	4	20190721	R1	F11	pc9	CXCR4	1guide	1.5266630445906307e-10	5.1958333448261875	4.781274153922566	5.231039128711855	4.856085456926179	4.668320674421181	5.004244740651774	3.8421091533773146	2.819839952542228	3.2981191787275757	1.9914033066356143	3.711786969837905	3.485147659832377	3.2079304309440517
4398	0.0	A01	0.0	132654.97	60129.0	144583.77	36680.05	26769.0	89800.29	10422.65	322.15	1515.44	38.7	5019.8	2653.92	1614.6	4	20190721	R1	F11	pc9	CXCR4	1guide	1.795242059583098e-10	5.122723521640572	4.7790839811930255	5.16011953158028	4.564429928252111	4.427632147705659	4.953277734641097	4.017978170370401	2.5080581274541385	3.180538729464643	1.5877109735806787	3.700686397333624	3.423887814529742	3.208064941580513
4399	0.0	A01	0.0	108546.22	60157.0	118252.0	55322.25	43369.0	83598.86	13607.16	266.9	1733.5599	59.34	6075.44	2615.92	1615.0	4	20190721	R1	F11	pc9	CXCR4	1guide	2.038517109656549e-10	5.035614699235743	4.779286170071414	5.072808494708949	4.742899834899186	4.637179408326101	4.922200351954293	4.1337674964626805	2.426348563855986	3.23893886165518	1.7733475430975754	3.7835777320163837	3.4176244453020366	3.2081725266671217
4400	0.0	A01	0.0	159354.53	60244.0	173352.67	89240.66	64192.0	91109.11	7916.1704	2043.4	3044.56	334.54	8676.92	4126.8	1615.1	4	20190721	R1	F11	pc9	CXCR4	1guide	6.686680548528204e-11	5.202364417159561	4.779913799850263	5.238930539800471	4.950562755299673	4.807480907004305	4.959561801270641	3.898515134624042	3.310353394233843	3.483524545596516	2.5244480636621565	3.938365589425036	3.615613401315421	3.208199410568945
4412	0.0	A01	0.0	121631.516	60123.0	132582.27	59115.8	42975.0	90150.39	6043.1	397.80002	199.88	37.84	3698.92	2013.24	1619.0	4	20190721	R1	F11	pc9	CXCR4	1guide	2.3144192647924678e-10	5.085046118429056	4.779040642755518	5.122485436163096	4.771703576903989	4.63321588535909	4.954967612876662	3.7812597879435956	2.599664798778787	2.3007693513798073	1.5779511294810258	3.568074929351551	3.30389554847139	3.2092468487533736
4422	0.0	A01	0.0	139598.06	60198.0	151976.78	50338.703	35078.0	94047.47	4685.1	194.65001	2109.0	56.760002	6677.36	3207.2	1623.3	4	20190721	R1	F11	pc9	CXCR4	1guide	3.2993435418318973e-10	5.144879390698332	4.779582062630042	5.181777242252316	4.701902022636434	4.545034823755435	4.973347111181444	3.6707188740701935	2.289254428481022	3.3240765797394864	1.7540424031306283	3.824604782317926	3.5061260366305342	3.210398801715624
4432	0.0	A01	0.0	158783.69	60363.0	172391.17	59171.902	41679.0	93041.82	2453.1301	633.25	1098.2	130.72	5610.32	2850.0	1624.3	4	20190721	R1	F11	pc9	CXCR4	1guide	1.2065177291499698e-10	5.200805883527917	4.780770815779976	5.236515021905511	4.772115531827503	4.619917290433218	4.968678198538327	3.3897205860860344	2.8015751984625856	3.0406814200637733	2.116342043243914	3.748987619533215	3.45484486000851	3.210666257364454
4438	0.0	A01	0.0	160979.72	60301.0	174955.1	79847.305	51737.0	101143.72	8980.261	685.10004	2679.0	83.42	6275.32	3332.5999	1625.5	4	20190721	R1	F11	pc9	CXCR4	1guide	1.1334858182035175e-10	5.206771164294061	4.780324514310646	5.2429265913191445	4.902260260748739	4.713801242292794	5.004938917290537	3.9532889466059755	2.835753990734007	3.427972713608209	1.9212701759771231	3.797635864711455	3.522783170893444	3.2109869738321453
4444	0.0	A01	0.0	145023.89	60245.0	157760.56	54038.75	35889.0	98678.805	3859.6301	484.5	1754.08	115.240005	6465.32	2746.64	1628.5	4	20190721	R1	F11	pc9	CXCR4	1guide	2.8417925755171926e-10	5.161439551972535	4.779921008715502	5.19799844608985	4.732705294562039	4.554961357454656	4.994223880169472	3.5865456876976918	2.6852937813867843	3.24404938588402	2.0616032703099614	3.8105900132779515	3.438801723520323	3.211787762900892
4449	0.0	A01	0.0	159502.92	60276.0	173421.98	56608.3	38068.0	97454.07	13078.511	418.2	1764.72	49.88	6083.04	2628.84	1631.3	4	20190721	R1	F11	pc9	CXCR4	1guide	9.555599284553493e-11	5.202768643145968	4.780144424207174	5.239104151315241	4.752880118806122	4.580560060639422	4.988799982779882	4.1165582934322	2.6213840411584735	3.246675800473437	1.6979264541063557	3.7841206750338054	3.4197641688150218	3.2125338491859234
4479	0.0	A01	0.0	159757.1	60256.0	173755.98	73386.45	48516.0	99131.305	1575.28	721.65	3240.64	87.72	9547.88	4594.96	1639.5	4	20190721	R1	F11	pc9	CXCR4	1guide	1.3268010701095083e-10	5.203460151388069	4.780000298336571	5.239939771168819	4.8656158981170625	4.685884987381299	4.996210822054983	3.1973577672483597	2.8583266306508146	3.5106307739031606	1.9430986290490857	3.979906946723505	3.662281731430582	3.214711421005384
4482	0.0	A01	0.0	167860.33	60257.0	182566.27	70045.95	46309.0	99128.27	11926.15	511.7	2004.88	54.18	8517.32	3790.1199	1640.0	4	20190721	R1	F11	pc9	CXCR4	1guide	7.11410567568809e-11	5.224948067715116	4.780007505766174	5.261420532199405	4.845383049168533	4.665665402907714	4.996197541938473	4.076500281565712	2.709015427332575	3.3020883845488465	1.7338390031433686	3.9303029801485883	3.5786529459521104	3.214843848047698
4500	0.0	A01	0.0	116991.664	60196.0	127370.016	38988.652	28080.0	90995.74	20285.611	426.7	3676.1199	68.8	13683.8	6984.4	1651.4	4	20190721	R1	F11	pc9	CXCR4	1guide	4.792566333201376e-10	5.068154918321969	4.779567633522879	5.105067202086804	4.590938223908479	4.448397103457768	4.959021071576752	4.307188100156233	2.630122655283606	3.565389664671085	1.8375884574994874	4.1362067117892956	3.8441290975945743	3.217852286680441
4504	0.0	A01	0.0	152163.64	60222.0	165590.6	57486.35	39226.0	96044.09	14186.25	413.1	1155.96	34.4	5860.36	2941.2	1652.8	4	20190721	R1	F11	pc9	CXCR4	1guide	2.0338343203467292e-10	5.182310890526787	4.779755174533442	5.219035663375834	4.759564746521193	4.593574023997561	4.982470662996241	4.151867609020463	2.616055201393248	3.062942791657998	1.5365584618355062	3.7679242852738404	3.468524550089793	3.218220317005764
4533	0.0	A01	0.0	160690.75	60258.0	174765.67	79064.45	51702.0	100219.88	8164.49	699.55005	1797.4	87.72	6367.28	3094.72	1662.0	4	20190721	R1	F11	pc9	CXCR4	1guide	1.1642553237914282e-10	5.205990877761608	4.780014713076167	5.242456130933632	4.8979812713420205	4.7135073433292165	5.0009538905845226	3.9119290739092745	2.844818791240028	3.2546447432536385	1.9430986290490857	3.8039539336520964	3.4906213574981457	3.220631019448092
4535	0.0	A01	0.0	143484.61	60196.0	156213.16	45271.85	29376.0	100998.65	3282.48	436.90002	1276.7999	46.440002	5193.08	2446.44	1662.2	4	20190721	R1	F11	pc9	CXCR4	1guide	1.7060959490159014e-10	5.156805319732207	4.779567633522879	5.193717607301639	4.65582825696339	4.4679926595211485	5.004315562098849	3.5162020860491134	2.6403820689780333	3.106122849093842	1.666892233897915	3.71542501953703	3.3885345585647837	3.2206832652166835
4598	0.0	A01	0.0	110062.07	60203.0	119811.77	73654.2	55643.0	86749.49	3112.73	368.05002	1937.24	68.8	8506.68	4167.08	1683.4	4	20190721	R1	F11	pc9	CXCR4	1guide	8.395981342228893e-11	5.041637677808574	4.77961813330073	5.078499496581731	4.867197535182854	4.7454105369979835	4.938266941205711	3.4931414486367087	2.5659068436738783	3.2871834255607806	1.8375884574994874	3.929760080087112	3.619831846306486	3.2261873291383782
4625	0.0	A01	0.0	127541.555	60309.0	138595.62	50488.3	37989.0	87098.93	3396.9402	1544.4501	4341.12	206.40001	16741.28	7830.28	1697.0	4	20190721	R1	F11	pc9	CXCR4	1guide	4.724786235367934e-10	5.105651706583235	4.78038212737524	5.141749521268956	4.7031907544597	4.579657861593733	4.940012818226163	3.531087899735605	3.1887738736177993	3.6376018027725854	2.3147097122191496	4.223788641849895	3.8937772801905894	3.229681842317676
4643	0.0	A01	0.0	136275.27	60293.0	148125.6	46602.1	31029.0	98427.77	2133.03	213.35	2016.28	63.64	7795.32	3974.04	1701.9	4	20190721	R1	F11	pc9	CXCR4	1guide	3.3788797042738144e-10	5.134417037218607	4.780266893602148	5.17063010419355	4.668405502020845	4.491767779403694	4.993117660918527	3.3289969695920103	2.329092659619625	3.3045508485734896	1.8037301668093597	3.891833938003887	3.599232238379309	3.230934044514397
4669	0.0	A01	0.0	142278.31	60200.0	154889.56	53580.6	38476.0	91263.6	1818.75	1103.3	2118.88	162.54001	5222.7197	2692.68	1715.9	4	20190721	R1	F11	pc9	CXCR4	1guide	3.2017228859003245e-10	5.15313870556994	4.779596491257824	5.190022153063391	4.72900758522978	4.585189916062663	4.960297603466409	3.2597730063299823	3.042693637398968	3.326106337687524	2.2109602782481907	3.717896720366323	3.4301847335884847	3.2344919804181904
4677	0.0	A01	0.0	161607.36	60216.0	175885.14	60827.703	38264.0	104181.586	7960.79	462.40002	2248.08	79.98	5388.4	2543.72	1716.7	4	20190721	R1	F11	pc9	CXCR4	1guide	9.613257677540662e-11	5.208461134057242	4.779711903026216	5.245229150332051	4.784101417663462	4.5827903678639075	5.017790964333599	3.9009561698205144	2.665017848342603	3.351811777034213	1.9029814180257811	3.7314598195929554	3.4054692996366533	3.234694394789573
4689	0.0	A01	0.0	159127.33	60243.0	173108.38	62259.953	41239.0	98941.98	7511.68	304.30002	1295.7999	53.32	5248.56	2200.96	1717.8	4	20190721	R1	F11	pc9	CXCR4	1guide	1.3069946763621545e-10	5.2017447706880695	4.7799065908653615	5.238318079592899	4.794208789369923	4.615308125579776	4.995380582009693	3.8757370887295317	2.4833019784908297	3.112537951061786	1.7268901382561472	3.7200401711425934	3.3426121420980692	3.2349726107499768
4696	0.0	A01	0.0	134726.05	60096.0	146921.7	60413.75	40016.0	98942.31	5067.2803	316.2	1994.24	56.760002	6674.32	2980.72	1720.1	4	20190721	R1	F11	pc9	CXCR4	1guide	2.939045302918624e-10	5.129451566922131	4.7788455662499985	5.167085954069543	4.781135794076772	4.602233674386428	4.995382056566396	3.704774925968398	2.499961882362307	3.2997774208577106	1.7540424031306283	3.8244070136111668	3.474321177343967	3.235553689688641
4702	0.0	A01	0.0	138395.33	60281.0	150459.95	60692.55	39081.0	101777.0	9979.36	283.9	1455.4	62.780003	7847.0	3486.1199	1720.8	4	20190721	R1	F11	pc9	CXCR4	1guide	3.016669038995206e-10	5.141121429688812	4.780180448202641	5.1774209221810485	4.78313539036478	4.591965667864686	5.007649645371551	3.9991027051461354	2.453165383189037	3.1629823778706414	1.7978213293085492	3.89470365260923	3.5423423165971846	3.235730409702619
4710	0.0	A01	0.0	163428.5	60236.0	177808.14	65221.35	46024.0	92872.12	13668.2705	874.65	1741.16	90.3	4560.0	2461.64	1721.8	4	20190721	R1	F11	pc9	CXCR4	1guide	9.373627273768554e-11	5.213327794628685	4.779856124620178	5.249951640478874	4.814389794317436	4.662984361017443	4.967885346187289	4.135713565304348	2.941834312599166	3.2408386899955683	1.9556877649908209	3.658964842664435	3.3912245213390793	3.235982715797895
4738	0.0	A01	0.0	156280.94	60235.0	170034.5	64133.35	38623.0	108822.3	6478.6304	352.75	3426.08	86.86	16670.6	6919.8	1731.4	4	20190721	R1	F11	pc9	CXCR4	1guide	1.695403649679302e-10	5.193906007811613	4.779848914677836	5.2305370486693405	4.807083936425355	4.586846004110501	5.036717888171713	3.8114832026072203	2.5474670224263853	3.5347975095580897	1.9388198280779294	4.22195122084538	3.8400935301536965	3.2383974193051546
4756	0.0	A01	0.0	150064.89	60172.0	163442.34	58719.703	38044.0	101152.734	20466.031	496.40002	2241.24	55.9	4951.4	2717.0	1740.1	4	20190721	R1	F11	pc9	CXCR4	1guide	2.4007488792720806e-10	5.176279096031513	4.779394446833662	5.2133645814168155	4.768783851208078	4.580286173002488	5.0049776271752675	4.311033632924638	2.6958317941862657	3.350488362940263	1.7474118197411779	3.6947280037638235	3.4340896384178907	3.2405742009251184
4758	0.0	A01	0.0	158425.84	60229.0	172385.34	86700.0	52373.0	108490.48	9530.25	439.45	3339.44	48.16	15754.04	7555.92	1740.2	4	20190721	R1	F11	pc9	CXCR4	1guide	8.034847760755045e-11	5.199826028784453	4.779805652509992	5.236500339220276	4.93801909747621	4.719107451620208	5.035391616913761	3.9791042933137093	2.6429094808720563	3.5236736372451603	1.6826864768737697	4.197391944898805	3.8782873465933516	3.2405991521340503
4761	0.0	A01	0.0	135769.75	60160.0	147902.38	57213.5	37204.0	100783.36	4729.72	321.30002	2227.56	49.02	7211.64	3166.16	1740.4	4	20190721	R1	F11	pc9	CXCR4	1guide	3.520663167413838e-10	5.132803018313405	4.779307827583586	5.169975147905703	4.757498516271038	4.5705896357028015	5.00338883044076	3.6748354509400682	2.5069107503015	3.3478294221429112	1.690373310971633	3.85803404714956	3.5005328458367746	3.2406490807128954
4776	0.0	A01	0.0	158356.97	60214.0	172353.31	62480.953	39154.0	104580.68	11210.29	417.35	1910.64	57.620003	7269.4	3195.8	1741.9	4	20190721	R1	F11	pc9	CXCR4	1guide	1.4088391666327637e-10	5.199637179947129	4.77969747823233	5.236419634634868	4.7957476459295965	4.592776136488188	5.019451460055995	4.049616849056604	2.6205004241885805	3.281178868960366	1.7605732746459803	3.8614985608098458	3.5045795990502393	3.2410232252461126
4785	0.0	A01	0.0	129132.664	60144.0	140709.61	43268.402	30244.0	93758.695	8657.25	282.2	1237.28	24.94	5131.52	2158.4	1748.5	4	20190721	R1	F11	pc9	CXCR4	1guide	4.3974939981232474e-10	5.111036110800887	4.779192308369737	5.148323757392328	4.636170859467196	4.4806392293901816	4.972011555345046	3.9373799590504754	2.45055702820446	3.0924680031173946	1.3968964584423744	3.710246027551373	3.334131912678287	3.2426656366452637
4823	0.0	A01	0.0	124264.195	60204.0	135269.73	74734.555	55068.0	88941.016	7446.6904	853.4	1903.7999	110.94	7705.64	3549.96	1760.1	4	20190721	R1	F11	pc9	CXCR4	1guide	7.022900868042057e-11	5.094346011841974	4.779625347075377	5.131200637216408	4.87352145108221	4.740899303742284	4.94910208438675	3.8719632999326703	2.9311526509475874	3.279621305776062	2.0450881711001383	3.886808723041033	3.5502234547897515	3.2455373369119656
4826	0.0	A01	0.0	159349.56	60306.0	173169.06	63442.3	43670.0	95208.49	13873.91	433.5	1703.16	45.58	5491.0	3196.56	1760.6	4	20190721	R1	F11	pc9	CXCR4	1guide	1.3187055287446263e-10	5.202350875440146	4.780360523371658	5.238470305777952	4.802378924600879	4.6401831919213405	4.9786756873097255	4.142198877797131	2.636989101812229	3.2312554575314456	1.6587743382909765	3.7396514437093766	3.504682868591821	3.2456606914979416
4845	0.0	A01	0.0	112515.12	60122.0	122647.125	58863.35	41870.0	92134.44	3655.9302	248.20001	973.56	2.58	4775.08	2086.96	1763.6	4	20190721	R1	F11	pc9	CXCR4	1guide	1.8260653335916026e-10	5.051210876847788	4.779033419262118	5.088657372262994	4.769844986334102	4.62190296089123	4.964421988728703	3.5629978925972194	2.3948017985222845	2.988362720936393	0.411619693120579	3.6789806591022147	3.3195141170526568	3.2464000841422114
4850	0.0	A01	0.0	135502.78	60232.0	147435.08	38985.25	30328.0	84243.516	4235.99	762.45	1621.08	102.340004	7476.88	3722.48	1768.3	4	20190721	R1	F11	pc9	CXCR4	1guide	1.8266410619364244e-10	5.131948209373757	4.779827284132608	5.168600824253666	4.590900323557908	4.4818437714183785	4.925536482402017	3.6269549502168594	2.8822113757115573	3.2098044359570768	2.0100454294718424	3.8737204036972694	3.570832370790814	3.2475559589203424
4869	0.0	A01	0.0	146728.6	60389.0	159234.39	69191.7	44545.0	101797.0	3489.09	351.90002	1512.4	57.620003	4074.3599	2491.28	1772.0	4	20190721	R1	F11	pc9	CXCR4	1guide	2.0267187606655796e-10	5.16651475527323	4.780957838052137	5.202036870221294	4.840054020713137	4.648798963271332	5.007734979350015	3.5427121830246895	2.5464192969656043	3.1796666757011383	1.7605732746459803	3.6100593849329625	3.396422546622474	3.248463717551032
4882	0.0	A01	0.0	131905.22	60208.0	143577.94	77896.555	50404.0	101282.23	4250.54	506.6	1873.4	78.26	4812.32	2174.3599	1773.6	4	20190721	R1	F11	pc9	CXCR4	1guide	6.978890536471814e-11	5.120261978484129	4.779654200975789	5.157087710392801	4.8915182495429566	4.7024650028938515	5.005533240196763	3.6284441114821013	2.704665190686908	3.272630521553746	1.8935398554194158	3.682354482607487	3.337331422778616	3.2488556741282557
4884	0.0	A01	0.0	122885.375	60200.0	133777.69	41406.05	28891.0	93924.99	3672.4202	293.25	1637.7999	76.54	5620.1997	2735.24	1774.4	4	20190721	R1	F11	pc9	CXCR4	1guide	5.132971392134612e-10	5.089500199121256	4.779596491257824	5.126383684405749	4.617063810417839	4.460762574276378	4.972781167611645	3.5649523635267633	2.467238020787567	3.214260847355953	1.8838884630832606	3.749751747974879	3.4369954373831413	3.2490515347805653
4887	0.0	A01	0.0	148821.67	60148.0	162152.97	54363.453	36884.0	96593.734	6545.56	486.2	1766.24	67.94	6440.2397	2829.48	1775.1	4	20190721	R1	F11	pc9	CXCR4	1guide	2.2801564593063895e-10	5.1726661791291555	4.77922119105401	5.209924904288304	4.735307034990235	4.566838013350338	4.98494895649194	3.815946812070997	2.6868149654111555	3.2470497135978498	1.8321255581402682	3.808902034823716	3.4517066255013487	3.2492228180235503
4904	0.0	A01	0.0	158413.06	60252.0	172305.62	72371.555	47420.0	100019.87	7220.68	1031.05	2045.16	122.98	6396.16	2984.52	1784.1	4	20190721	R1	F11	pc9	CXCR4	1guide	1.425724408323198e-10	5.199790989991929	4.779971467421972	5.236299455431693	4.859567902250898	4.675961549642169	5.000086273529243	3.8585781092975	3.0132797471480397	3.310727297302682	2.0898345005633843	3.805919329699713	3.474874496393313	3.2514191872759475
4910	0.0	A01	0.0	141657.06	60262.0	154054.6	79908.5	53894.0	97170.06	2515.21	396.1	1849.08	98.9	6051.88	2778.56	1785.0	4	20190721	R1	F11	pc9	CXCR4	1guide	8.691936660366058e-11	5.151238231721386	4.780043541120115	5.1876746530621185	4.902592978397265	4.7315404180265235	4.9875324820691045	3.4005742442907803	2.5978048490963483	3.266955690890149	1.995196298297693	3.781890299597447	3.4438197885009054	3.251638220448212
4914	0.0	A01	0.0	165296.52	60298.0	179655.58	66071.35	40906.0	105853.72	2820.76	387.6	3112.2	105.78	13830.4795	7027.7197	1785.6	4	20190721	R1	F11	pc9	CXCR4	1guide	7.959324969914257e-11	5.2182636989387525	4.780302907440838	5.254440706156854	4.820013190872674	4.611787014016586	5.0247061198352165	3.4503661379567965	2.5883837752175385	3.493067491563468	2.0244035576711994	4.140837237029147	3.8468144330118617	3.2517841713194846
4923	0.0	A01	0.0	102618.43	60121.0	111861.11	57959.8	42697.0	88963.016	7211.95	294.1	1506.32	22.36	5438.56	2693.44	1789.4	4	20190721	R1	F11	pc9	CXCR4	1guide	1.5561948483965885e-10	5.011225364604383	4.77902619564857	5.048679122099791	4.763126884049784	4.630397361460233	4.949209495990449	3.8580527188856886	2.468495033520069	3.1779172269443845	1.3494718110691402	3.735483928855112	3.4303072960480563	3.2527074389326716
4933	0.0	A01	0.0	124203.13	60264.0	135068.66	46761.902	35435.0	86484.77	14446.21	761.60004	804.08	107.5	5403.6	2561.2	1793.6	4	20190721	R1	F11	pc9	CXCR4	1guide	5.349483875996646e-10	5.0941325503173935	4.780057954424528	5.130554579244239	4.669892170594764	4.549432437097535	4.936939652040932	4.159753922597783	2.8817269562592154	2.905299269210414	2.031408464251624	3.7326832008593196	3.408443484872501	3.2537255893393833
4934	0.0	A01	0.0	128107.43	60181.0	139506.62	48933.652	33781.0	94932.53	9613.67	393.55002	2172.08	52.46	6445.56	3049.1199	1793.7	4	20190721	R1	F11	pc9	CXCR4	1guide	4.893079047820146e-10	5.107574317712798	4.7794593999356945	5.144594832216241	4.689607632141289	4.528672501601294	4.977415060914005	3.982889206874261	2.594999936938495	3.336875832356372	1.7198282786750654	3.8092606594379532	3.4841744985468917	3.253749796317442
4941	0.0	A01	0.0	109183.086	60044.0	119169.65	70308.6	48792.0	94436.48	6967.5103	464.95	1307.2	73.1	5948.52	2907.76	1795.6	4	20190721	R1	F11	pc9	CXCR4	1guide	9.833143520341384e-11	5.038155364989982	4.778469616283805	5.076165658134234	4.847008459907628	4.688348620349645	4.975139775124083	3.8430776165258695	2.667406263449909	3.116342022966044	1.8639173678924597	3.774408927526628	3.4635585594306333	3.254209590824685
4970	0.0	A01	0.0	161458.97	60249.0	175627.4	65461.05	44297.0	96847.55	6508.7	399.5	1826.28	110.94	5688.6	2917.64	1806.2	4	20190721	R1	F11	pc9	CXCR4	1guide	1.1397972195934035e-10	5.2080621742862885	4.779949842979918	5.244592287506454	4.815982972326032	4.646374314765657	4.986088624619986	3.8134942674675076	2.6015167836500104	3.26156737005157	2.0450881711001383	3.7550054044154	3.465031688408311	3.256765826201095
4976	0.0	A01	0.0	140742.58	60316.0	152923.03	49437.703	37516.0	86361.805	8329.391	243.95001	1123.28	29.24	5633.12	3250.52	1807.0	4	20190721	R1	F11	pc9	CXCR4	1guide	2.971370927839019e-10	5.148425502178132	4.780432532537962	5.184472898045008	4.694058285233871	4.574216527187456	4.936321709132708	3.9206132297524716	2.387300844179977	3.050488037666668	1.4659773648862975	3.750749011962411	3.511952845147128	3.256958152560932
4983	0.0	A01	0.0	113934.41	60061.0	124320.375	48053.05	35373.0	89028.484	971.94	226.95001	2173.5999	49.02	9446.8	4332.0	1807.7	4	20190721	R1	F11	pc9	CXCR4	1guide	4.152008881773749e-10	5.056654893421585	4.778592558813119	5.094542311464763	4.681720965269971	4.548671894086595	4.9495289799899025	2.9876394568883717	2.3559302104384017	3.337179596141635	1.690373310971633	3.975284711943402	3.636688447953283	3.2571263462917823
5010	0.0	A01	0.0	161295.67	60244.0	175464.34	57337.6	37975.0	98951.34	13720.65	485.35	2048.2	16.34	5763.08	3111.44	1814.3	4	20190721	R1	F11	pc9	CXCR4	1guide	8.10232216152102e-11	5.207622713910824	4.779913799850263	5.244188876437711	4.758439522409614	4.5794977825348235	4.995421696260935	4.1373746984235575	2.686055039421608	3.3113723514501725	1.2132520562519706	3.7606546541547017	3.4929614224287686	3.2587091122579626
5026	0.0	A01	0.0	135126.48	60213.0	147072.05	41757.1	30001.0	91216.734	17760.701	262.65	1246.4	12.04	7087.0	2808.96	1820.7	4	20190721	R1	F11	pc9	CXCR4	1guide	2.588008722474058e-10	5.130740477746423	4.7796902656557165	5.167530136755095	4.620730345858709	4.477135730961123	4.960074520126974	4.249460107223277	2.4193773950469013	3.095657448835303	1.0806264855458074	3.8504624327615167	3.448545548789391	3.2602383805630786
5027	0.0	A01	0.0	127153.19	60196.0	138432.98	56315.902	41892.0	88100.805	9922.13	881.45	1830.08	93.74	6216.8	3141.08	1822.0	4	20190721	R1	F11	pc9	CXCR4	1guide	3.3937051366937e-10	5.104327251623877	4.779567633522879	5.141239581633151	4.7506310471596285	4.622131094861803	4.944979875151491	3.996604907745477	2.945197688117794	3.2624700644379594	1.9719249392871023	3.7935668823079336	3.4970790083642798	3.2605483726369795
5031	0.0	A01	0.0	116552.18	60137.0	127016.05	52086.3	37497.0	91034.69	7683.37	379.95	1709.24	14.62	4853.36	2801.3599	1824.1	4	20190721	R1	F11	pc9	CXCR4	1guide	3.515133966676847e-10	5.066520399842026	4.779141759049782	5.103858592050593	4.716723514519691	4.57399652277935	4.959206905721097	3.885551754179972	2.5797264627992393	3.2328030452351117	1.1649473692223165	3.6860424942501777	3.4473689019683555	3.2610486375315544
5035	0.0	A01	0.0	85584.11	59865.0	93691.48	71747.65	54061.0	86976.82	2069.01	231.20001	1324.6799	25.800001	3742.24	2031.48	1824.9	4	20190721	R1	F11	pc9	CXCR4	1guide	7.233545045715043e-11	4.932393135572075	4.777172986839704	4.971700083414508	4.855807671435943	4.732884074852628	4.939403526737263	3.3157625917655222	2.3639878526786218	3.1221109569792587	1.4116197252272062	3.5731316354067495	3.307812546861893	3.2612390769927084
5036	0.0	A01	0.0	146734.98	60164.0	159836.86	60514.05	42740.0	92790.1	11913.54	298.35	2158.4	30.960001	6086.84	2798.32	1825.1	4	20190721	R1	F11	pc9	CXCR4	1guide	2.7704094209730916e-10	5.166533670146357	4.779336702586549	5.203676937539144	4.7818562253677594	4.630834517828051	4.967501650075888	4.076040828736373	2.4747260510647258	3.334131912678287	1.4908009659237267	3.784391874795448	3.4468973870580455	3.2612866592889724
5040	0.0	A01	0.0	145567.75	60192.0	158491.64	82187.35	52628.0	102345.34	4749.12	478.55002	1333.04	56.760002	5248.56	2458.5999	1828.3	4	20190721	R1	F11	pc9	CXCR4	1guide	8.03204869188795e-11	5.163065169287353	4.779538773870285	5.200006361025862	4.91480498579698	4.721216866018267	5.010068089014345	3.6766131541202367	2.679927337182856	3.124843194037084	1.7540424031306283	3.7200401711425934	3.3906878514100702	3.2620474708600606
5061	0.0	A01	0.0	162953.52	60365.0	176912.47	67381.2	44393.0	99472.766	3346.5	361.25	1859.72	65.36	5643.0	2901.68	1836.3	4	20190721	R1	F11	pc9	CXCR4	1guide	1.0385833671685674e-10	5.212063734546899	4.780785204968299	5.247758442963363	4.828538761258988	4.6473144948659035	4.997704192727888	3.524590829339519	2.5578078557646045	3.2694475547909745	1.8153120475799331	3.751510050270041	3.4626495061070908	3.263943645766955
5065	0.0	A01	0.0	138724.06	60146.0	151155.86	50815.55	34674.0	96044.52	6777.39	277.95	1266.16	3.44	4596.48	2275.44	1838.1	4	20190721	R1	F11	pc9	CXCR4	1guide	3.495274560516183e-10	5.142151798525291	4.779206749951978	5.1794249867431335	4.705996637185413	4.540003944850027	4.982472605963117	3.8310624862815117	2.4439666974479595	3.102488601075236	0.5365584497955213	3.662425372928548	3.3570653771045187	3.264369129283218
5068	0.0	A01	0.0	143673.47	60189.0	156436.98	56382.203	40381.0	91505.02	9481.75	1089.7001	2531.56	134.16	5690.12	2679.76	1838.4	4	20190721	R1	F11	pc9	CXCR4	1guide	3.1408103305558657e-10	5.1573765771858	4.779517127872229	5.194339435495894	4.7511420418501755	4.606177069662212	4.961444936594331	3.9768885003341494	3.0373069800873975	3.40338823502385	2.127623061452784	3.7551214343530854	3.4280959018267576	3.2644400171116668
5102	0.0	A01	0.0	148083.28	60217.0	161163.56	70891.7	43581.0	106605.14	18950.89	557.60004	2647.84	58.48	7025.44	3423.8	1847.8	4	20190721	R1	F11	pc9	CXCR4	1guide	1.8620878782897965e-10	5.170506029009169	4.7797191152434975	5.207266858846594	4.850595410107209	4.639297191249825	5.027778147385133	4.277629625092157	2.7463227936127983	3.4228917530320966	1.7670073605502787	3.8466735254657496	3.534508393789513	3.266654974249458
5113	0.0	A01	0.0	142137.73	60313.0	154446.62	76539.95	51341.0	97702.08	12157.011	401.2	1995.76	90.3	4515.92	2052.0	1849.8	4	20190721	R1	F11	pc9	CXCR4	1guide	1.1680521271132485e-10	5.152709388661795	4.780410931041706	5.188778422447173	4.883888191915655	4.710464323436561	4.989903801268638	4.084826800449238	2.6033609375623543	3.3001083161593354	1.9556877649908209	3.654746232235182	3.3121773564397787	3.267124786573978
5127	0.0	A01	0.0	123040.87	60124.0	134116.27	47232.8	33132.0	93427.77	2666.53	226.95001	893.76	26.66	5589.04	2306.5999	1851.3	4	20190721	R1	F11	pc9	CXCR4	1guide	5.321477083157847e-10	5.090049383359655	4.779047866128773	5.127481452294548	4.67424369886439	4.520247652686888	4.970475998902987	3.4259464788812597	2.3559302104384017	2.9512209187662086	1.425860142592166	3.7473372208489732	3.362972260111491	3.267476812588586
5129	0.0	A01	0.0	144536.83	60181.0	157397.95	62775.05	42273.0	97320.414	6280.75	390.15002	1585.36	73.96	6925.12	3411.64	1851.4	4	20190721	R1	F11	pc9	CXCR4	1guide	2.727628823684461e-10	5.159978519851167	4.7794593999356945	5.196999080295614	4.797787072703283	4.626063069622574	4.988203948025698	3.798011507019534	2.5912316384280047	3.2001278923585015	1.868996897111142	3.8404273107010054	3.532963184007869	3.267500265120225
5136	0.0	A01	0.0	144925.2	60277.0	157569.52	71662.65	52929.0	88731.766	7851.18	499.80002	748.6	76.54	5461.36	2720.8	1857.3	4	20190721	R1	F11	pc9	CXCR4	1guide	1.7413312251691447e-10	5.161143917743895	4.780151629245322	5.197472199978202	4.855292854353921	4.7236936888413625	4.948079123393904	3.894934944045277	2.6987962677011343	2.874249808614774	1.8838884630832606	3.737300794277368	3.434696626718618	3.268882070150101
5151	0.0	A01	0.0	135071.81	60233.0	146963.75	42383.55	32153.0	86388.46	2782.9302	450.5	1255.52	63.64	4885.28	2276.2	1863.6	4	20190721	R1	F11	pc9	CXCR4	1guide	2.7542712842667315e-10	5.130564727608643	4.779834494434056	5.167210225112727	4.627197337936495	4.507221500515661	4.936455736855713	3.4445023099440597	2.6536947953150816	3.098823642021171	1.8037301668093597	3.688889441272792	3.357210409689811	3.2703526960867153
5155	0.0	A01	0.0	137776.2	60152.0	150108.1	44909.75	31884.0	92309.79	4542.5103	271.15	1418.16	35.260002	5686.32	2687.3599	1863.9	4	20190721	R1	F11	pc9	CXCR4	1guide	2.7194732049517454e-10	5.139174212172683	4.779250071817572	5.1764041098062	4.652340637473699	4.503572800457903	4.965247758560047	3.6572959163234677	2.4332095989956186	3.1517252421583914	1.547282334275075	3.754831282717629	3.429325826527206	3.2704226140213297
5158	0.0	A01	0.0	111281.84	60177.0	121191.93	73852.25	54241.0	89231.05	19752.111	288.15	988.76	52.46	7922.2397	3432.92	1864.1	4	20190721	R1	F11	pc9	CXCR4	1guide	8.150163265890461e-11	5.046424312561071	4.779430533089648	5.083473700615079	4.868363731167249	4.734327687689363	4.950515988238363	4.29561352472937	2.4596186147182664	2.995090893131747	1.7198282786750654	3.898847981066266	3.535663672958688	3.2704692007652563
5161	0.0	A01	0.0	152804.06	60318.0	166022.88	72171.805	43370.0	109058.15	8038.39	436.90002	1812.6	40.420002	6908.4	3237.5999	1864.5	4	20190721	R1	F11	pc9	CXCR4	1guide	1.691353841903846e-10	5.18413490069176	4.7804469329385775	5.22016793021984	4.858367565156766	4.6371894221487615	5.037658120068181	3.9051690804965236	2.6403820689780333	3.258301969807375	1.6065963304926203	3.8393774693636282	3.5102231717339683	3.270562387697326
5175	0.0	A01	0.0	131847.7	60151.0	143651.33	57845.05	38423.0	98663.125	3540.5	282.2	1076.92	39.56	3569.72	2028.44	1865.8	4	20190721	R1	F11	pc9	CXCR4	1guide	3.3101167479532677e-10	5.1200725684955755	4.779242851806734	5.15730964560602	4.762266206669924	4.584591270795872	4.994154866941677	3.5490645987227194	2.45055702820446	3.0321834602502795	1.597256298001297	3.552634148899763	3.3071621535232185	3.2708651001052975
5205	0.0	A01	0.0	136203.56	60256.0	148138.56	55748.1	39412.0	92700.4	10137.471	595.0	1168.12	53.32	5114.8	2454.04	1879.4	4	20190721	R1	F11	pc9	CXCR4	1guide	3.7035143940289934e-10	5.134188467003035	4.780000298336571	5.1706681260497005	4.746230082572778	4.59562847411769	4.967081600798605	4.005929612127766	2.7745169657285498	3.067487457965159	1.7268901382561472	3.708828639920905	3.3898816442108917	3.274019228160967
5206	0.0	A01	0.0	141625.83	60244.0	154066.64	55025.6	38996.0	92475.07	7759.0303	402.90002	1199.28	56.760002	7657.76	3848.64	1879.5	4	20190721	R1	F11	pc9	CXCR4	1guide	3.345831803804452e-10	5.151142462317641	4.779913799850263	5.187708613015252	4.740564799137174	4.5910200617183	4.966024670199047	3.889807446359799	2.6051972937048142	3.0789206017634507	1.7540424031306283	3.884101737814759	3.585307277168216	3.274042330049831
5213	0.0	A01	0.0	148760.61	60245.0	161825.45	63925.1	48325.0	86692.1	3074.9001	754.80005	1374.84	131.58	4312.2397	2289.1199	1881.1	4	20190721	R1	F11	pc9	CXCR4	1guide	2.4330454595163785e-10	5.172487948711255	4.779921008715502	5.209046831753071	4.805671426694436	4.684171862700591	4.9379795311085	3.4878310171732396	2.877831919587468	3.138252148343676	2.119189888104767	3.6347028981692078	3.3596685357237606	3.2744118777893356
5235	0.0	A01	0.0	141760.72	60265.0	154159.64	60380.6	40905.0	96738.87	6956.8403	448.80002	988.76	24.08	5578.4	2462.4	1889.9	4	20190721	R1	F11	pc9	CXCR4	1guide	3.0525925927612846e-10	5.151555906492521	4.780065160897359	5.187970689226786	4.780897435516706	4.611776396997311	4.98560099749219	3.8424120358840965	2.652052865966842	2.995090893131747	1.3816564812097887	3.746509644594042	3.391358585263731	3.2764388306316015
5236	0.0	A01	0.0	105822.66	60101.0	115392.32	39763.85	31505.0	82715.88	3404.7002	289.0	3056.72	62.780003	13960.439	6208.44	1890.4	4	20190721	R1	F11	pc9	CXCR4	1guide	3.285350203375075e-10	5.0245786585402	4.778881698140324	5.062176906247038	4.59948844391762	4.498379483951146	4.9175889092567315	3.5320788756456114	2.4608978427565478	3.485255654379056	1.7978213293085492	4.144899089423485	3.7929824842416524	3.276553714233122
5238	0.0	A01	0.0	135397.7	60197.0	147406.42	47256.6	34561.0	89609.93	2540.4302	236.3	1356.6	62.780003	4207.36	2210.08	1891.4	4	20190721	R1	F11	pc9	CXCR4	1guide	3.6699160201662367e-10	5.131611297077345	4.779574848136385	5.168516404310841	4.674462486324657	4.538586300016313	4.952356136554426	3.4049072627418324	2.373463727241178	3.1324518049132193	1.7978213293085492	3.6240096596170326	3.34440800981984	3.2767833903061123
5242	0.0	A01	0.0	160807.89	60192.0	175084.83	79322.0	49696.0	104604.93	249.29001	779.45	2050.48	179.74	6178.04	2709.4	1892.3	4	20190721	R1	F11	pc9	CXCR4	1guide	1.1536574576196113e-10	5.206307355176234	4.779538773870285	5.243248514175565	4.899393655836008	4.696321434048465	5.019552151889098	2.3967048724838658	2.891788268185836	3.3118555334799313	2.254644750627409	3.7908507185797986	3.4328731108151835	3.276990000574586
5247	0.0	A01	0.0	129977.56	60228.0	141432.72	68319.6	45424.0	98568.89	3516.25	1737.4	4387.48	299.28	16503.4	7600.0	1893.3	4	20190721	R1	F11	pc9	CXCR4	1guide	1.3939507447213747e-10	5.113868388280186	4.779798441729682	5.150549889862908	4.834545324898276	4.657285375181782	4.9937398686762835	3.5460797451732575	3.2398998232797034	3.6422151478461227	2.4760776934187483	4.2175734362585136	3.8808135922807914	3.2772194460948736
5268	0.0	A01	0.0	122352.164	60093.0	133434.36	54075.3	36921.0	95985.45	3486.1802	282.2	1226.64	38.7	4451.32	2041.36	1895.0	4	20190721	R1	F11	pc9	CXCR4	1guide	3.6129008406195725e-10	5.087611655192431	4.778823885672807	5.125267674899713	4.732998943779624	4.56727345531705	4.982205419432853	3.5423498289373305	2.45055702820446	3.0887171278531533	1.5877109735806787	3.648488799158596	3.3099195974970677	3.2776092143040914
5310	0.0	A01	0.0	137043.48	60169.0	149267.58	57602.8	40317.0	93634.375	3846.05	1049.75	1680.36	128.14	5211.32	2211.5999	1901.6	4	20190721	R1	F11	pc9	CXCR4	1guide	3.460410391010055e-10	5.1368583921757685	4.77937279364072	5.173965486422295	4.760443600337625	4.605488208657745	4.971435315961826	3.5850149314335207	3.0210858833099774	3.2254023310735693	2.107684717587227	3.7169477270971276	3.3447065525013895	3.2791191631443493
5322	0.0	A01	0.0	151427.38	60219.0	164797.58	64707.1	43343.0	97839.22	7210.0103	850.0	2324.84	79.12	7068.0	2717.0	1904.6	4	20190721	R1	F11	pc9	CXCR4	1guide	2.1908889955673405e-10	5.180204393900839	4.779733539318756	5.216950824990484	4.810951946822605	4.636918967859547	4.990512976183599	3.8579358823632206	2.929418925714293	3.3663930856839817	1.8982862936652782	3.8492965408347266	3.4340896384178907	3.2798037744271116
5359	0.0	A01	0.0	140635.38	60154.0	153218.08	74634.25	47614.0	102726.72	18011.93	568.65	2302.8	38.7	7951.88	3131.96	1917.9	4	20190721	R1	F11	pc9	CXCR4	1guide	1.2879547537694904e-10	5.148094575555304	4.779264511479166	5.185310010510235	4.872938172948206	4.67773466761096	5.0116834162994115	4.255560242954988	2.7548450621278424	3.362256229991792	1.5877109735806787	3.900469811199907	3.4958162013887626	3.2828259646819133
5372	0.0	A01	0.0	144958.56	60252.0	157671.17	45841.35	31784.0	94521.11	11163.73	358.7	1479.72	25.800001	6558.04	3236.8398	1921.2	4	20190721	R1	F11	pc9	CXCR4	1guide	1.5745689034591783e-10	5.161243873617691	4.779971467421972	5.197752295484315	4.6612574136600875	4.502208552047306	4.9755288102160815	4.047809342565103	2.5547313914555767	3.1701795352022564	1.4116197252272062	3.816774063856802	3.5101212113901075	3.283572566929143
5389	0.0	A01	0.0	157360.14	60262.0	171131.98	73156.1	47670.0	100573.91	4759.79	374.0	1440.96	76.54	4171.64	2061.1199	1924.1	4	20190721	R1	F11	pc9	CXCR4	1guide	1.4630490605465224e-10	5.196894735019022	4.780043541120115	5.233331186276439	4.864250554171728	4.678245151927042	5.002485318278621	3.677587795811315	2.5728716022004803	3.1586519135096958	1.8838884630832606	3.620306837295705	3.314103250725777	3.2842276340829084
5395	0.0	A01	0.0	156831.19	60256.0	170573.7	60063.55	40592.0	96972.92	2430.82	700.4	959.12	110.94	6026.04	2212.3599	1927.9	4	20190721	R1	F11	pc9	CXCR4	1guide	1.510052168392547e-10	5.195432430876018	4.780000298336571	5.231912078015568	4.778611002839996	4.608440449877656	4.986650481462188	3.3857528131375796	2.845346152549747	2.981872944977944	2.0450881711001383	3.780032012947384	3.3448557708812032	3.2850845088349296
5403	0.0	A01	0.0	124174.02	60160.0	135270.44	55857.75	39860.0	91838.77	3246.59	493.0	1019.16	77.4	6253.28	2929.04	1929.3	4	20190721	R1	F11	pc9	CXCR4	1guide	3.2864287667371653e-10	5.094030753186104	4.779307827583586	5.13120289465053	4.74708343794815	4.600537294364469	4.963026074826518	3.5114274583811005	2.69284691927723	3.0082423586884737	1.8887409692446597	3.796107860382435	3.466725308392099	3.28539977529387
5406	0.0	A01	0.0	131142.67	60162.0	142857.05	44799.25	31186.0	94143.64	3265.99	222.70001	881.6	69.66	4400.4	2131.8	1929.7	4	20190721	R1	F11	pc9	CXCR4	1guide	4.219434647378069e-10	5.117744027650979	4.779322265325044	5.15490166819404	4.651270743382343	4.493959674554182	4.9737909888800385	3.514014849355751	2.3477202408393647	2.945271569480835	1.8429834929535964	3.6434921463701104	3.328746467820333	3.2854897858571315
5430	0.0	A01	0.0	142365.64	60213.0	154951.17	55632.5	40518.0	89983.01	4852.91	282.2	1611.96	39.56	4548.6	2372.72	1940.0	4	20190721	R1	F11	pc9	CXCR4	1guide	3.274150742953906e-10	5.1534051867199935	4.7796902656557165	5.190194865098835	4.745328576601067	4.6076480001038265	4.954160505994907	3.68600225113271	2.45055702820446	3.207354250273129	1.597256298001297	3.657877756347314	3.3752464856447912	3.287801729930226
5441	0.0	A01	0.0	153124.98	60260.0	166531.67	70154.75	52452.0	87654.66	6767.6904	671.5	1845.28	85.14	4672.48	2369.68	1947.0	4	20190721	R1	F11	pc9	CXCR4	1guide	1.8036047234961916e-10	5.185046057392842	4.780029127337339	5.221496842121433	4.84605708133659	4.719762052537277	4.942774990937182	3.8304404848191846	2.8270460170047342	3.2660622815791553	1.9301336427277478	3.6695474492931215	3.3746896906052983	3.2893659515200318
5457	0.0	A01	0.0	143082.03	60185.0	155803.34	55060.453	36205.0	99666.945	2714.06	1230.8	2558.16	209.84	6660.64	2583.24	1955.6	4	20190721	R1	F11	pc9	CXCR4	1guide	3.17704272898611e-10	5.155585096939642	4.7794882648631365	5.1925767739821875	4.740839781137903	4.558768551816584	4.998551147793851	3.4336194537980225	3.0901875048046903	3.407927688999554	2.321888270003028	3.8235159700839474	3.4121647552220535	3.2912800231699872
5465	0.0	A01	0.0	131376.97	60186.0	143055.22	66670.6	47310.0	92355.2	16481.27	891.65	2859.88	104.92	12527.08	6234.28	1958.2	4	20190721	R1	F11	pc9	CXCR4	1guide	1.6749522720177234e-10	5.118519237206459	4.779495480795245	5.155503705783264	4.823934373741068	4.674952948048565	4.965461367830636	4.216990661801693	2.9501944257991672	3.456347792804844	2.0208582743390466	4.097849853616891	3.7947862888652457	3.2918570354022365
5478	0.0	A01	0.0	127295.9	60142.0	138712.8	74363.95	50266.0	96954.52	11432.42	503.2	1972.2	65.36	6904.6	3160.08	1959.5	4	20190721	R1	F11	pc9	CXCR4	1guide	7.798746332332859e-11	5.104814410608426	4.779177866307255	5.142116528527019	4.87136246844172	4.701274326902132	4.9865680760049	4.058138168057565	2.7017406429726782	3.2949509437129176	1.8153120475799331	3.8391385300673537	3.4996980880130764	3.292145267814121
5510	0.0	A01	0.0	143630.86	60286.0	156138.95	45459.703	29870.0	99740.45	2989.54	294.95	1748.76	52.46	4733.28	2052.76	1975.4	4	20190721	R1	F11	pc9	CXCR4	1guide	1.7173515402477287e-10	5.157247758962306	4.7802164692102265	5.193511263195955	4.657626595234194	4.4752352226041285	4.998871336904603	3.475604374323307	2.469748418479217	3.2427302133746716	1.7198282786750654	3.6751621764642315	3.3123381785343176	3.295655054800052
5520	0.0	A01	0.0	151508.31	60325.0	164595.94	70708.95	44529.0	104066.62	11431.45	372.30002	1206.88	30.960001	5847.44	2457.84	1977.6	4	20190721	R1	F11	pc9	CXCR4	1guide	1.829093592756282e-10	5.180436461048527	4.780497330580824	5.21641911190234	4.849474407383975	4.648642942170109	5.01731143751858	4.058101328546743	2.570893057577966	3.0816640921289435	1.4908009659237267	3.766965769899779	3.390553623381238	3.296138448047227
5536	0.0	A01	0.0	151340.75	60225.0	164686.88	74598.555	46821.0	104416.63	6627.04	805.80005	2085.44	128.14	5569.28	3063.56	1985.5	4	20190721	R1	F11	pc9	CXCR4	1guide	1.534473987527547e-10	5.179955881871897	4.779776808670381	5.216658988713111	4.872730413299426	4.67044068509414	5.018769684138735	3.821319594507104	2.9062272893687955	3.319197687113312	2.107684717587227	3.745799036186991	3.486226398740173	3.297869891399902
5538	0.0	A01	0.0	129833.44	60268.0	141182.12	64848.203	49464.0	85918.89	4596.83	451.35	1400.6799	80.840004	5833.76	2610.5999	1985.9	4	20190721	R1	F11	pc9	CXCR4	1guide	1.8428136308817076e-10	5.113386555727871	4.7800867795983955	5.149779714383781	4.811897946746873	4.694289233490819	4.934088660830442	3.6624584503466577	2.654513452668639	3.1463389063043743	1.9076263261566015	3.7659485408961695	3.416740309307496	3.297957381149196
5543	0.0	A01	0.0	106593.01	59992.0	116443.51	75321.9	52024.0	94884.984	10100.61	791.35004	1625.64	104.92	5531.28	2953.3599	1987.3	4	20190721	R1	F11	pc9	CXCR4	1guide	8.236515419243229e-11	5.027728717185452	4.778093340591985	5.066115279905436	4.87692125758122	4.716203740999842	4.977197490414169	4.004347617773401	2.8983686267933653	3.2110243807656924	2.0208582743390466	3.742825626662316	3.4703163684399283	3.2982634432107654
5545	0.0	A01	0.0	111939.305	60165.0	121932.25	29621.65	22337.0	86908.92	4009.01	196.35	2067.2	29.24	14526.64	6786.04	1987.5	4	20190721	R1	F11	pc9	CXCR4	1guide	1.67391020008525e-10	5.048982604953061	4.779343921037328	5.086118587855027	4.471609251875054	4.349024844207768	4.9390643624347295	3.6030371406058594	2.2930309191064273	3.3153824860567735	1.4659773648862975	4.16216516344307	3.8316164177453804	3.298307137328508
5553	0.0	A01	0.0	106598.69	60156.0	116132.25	53812.652	38904.0	90650.48	8126.66	361.25	1241.08	57.620003	5785.88	2221.48	1988.5	4	20190721	R1	F11	pc9	CXCR4	1guide	2.0740387794476833e-10	5.027751857457752	4.779278950660679	5.064952840342572	4.730884398288207	4.589994256560121	4.957370091585637	3.9099120986415565	2.5578078557646045	3.093799761639557	1.7605732746459803	3.762369413277881	3.346642403819911	3.298525595321999
5588	0.0	A01	0.0	130680.47	60148.0	142386.7	47995.25	33824.0	92993.63	5112.87	310.25	1379.4	55.9	6204.64	2862.92	1998.8	4	20190721	R1	F11	pc9	CXCR4	1guide	4.615188505076401e-10	5.116210683617704	4.77922119105401	5.15346943432141	4.681198258190873	4.529224965627332	4.96845321383285	3.708664760435276	2.4917117901707675	3.13969022933952	1.7474118197411779	3.7927165978944686	3.456809200632782	3.3007693513798073
5592	0.0	A01	0.0	145783.58	60245.0	158586.97	60631.35	39685.0	100126.9	2467.6802	347.65002	1432.6	55.9	7630.4	3258.88	1999.2	4	20190721	R1	F11	pc9	CXCR4	1guide	2.839322419774599e-10	5.1637086053854535	4.779921008715502	5.200267498035304	4.7826972494091935	4.598626384641655	5.000550763530389	3.392288872178895	2.54114226422039	3.1561249394214492	1.7474118197411779	3.882547299531555	3.513068353348518	3.300856232511258
5595	0.0	A01	0.0	135299.72	60236.0	147204.38	51362.1	35100.0	95899.336	5171.0703	632.4	1153.6799	36.12	8230.8	3419.24	1999.6	4	20190721	R1	F11	pc9	CXCR4	1guide	4.0114513575764393e-10	5.131296893822679	4.779856124620178	5.167920717678945	4.710642785277398	4.545307116465824	4.981815599874752	3.7135804430366517	2.8009918780262884	3.0620853381068605	1.557747728798817	3.915442038600535	3.5339295842059784	3.3009431227780457
5602	0.0	A01	0.0	161578.25	60261.0	175722.14	61064.0	39477.0	101372.71	7221.6504	598.4	1561.7999	64.5	5780.56	2660.76	2001.5	4	20190721	R1	F11	pc9	CXCR4	1guide	9.750447361694214e-11	5.208382900122304	4.780036334288524	5.244826485146223	4.785785249373541	4.596344141643246	5.005921060674834	3.8586364598457856	2.7769916025751424	3.193625398126201	1.8095597146352678	3.7619699177585137	3.4250057046397884	3.301355594441124
5607	0.0	A01	0.0	152172.17	60294.0	165402.12	71409.35	48710.0	96076.43	5031.39	289.85	1010.8	45.58	8159.36	3531.72	2003.0	4	20190721	R1	F11	pc9	CXCR4	1guide	1.7606235585221152e-10	5.1823352391223025	4.780274096608805	5.218541084840746	4.853755089451933	4.68761812957177	4.982616855803806	3.7016879940609817	2.4621733138519453	3.004665228003075	1.6587743382909765	3.9116560878286424	3.5479862611570323	3.3016809492935764
5618	0.0	A01	0.0	143384.5	60237.0	155997.94	43276.902	31693.0	89489.63	2782.9302	476.85	1688.72	41.28	5922.6797	2971.5999	2005.4	4	20190721	R1	F11	pc9	CXCR4	1guide	1.3559157728518992e-10	5.156502206225082	4.779863334442825	5.193118856442345	4.6362561674598455	4.50096335063806	4.951772726119135	3.4445023099440597	2.6783817925292737	3.2275576393512524	1.615739675776504	3.772518245605174	3.4729903282682058	3.3022010158925528
5629	0.0	A01	0.0	92126.76	59972.0	100673.97	69561.45	51780.0	88041.31	2922.61	378.25	1431.84	46.440002	5492.52	3205.68	2006.5	4	20190721	R1	F11	pc9	CXCR4	1guide	9.38719994539223e-11	4.964385787444973	4.777948532320861	5.002917189623116	4.842368645751281	4.714162046098854	4.944686508293608	3.465770881902295	2.5777789366952244	3.155894480370535	1.666892233897915	3.7397716485431363	3.5059201584231663	3.3024391640698574
5640	0.0	A01	0.0	123405.09	60277.0	134171.84	46496.703	34113.0	89326.875	12805.94	1121.15	2544.48	132.44	7406.96	3451.16	2007.2	4	20190721	R1	F11	pc9	CXCR4	1guide	5.399896040951112e-10	5.091333086292528	4.780151629245322	5.127661387763202	4.667422160086069	4.532919914252143	4.950982140951805	4.1074114772540256	3.049663730717816	3.4055990382683996	2.122019180085839	3.869639997035704	3.5379650831215885	3.302590637741695
5687	0.0	A01	0.0	140041.81	60144.0	152596.77	57905.402	38500.0	98568.54	2955.59	1011.5	2631.88	109.22	10664.32	4540.2397	2024.6	4	20190721	R1	F11	pc9	CXCR4	1guide	3.3548414116171504e-10	5.146257723013122	4.779192308369737	5.183545328598539	4.762719083565616	4.585460729508501	4.993738319689325	3.4706442014035694	3.0049658871068234	3.420266064492788	2.0383021770534397	4.027933181029027	3.6570787862616196	3.306339227275467
5690	0.0	A01	0.0	166699.47	60321.0	181111.33	69157.7	46337.0	97812.1	16897.4	577.15	1106.5599	41.28	4325.92	2385.64	2025.2	4	20190721	R1	F11	pc9	CXCR4	1guide	7.704450809499053e-11	5.221934215788946	4.780468532644244	5.257945615351689	4.839840560994268	4.665927912802659	4.990392590131998	4.227819894977675	2.761288718365915	3.0439749423449975	1.615739675776504	3.6360784758497915	3.377604888425189	3.3064679082438446
5694	0.0	A01	0.0	145285.88	60169.0	158245.19	55970.8	37801.0	97037.17	10113.221	408.0	2451.76	59.34	6541.32	2907.0	2025.7	4	20190721	R1	F11	pc9	CXCR4	1guide	2.935417440823274e-10	5.162223393322472	4.77937279364072	5.199330511270912	4.747961520456672	4.577503288957262	4.9869381306349	4.004889485051713	2.61066016308988	3.389477957063576	1.7733475430975754	3.8156653835758982	3.4634450317704277	3.306575117628075
5698	0.0	A01	0.0	131298.88	60139.0	143081.9	44817.953	31327.0	93759.04	2410.45	227.8	1082.24	72.24	5098.84	2631.1199	2028.1	4	20190721	R1	F11	pc9	CXCR4	1guide	4.187075282490688e-10	5.118261004966971	4.7791562023130085	5.15558471752908	4.651452018044272	4.495918807079969	4.972013147607544	3.3820981185381576	2.3575537255611745	3.0343235776627595	1.8587777244627983	3.7074713708480425	3.4201406348651955	3.3070893598206226
5712	0.0	A01	0.0	141065.64	60269.0	153393.6	54264.85	39197.0	90728.914	5599.81	364.65002	1260.08	49.88	4784.1997	2094.56	2033.0	4	20190721	R1	F11	pc9	CXCR4	1guide	3.3914225504996315e-10	5.149421245475795	4.780093985592935	5.185807222343594	4.73451861936717	4.593252828925981	4.957745712822762	3.748173296309127	2.5618762469759186	3.100398103349018	1.6979264541063557	3.6798093001298993	3.3210928176654426	3.3081373786380386
5718	0.0	A01	0.0	118821.336	60128.0	129508.305	72896.85	49984.0	95577.945	2669.4402	356.15002	1076.16	27.52	5804.12	2595.4	2033.3	4	20190721	R1	F11	pc9	CXCR4	1guide	7.712374433150676e-11	5.074894430947778	4.779076758420431	5.112297618334753	4.862708771410422	4.6988310078611875	4.980357690036682	3.426420194016567	2.5516329784514493	3.0318768594280754	1.439648436787465	3.763736391651969	3.414204283957289	3.308201471080322
5758	0.0	A01	0.0	124884.734	60236.0	135873.0	57835.703	40056.0	94625.54	11084.19	260.1	2248.84	37.84	9784.24	4948.36	2043.0	4	20190721	R1	F11	pc9	CXCR4	1guide	2.848246030039436e-10	5.096509354451892	4.779856124620178	5.133133164488232	4.762196019790951	4.602667578390853	4.976008366602738	4.044703978482627	2.4151403623870418	3.351958574414803	1.5779511294810258	3.990527107476979	3.694461275628521	3.3102683666324477
5773	0.0	A01	0.0	150287.11	60208.0	163586.48	60508.1	40596.0	97681.03	2378.4402	299.2	2385.64	73.1	5652.12	3024.8	2049.5	4	20190721	R1	F11	pc9	CXCR4	1guide	2.401578452607985e-10	5.176921731302859	4.779654200975789	5.213747419116282	4.781813527186859	4.608483243835606	4.989810235947272	3.3762922339928045	2.475961606911161	3.377604888425189	1.8639173678924597	3.7522113827726638	3.4806966713651195	3.3116479226525204
5799	0.0	A01	0.0	153812.27	60296.0	167179.27	65223.05	47340.0	90292.734	1753.76	1535.9501	2166.0	209.84	7556.6797	3477.0	2053.7	4	20190721	R1	F11	pc9	CXCR4	1guide	1.9564325513842282e-10	5.186990969281113	4.780288502263733	5.223182413156611	4.814401108889981	4.675228253593064	4.955652805155189	3.2439701628239117	3.1863770989846727	3.3356584522893016	2.321888270003028	3.8783310137356413	3.5412046906832586	3.3125369927816544
5805	0.0	A01	0.0	155771.86	60161.0	169689.08	60224.203	40005.0	98659.01	1538.42	755.65	1860.48	114.380005	3869.16	2078.5999	2054.0	4	20190721	R1	F11	pc9	CXCR4	1guide	1.6621383229394075e-10	5.192489003901398	4.779315046514311	5.229653890268821	4.7797710622078675	4.602114274745557	4.994136743563554	3.187074929653549	2.8783207007159923	3.2696250011951076	2.05835011075042	3.5876166794528324	3.3177708923443725	3.3126004392612596
5806	0.0	A01	0.0	134917.03	60128.0	147051.67	65530.75	44948.0	95546.48	10807.74	391.85	1830.08	77.4	6566.4	3180.5999	2054.0	4	20190721	R1	F11	pc9	CXCR4	1guide	2.0570812946762506e-10	5.130066776291784	4.779076758420431	5.167469966496671	4.816445138488681	4.652710372191876	4.9802146763446915	4.0337348978077125	2.593119857868578	3.2624700644379594	1.8887409692446597	3.8173273283008076	3.502509034608386	3.3126004392612596
5824	0.0	A01	0.0	167098.5	60320.0	181547.88	77398.45	42980.0	118017.336	12554.71	756.5	2457.08	129.0	10155.88	4009.0	2064.7	4	20190721	R1	F11	pc9	CXCR4	1guide	9.002742760239078e-11	5.222972551361694	4.780461332861718	5.258991169904515	4.888732281018941	4.633266411155424	5.071945806873886	4.0988066840884185	2.8788089323592057	3.3904193107011187	2.110589710299249	4.006717555677442	3.6030360562505215	3.314856947508934
5831	0.0	A01	0.0	155535.44	60204.0	169310.52	68455.6	45612.0	98358.03	16770.33	530.4	1102.76	38.7	7118.1597	3242.92	2065.9	4	20190721	R1	F11	pc9	CXCR4	1guide	1.7233624124992163e-10	5.191829355146071	4.779625347075377	5.228683932332723	4.835408991230401	4.659079115650728	4.992809827246242	4.224541610590435	2.7246035353870868	3.042481008564475	1.5877109735806787	3.8523677254689006	3.5109362246775397	3.315109275115402
5856	0.0	A01	0.0	134709.72	60164.0	146737.86	53266.1	37904.0	92097.06	12186.11	336.6	2098.3599	69.66	6754.12	3442.04	2069.9	4	20190721	R1	F11	pc9	CXCR4	1guide	4.004740657645563e-10	5.129398929406992	4.779336702586549	5.166542179258271	4.726450912819202	4.57868504337869	4.964245778292553	4.085865106568499	2.5271141195147995	3.321879970623575	1.8429834929535964	3.829568779984297	3.5368159178924037	3.315949344050703
5870	0.0	A01	0.0	145122.58	60137.0	158151.44	53853.453	36589.0	96459.05	5171.0703	315.35	1674.28	35.260002	7349.1997	3746.8	2077.8	4	20190721	R1	F11	pc9	CXCR4	1guide	2.8095238335744597e-10	5.161734985093057	4.779141759049782	5.1990731437413436	4.731213555824375	4.563350540112007	4.984342966284048	3.7135804430366517	2.498792843734993	3.223828097030928	1.547282334275075	3.866240049051063	3.573660517217727	3.317603752138988
5872	0.0	A01	0.0	156746.69	60302.0	170351.73	62647.55	42506.0	96590.37	17701.531	432.65002	2102.16	48.16	6924.36	3309.04	2079.1	4	20190721	R1	F11	pc9	CXCR4	1guide	1.6147668357832286e-10	5.195198371731322	4.7803317163617045	5.231346559539691	4.7969040968308825	4.628450237884953	4.984933817037512	4.248010836116693	2.63613673255791	3.322665749896372	1.6826864768737697	3.840379630343746	3.519702022112619	3.3178753988135634
5876	0.0	A01	0.0	104602.164	59780.0	114673.93	76255.2	54832.0	91141.32	11790.351	1590.3501	3915.52	270.04	16633.36	7914.64	2081.5	4	20190721	R1	F11	pc9	CXCR4	1guide	8.038202917187302e-11	5.019540669528198	4.776555910703262	5.0594646953226	4.882269482266452	4.739034087085792	4.959715315669294	4.071526719028455	3.2014927398823754	3.5927894487988783	2.431428113059237	4.220979970848213	3.8984311731225367	3.3183764152227964
5883	0.0	A01	0.0	145779.33	60292.0	158458.73	51442.0	34628.0	97357.71	8057.79	318.75	2324.08	58.48	12500.4795	5201.44	2083.1	4	20190721	R1	F11	pc9	CXCR4	1guide	2.403008230197973e-10	5.163695944299227	4.780259690476022	5.199916182853039	4.711317845065442	4.539427408845252	4.988370354263717	3.9062159468368516	2.5034501934420117	3.3662510879560976	1.7670073605502787	4.096926671953437	3.716123588257566	3.318710139278175
5891	0.0	A01	0.0	116369.0	60180.0	126725.805	58894.8	41632.0	92710.65	11510.99	176.8	616.36	34.4	3986.96	2061.88	2084.5	4	20190721	R1	F11	pc9	CXCR4	1guide	2.013070545615535e-10	5.065837302289574	4.779452183404062	5.102865057600954	4.770076957067613	4.619427274881493	4.967129618632699	4.061112685473982	2.247482268173443	2.7898344361704863	1.5365584618355062	3.6006418742800976	3.314263361359144	3.3190018994623163
5919	0.0	A01	0.0	121232.5	60153.0	132081.42	58546.3	43197.0	88823.08	3579.3	309.4	1791.32	67.08	5899.88	3147.16	2093.4	4	20190721	R1	F11	pc9	CXCR4	1guide	2.4008615127797157e-10	5.083619061072645	4.779257291708381	5.120841735520808	4.767499459595505	4.6354535864286435	4.948525819384139	3.553798106349867	2.490520300796047	3.2531731617832294	1.8265930657888028	3.7708431698179505	3.497918810654643	3.3208521995720948
5929	0.0	A01	0.0	123407.23	60144.0	134470.88	56286.152	39860.0	92543.125	4618.17	328.95	730.36	11.18	2655.44	2105.96	2097.0	4	20190721	R1	F11	pc9	CXCR4	1guide	3.1097171196038546e-10	5.0913405921471675	4.779192308369737	5.128628230832932	4.750401561806575	4.600537294364469	4.966344160685179	3.6644699083938503	2.5171299068494717	2.863536971238926	1.0484418154051591	3.4241364833447556	3.323450110007491	3.3215984304653436
5934	0.0	A01	0.0	123118.97	60013.0	134449.62	41808.1	27053.0	101280.29	1531.63	423.30002	1363.44	51.600002	3112.96	2026.9199	2097.6	4	20190721	R1	F11	pc9	CXCR4	1guide	5.187595654521869e-10	5.090324969168613	4.778245337329005	5.12855959524911	4.6212604473961605	4.432215432518464	5.005524932188185	3.185153865659063	2.6266482872601413	3.134636012325086	1.7126497208911873	3.493173534798888	3.30683659123135	3.321722694565102
5937	0.0	A01	0.0	160868.25	60284.0	174883.23	62968.85	39708.0	103926.836	19732.71	542.3	1563.32	96.32	7612.92	3933.76	2097.8	4	20190721	R1	F11	pc9	CXCR4	1guide	1.1292973588587011e-10	5.206470337384056	4.780202061165706	5.242748176731802	4.799125772631628	4.598878013207478	5.016727705350324	4.295186753996224	2.7342395946596	3.1940478690544727	1.983716472537751	3.8815512615980254	3.5948078610195786	3.32176409118408
5940	0.0	A01	0.0	138723.34	60192.0	151039.56	53997.953	38580.0	91726.55	8285.74	346.80002	915.8	25.800001	5473.52	2311.92	2097.9	4	20190721	R1	F11	pc9	CXCR4	1guide	3.640375046941918e-10	5.142149548375159	4.779538773870285	5.17909071898186	4.732377297538416	4.586362223307866	4.962495044424847	3.9183313136417426	2.540079111734303	2.9618006334028095	1.4116197252272062	3.7382667108657577	3.363972787321979	3.321784762743699
5942	0.0	A01	0.0	151435.19	60171.0	164937.55	57738.8	39883.0	94876.766	18961.56	439.45	1358.88	67.08	4086.52	2135.5999	2098.1	4	20190721	R1	F11	pc9	CXCR4	1guide	2.159033734530884e-10	5.180226799612609	4.779387229222635	5.217319530989974	4.761467759463402	4.600787818507297	4.977159871054362	4.277874077147972	2.6429094808720563	3.1331811083012244	1.8265930657888028	3.6113536308335923	3.3295198823968857	3.321826203982778
5946	0.0	A01	0.0	117086.805	60133.0	127607.164	72150.555	48913.0	96670.805	22169.352	513.4	1804.24	72.24	5022.08	2327.88	2100.2	4	20190721	R1	F11	pc9	CXCR4	1guide	8.151641789438626e-11	5.0685079542157725	4.779112871082238	5.105875057029918	4.858239674262423	4.689424300390077	4.985295333673951	4.345752990500751	2.7104558849877276	3.2562943045487027	1.8587777244627983	3.7008836333491337	3.366960567224602	3.3222606440466524
5947	0.0	A01	0.0	164250.69	60310.0	178483.39	80296.1	54182.0	97122.39	12087.17	543.15	1941.7999	114.380005	6231.2397	3196.56	2100.6	4	20190721	R1	F11	pc9	CXCR4	1guide	1.0266597882533526e-10	5.215507196051187	4.780389328470953	5.25159780758809	4.904694460459334	4.733855031943599	4.987319363830728	4.0823246274786	2.734919803393806	3.2882044803704957	2.05835011075042	3.7945744609967833	3.504682868591821	3.322343381338893
5964	0.0	A01	0.0	164448.78	60232.0	178930.06	83652.75	52156.0	105112.87	9496.3	555.05	2112.8	45.58	11035.96	4908.08	2108.4	4	20190721	R1	F11	pc9	CXCR4	1guide	9.345353638345999e-11	5.216030659221159	4.779827284132608	5.252683313630629	4.922480222527273	4.717304276655217	5.02165588259802	3.977554417137152	2.7443320974380714	3.324858398235684	1.6587743382909765	4.042810116166024	3.690911639874873	3.3239529874273956
5972	0.0	A01	0.0	166671.08	60161.0	181562.08	66516.75	41857.0	104146.06	2495.81	365.5	2846.2	65.36	12644.12	5750.92	2109.8	4	20190721	R1	F11	pc9	CXCR4	1guide	6.997037076009334e-11	5.221860244696295	4.779315046514311	5.2590251449512655	4.822931021492349	4.621768098103597	5.017642855014939	3.3972115306724566	2.562887381293879	3.454265406865716	1.8153120475799331	4.101888612917615	3.7597373203485622	3.3242412980439577
5979	0.0	A01	0.0	133874.05	60216.0	145701.62	50232.453	34028.0	96744.86	1741.15	233.75	2401.5999	35.260002	6691.8	2983.76	2112.2	4	20190721	R1	F11	pc9	CXCR4	1guide	4.1840768546634146e-10	5.126696391863056	4.779711903026216	5.163464395452884	4.700984387648627	4.531836424132864	4.985627897676642	3.2408361932701744	2.3687516195445553	3.3805006484096225	1.547282334275075	3.825542939908403	3.4747638889661925	3.324735028246351
5982	0.0	A01	0.0	154273.77	60256.0	167792.19	69536.805	44912.0	101468.74	4165.18	477.7	1947.12	98.04	6336.12	2821.1199	2112.8	4	20190721	R1	F11	pc9	CXCR4	1guide	1.7729301399825802e-10	5.188292080224031	4.780000298336571	5.224771735964511	4.842214730372697	4.652362395290364	5.00633227686796	3.6196337926948123	2.6791552523812108	3.289392716600374	1.9914033066356143	3.801823401810168	3.450421540283944	3.324858398235684
5991	0.0	A01	0.0	151004.92	60228.0	164313.25	52280.1	34740.0	98624.89	6394.24	350.2	706.8	53.32	4419.4	2311.16	2114.0	4	20190721	R1	F11	pc9	CXCR4	1guide	1.672772679297629e-10	5.178991102977388	4.779798441729682	5.21567258577143	4.718336422596159	4.540829814111079	4.993986534585179	3.80578894887397	2.544316156885766	2.849296533334095	1.7268901382561472	3.645363301748578	3.3638299959092284	3.3251049829714074
6003	0.0	A01	0.0	139287.08	60249.0	151509.89	49596.652	33145.0	98065.055	11636.12	644.3	2278.48	68.8	8131.2397	3575.8	2117.9	4	20190721	R1	F11	pc9	CXCR4	1guide	3.256987425535055e-10	5.143910828130263	4.779949842979918	5.180440984677617	4.695452363633304	4.520418023353549	4.991514274860726	4.065808195727519	2.8090881231181197	3.357645217070257	1.8375884574994874	3.91015676623861	3.553373225974428	3.325905430329047
6013	0.0	A01	0.0	103404.4	60061.0	112830.48	65885.2	44073.0	97970.48	7655.24	269.45	2321.04	74.82	11462.32	5574.6	2120.4	4	20190721	R1	F11	pc9	CXCR4	1guide	1.2127756692373402e-10	5.014539012418542	4.778592558813119	5.05242642247714	4.818787889211243	4.644172613457543	4.991095220613556	3.8839588241428813	2.4304782076071088	3.365682632310257	1.8740177020907862	4.059272540573268	3.746213718068095	3.3264177755527045
6024	0.0	A01	0.0	163329.11	60309.0	177484.89	82984.65	52389.0	103809.62	2013.7201	1079.5	4316.8	164.26001	17457.2	8926.2	2125.0	4	20190721	R1	F11	pc9	CXCR4	1guide	9.819085925428276e-11	5.2130635938873215	4.78038212737524	5.249161387264413	4.918997758454062	4.719240108724206	5.016237589523874	3.303999103450904	3.0332226466702497	3.635161908342268	2.2155318443110743	4.241974568040137	3.9506666228971317	3.3273589343863303
6044	0.0	A01	0.0	164536.11	60272.0	178906.27	60757.152	38916.0	102317.32	5099.29	425.0	1406.0	35.260002	5238.68	2990.5999	2131.1	4	20190721	R1	F11	pc9	CXCR4	1guide	6.758667299709874e-11	5.216261223753294	4.780115602859192	5.2526255506216675	4.783597410510407	4.590128194720598	5.009949157460297	3.707509714611531	2.6283889300503116	3.147985320683805	1.547282334275075	3.7192218853475087	3.4757583077034355	3.328603848981593
6046	0.0	A01	0.0	145998.0	60322.0	158617.5	64917.902	42934.0	99093.02	2904.1802	350.2	2020.84	115.240005	5937.88	2725.3599	2131.6	4	20190721	R1	F11	pc9	CXCR4	1guide	2.4727255309986746e-10	5.1643469065042105	4.780475732307415	5.200351100599251	4.812364478263675	4.6328013519549085	4.9960430794171415	3.4630235565598118	2.544316156885766	3.3055319222668733	2.0616032703099614	3.7736314080193143	3.435423855720402	3.3287057314654636
6053	0.0	A01	0.0	90192.01	55109.0	107256.96	69291.15	47777.0	95047.09	8727.09	976.65	1239.5599	77.4	5388.4	2359.04	2133.2	4	20190721	R1	F11	pc9	CXCR4	1guide	9.069027476561619e-11	4.955168055095031	4.741222530451669	5.0304254873243055	4.840677759427446	4.679218876172545	4.977938842004887	3.940869446969817	2.989738965258967	3.0932675310813034	1.8887409692446597	3.7314598195929554	3.372735312058269	3.329031565070006
6057	0.0	A01	0.0	157078.97	60280.0	170775.16	75053.305	46264.0	106317.94	5028.48	455.6	1545.08	26.66	8816.0	4081.96	2133.8	4	20190721	R1	F11	pc9	CXCR4	1guide	1.4049348189400777e-10	5.196118041391005	4.7801732436425945	5.232424691362906	4.875369819509979	4.665243179295538	5.026606542981166	3.701436725441927	2.6585837212251557	3.188950958566585	1.425860142592166	3.94527158150771	3.6108687405002904	3.3291537207308592
6083	0.0	A01	0.0	137324.64	60296.0	149258.8	69666.0	47992.0	95133.164	8515.63	429.25	1847.5599	57.620003	7913.12	3201.1199	2141.7	4	20190721	R1	F11	pc9	CXCR4	1guide	1.6434500982966747e-10	5.13774847115756	4.780288502263733	5.1739399365966205	4.84302087544345	4.681168848929398	4.9783319413176805	3.930216777314749	2.6327103038329542	3.2665985362030847	1.7605732746459803	3.898347758149572	3.5053019375705676	3.330758626776877
6123	0.0	A01	0.0	93330.914	57577.0	106232.26	39177.35	28621.0	89707.805	5870.44	387.6	2526.24	59.34	9997.04	4611.68	2157.0	4	20190721	R1	F11	pc9	CXCR4	1guide	1.2598129052148684e-10	4.9700255192340865	4.760249032591595	5.026256411874928	4.593035073806023	4.4566848036688596	4.95283022883298	3.768670649282635	2.5883837752175385	3.402474605714023	1.7733475430975754	3.999871431500994	3.6638591809492835	3.333850145102545
6124	0.0	A01	0.0	122609.9	60169.0	133546.55	39038.8	28397.0	90095.67	11906.75	341.7	692.36	34.4	5315.44	2456.32	2157.2	4	20190721	R1	F11	pc9	CXCR4	1guide	4.5263731005973744e-10	5.088525532688563	4.77937279364072	5.1256326629113325	4.591496468265018	4.453272461446164	4.954703928315878	4.075793235061251	2.533644994313677	2.8403319600653103	1.5365584618355062	3.725539215466654	3.3902849564697535	3.333890401785889
6139	0.0	A01	0.0	156254.67	60188.0	170138.67	66936.65	43416.0	101040.17	29083.512	1213.8	3002.76	159.96	9694.56	4518.96	2159.4	4	20190721	R1	F11	pc9	CXCR4	1guide	1.6910976509538725e-10	5.193833011226994	4.779509912299787	5.230803038321886	4.82566396315263	4.63764980857142	5.004494076307177	4.4636468446902775	3.084147150625024	3.4775206233746574	2.2040114136897624	3.986528083602679	3.6550384933956104	3.334333077396112
6143	0.0	A01	0.0	124511.27	60123.0	135721.28	52514.703	35087.0	98087.71	4748.15	705.5	777.48	156.52	4382.16	2006.4	2159.8	4	20190721	R1	F11	pc9	CXCR4	1guide	4.2178393652645637e-10	5.095208674885943	4.779040642755518	5.132647950863873	4.720280914683348	4.545146236863354	4.991614599568032	3.6765244214731707	2.8484970180903666	2.890689215082942	2.194569851083397	3.6416882458181545	3.302417524435158	3.3344135466555023
6155	0.0	A01	0.0	113849.914	60134.0	124077.36	74212.65	54402.0	89401.13	3621.01	279.65	1081.48	43.0	4366.1997	2034.52	2162.4	4	20190721	R1	F11	pc9	CXCR4	1guide	7.646141581898312e-11	5.056332707132135	4.779120093254271	5.0936925422115005	4.870477930595361	4.735614866113575	4.951343021828365	3.558829725363813	2.44661481418555	3.0340184845218294	1.6334684555795864	3.64010359616426	3.3084619676369207	3.3349360130774746
6166	0.0	A01	0.0	154068.58	60319.0	167394.0	55874.75	38575.0	94926.98	4799.56	286.45	1901.52	72.24	5004.6	2407.68	2170.3	4	20190721	R1	F11	pc9	CXCR4	1guide	1.6150878558151558e-10	5.187714074549717	4.78045413295983	5.22373988726781	4.7472155929836015	4.5863059347351856	4.97738964875363	3.68120143052526	2.4570488450930363	3.2791009020989996	1.8587777244627983	3.6993693800531116	3.3815987528676636	3.3365197801813165
6199	0.0	A01	0.0	156428.61	60365.0	169828.62	67513.805	45289.0	97696.69	2948.8	425.85	2526.24	20.64	7727.6797	4057.64	2177.1	4	20190721	R1	F11	pc9	CXCR4	1guide	1.6670766108486074e-10	5.194316184512983	4.780785204968299	5.230010893397873	4.829392583003295	4.655992731385616	4.989879838796976	3.4696453250663257	2.629256657806085	3.402474605714023	1.3147096801125226	3.8880491122642886	3.608273501641197	3.3378783972819677
6223	0.0	A01	0.0	159679.7	60274.0	173619.94	82534.15	53753.0	100626.16	10349.9	453.05002	1330.0	122.98	4642.84	2071.76	2180.0	4	20190721	R1	F11	pc9	CXCR4	1guide	1.0393693131261669e-10	5.203249716507837	4.780130013772269	5.239599595547006	4.916633674725676	4.730402707603225	5.002710883687574	4.014936170081818	2.656146152293385	3.123851640967086	2.0898345005633843	3.666783702797067	3.3163394458265736	3.3384564936046046
6229	0.0	A01	0.0	151455.78	60333.0	164517.03	65407.5	43529.0	98475.64	8306.11	631.55	1514.6799	55.9	5120.12	2382.5999	2182.8	4	20190721	R1	F11	pc9	CXCR4	1guide	2.1579836805464255e-10	5.180285855529908	4.780554920725867	5.216210863957876	4.81562754988179	4.638778690142226	4.993328814756604	3.919397696669875	2.8004077310805267	3.180320871381033	1.7474118197411779	3.7092801495734484	3.3770511107467134	3.3390139548260547
6243	0.0	A01	0.0	161729.47	60181.0	176120.42	73604.055	44513.0	108366.44	29341.531	476.85	1978.28	67.94	5445.4	2143.2	2192.6	4	20190721	R1	F11	pc9	CXCR4	1guide	1.203105469386401e-10	5.208789159977332	4.7794593999356945	5.245809717088221	4.8669017393361855	4.64848686499787	5.034894796358217	4.467482774676744	2.6783817925292737	3.2962877668216097	1.8321255581402682	3.736029779225641	3.331062690705702	3.340959429115591
6248	0.0	A01	0.0	146623.52	60271.0	159431.89	49623.0	33195.0	97969.37	4346.5703	369.75	1110.36	50.74	4702.12	2623.52	2194.1	4	20190721	R1	F11	pc9	CXCR4	1guide	1.9705448826491282e-10	5.1662036284713455	4.780108397223329	5.202575196214378	4.695683016366289	4.521072672982939	4.9910903028241815	3.6381467094032236	2.5679081826689303	3.045463802485653	1.705350477252067	3.672293719124396	3.418884382557144	3.341256436761083
6266	0.0	A01	0.0	144093.08	60244.0	156750.62	45695.152	33891.0	88362.03	15078.65	463.25	2174.3599	32.68	6788.32	2934.3599	2204.0	4	20190721	R1	F11	pc9	CXCR4	1guide	1.6856574779574418e-10	5.158643118882558	4.779913799850263	5.195209281135992	4.659870129565944	4.530084383475166	4.946265690795219	4.178362471896216	2.665815427990935	3.337331422778616	1.5142820519159519	3.8317622954342827	3.467513373670036	3.3432115901797474
6273	0.0	A01	0.0	123221.2	60185.0	134176.7	55309.5	37001.0	97963.94	9520.55	341.7	1488.84	77.4	5331.4	2786.92	2205.4	4	20190721	R1	F11	pc9	CXCR4	1guide	3.3510588499959506e-10	5.090685444905351	4.7794882648631365	5.127677116559	4.742799732448148	4.568213461597081	4.9910662325588016	3.978662029292791	2.533644994313677	3.172848018305316	1.8887409692446597	3.726841259690117	3.44512449006693	3.343487351007518
6274	0.0	A01	0.0	155334.5	60209.0	169077.75	86407.6	57557.0	98386.1	24400.352	437.75	1806.52	76.54	9705.2	4110.84	2205.6	4	20190721	R1	F11	pc9	CXCR4	1guide	7.690288065663219e-11	5.191267923826515	4.779661414151369	5.228086459827161	4.936551950481549	4.760098149451507	4.992933752485917	4.387396083738478	2.6412261547554836	3.256842778704361	1.8838884630832606	3.987004498284175	3.613930557215642	3.343526772326757
6285	0.0	A01	0.0	144636.94	60327.0	157125.77	59586.703	45059.0	86665.8	834.2	357.0	1661.36	64.5	4868.56	2409.96	2206.9	4	20190721	R1	F11	pc9	CXCR4	1guide	2.979372583499518e-10	5.160279217604936	4.780511728833051	5.196247406881143	4.775149356993342	4.653781549143226	4.937847734624808	2.921270191864939	2.552668216112193	3.2204637460652417	1.8095597146352678	3.6874005318353844	3.382009827268498	3.3437826354518156
6306	0.0	A01	0.0	113812.29	60053.0	124203.66	50130.453	36965.0	88877.305	3506.55	376.55002	950.0	69.66	4493.88	2376.52	2216.8	4	20190721	R1	F11	pc9	CXCR4	1guide	3.627470855824478e-10	5.05618915822673	4.778534707840537	5.0941343805895745	4.700101630182528	4.5677907105335365	4.948790875623462	3.544880041944273	2.5758226730558573	2.9777236052888476	1.8429834929535964	3.6526214599547426	3.375941477092941	3.3457265223401196
6311	0.0	A01	0.0	134990.17	60164.0	147043.36	60871.902	43412.0	91893.97	5012.96	714.0	1140.76	77.4	5173.32	2409.2	2217.3	4	20190721	R1	F11	pc9	CXCR4	1guide	2.8664929717703727e-10	5.1303021503036685	4.779336702586549	5.167445416113304	4.78441687435829	4.63760979433802	4.963287008398633	3.7000942358691185	2.8536982117761744	3.0571942882418965	1.8887409692446597	3.7137693281287483	3.38187284569654	3.3458244665619863
6337	0.0	A01	0.0	100704.266	59961.0	110067.45	68227.805	48681.0	91850.56	15724.671	351.90002	1880.24	28.380001	5031.96	2352.2	2223.1	4	20190721	R1	F11	pc9	CXCR4	1guide	1.1086129584192238e-10	5.003047866761801	4.777868867185922	5.041658917356362	4.833961397552173	4.68735949088139	4.96308182030321	4.196581564865273	2.5464192969656043	3.2742132853182464	1.453012407466647	3.701737176790733	3.3714742366216295	3.3469590177511996
6338	0.0	A01	0.0	113937.95	60196.0	124045.41	48199.25	35092.0	90014.43	15712.061	381.65002	1440.2	49.88	6164.36	3220.1199	2223.3	4	20190721	R1	F11	pc9	CXCR4	1guide	4.1187324202790793e-10	5.056668413167857	4.779567633522879	5.093580685760854	4.683040280492053	4.545208120686525	4.954312134231972	4.196233144012314	2.581665294499333	3.1584227918606875	1.6979264541063557	3.78988798404952	3.507872039159735	3.346998077524406
6362	0.0	A01	0.0	123523.664	60170.0	134539.6	37591.25	27950.0	88142.41	2003.05	352.75	858.8	92.880005	4848.8	2188.04	2231.5	4	20190721	R1	F11	pc9	CXCR4	1guide	3.8883487749091105e-10	5.091750165589814	4.779380011491656	5.1288501119717305	4.575086767296053	4.446381812222442	4.945184902389383	3.3016918008454126	2.5474670224263853	2.933892029591125	1.9679222295618963	3.6856342535083177	3.340055264912218	3.3485968911765482
6369	0.0	A01	0.0	171237.08	60231.0	186319.22	82173.75	55431.0	97153.92	17937.24	1125.4	1719.88	167.7	5095.04	2333.96	2234.0	4	20190721	R1	F11	pc9	CXCR4	1guide	6.960421762010132e-11	5.233597808714856	4.779820073711451	5.270257654502175	4.914733106459396	4.743752713529579	4.987460336735006	4.253755624706951	3.0513069202394174	3.2354981474685003	2.2245330547029156	3.707147601232647	3.3680934014552575	3.34908316877959
6387	0.0	A01	0.0	135142.11	60225.0	147059.75	79949.305	53649.0	97663.664	4581.31	359.55002	1330.0	53.32	4455.12	2105.96	2241.2	4	20190721	R1	F11	pc9	CXCR4	1guide	6.727613655665952e-11	5.130790693357443	4.779776808670381	5.167493823340381	4.902814691075436	4.729561631268802	4.989733013745714	3.660989685397457	2.5557593152063403	3.123851640967086	1.7268901382561472	3.648859417806892	3.323450110007491	3.350480604333731
6398	0.0	A01	0.0	159365.89	60216.0	173445.62	56574.3	36700.0	101025.984	3537.59	432.65002	2541.44	90.3	5244.0	2245.04	2245.8	4	20190721	R1	F11	pc9	CXCR4	1guide	9.68776881503326e-11	5.2023953741585105	4.779711903026216	5.239163349653308	4.752619195084189	4.56466606425209	5.0044330908053345	3.5487075083699744	2.63613673255791	3.4050798510349654	1.9556877649908209	3.7196626830180466	3.3512240908132145	3.351371086940485
6399	0.0	A01	0.0	104369.29	59812.0	114357.41	41394.152	25524.0	106284.57	2909.03	392.7	1173.44	82.56	4782.68	2724.5999	2245.9	4	20190721	R1	F11	pc9	CXCR4	1guide	3.0315617459132474e-10	5.01857272517191	4.776788324639856	5.058264296527794	4.616938993676091	4.406948735950354	5.026470221112944	3.4637482043995567	2.5940609147704086	3.0694608665947447	1.916769671440485	3.6796713399902115	3.4353027289353637	3.3513903962582545
6406	0.0	A01	0.0	143880.78	60216.0	156592.44	73208.805	44476.0	107874.18	2715.03	668.10004	1605.12	42.14	5385.36	2462.4	2249.6	4	20190721	R1	F11	pc9	CXCR4	1guide	1.5506433588168347e-10	5.158002787303569	4.779711903026216	5.194770784341812	4.864563315993427	4.6481257215586504	5.032917506210666	3.433774637418717	2.824841495559027	3.205507504821432	1.6246945249818032	3.731214729252466	3.391358585263731	3.352105322192668
6412	0.0	A01	0.0	165841.08	60396.0	179954.98	70946.1	46572.0	99835.18	4263.15	1826.65	3062.8	287.24	6228.96	3046.8398	2251.9	4	20190721	R1	F11	pc9	CXCR4	1guide	8.770694649650734e-11	5.219692112422854	4.7810081764447645	5.2551638802002625	4.850928536278201	4.66812488878764	4.999283603932326	3.629730603727624	3.2616553470102922	3.4861186453455604	2.4582449032899283	3.79441553928644	3.483849626259545	3.352549082082543
6422	0.0	A01	0.0	148065.53	60097.0	161466.02	62499.652	41169.0	99491.79	10802.891	280.5	2498.88	71.380005	6064.04	2931.32	2254.7	4	20190721	R1	F11	pc9	CXCR4	1guide	2.5667086660772967e-10	5.170453969188311	4.778852792868552	5.208081128650774	4.7958776015743005	4.6145703180599975	4.997787240424209	4.033539979053142	2.4479328655921804	3.3977453807821254	1.8535765733279417	3.782762060151454	3.4670632412747273	3.353088755428801
6423	0.0	A01	0.0	133669.56	60195.0	145529.84	40028.2	30087.0	87190.08	4787.92	305.15	2070.24	40.420002	8201.16	3412.4	2254.8	4	20190721	R1	F11	pc9	CXCR4	1guide	2.4776646983938423e-10	5.126032526609853	4.7795604187895195	5.162952063060086	4.602366052584458	4.478378886031893	4.940467066804958	3.680146878205001	2.4845133656059883	3.3160206934729084	1.6065963304926203	3.9138752930932226	3.533059920855451	3.3531080355528804
6424	0.0	A01	0.0	102924.44	60004.0	112413.44	35316.652	25268.0	91598.555	2271.74	521.05	3626.72	124.700005	12926.08	6593.76	2255.2	4	20190721	R1	F11	pc9	CXCR4	1guide	2.32302390595375e-10	5.012518502180929	4.778180202384048	5.050818228344158	4.547979530196006	4.40257086822233	4.961888621089297	3.356358623135669	2.716879390058163	3.559514023770837	2.0958664694211433	4.111466842084881	3.8191331201859624	3.353185053460484
6458	0.0	A01	0.0	117203.25	60237.0	127513.54	57032.453	39853.0	93786.65	7599.95	256.7	1281.36	56.760002	3964.16	2021.6	2262.6	4	20190721	R1	F11	pc9	CXCR4	1guide	2.399843439389128e-10	5.068939654664123	4.779863334442825	5.1055562994991055	4.756122052204747	4.600461019192762	4.9721410161760815	3.880810746231867	2.4094258893237464	3.1076711576046843	1.7540424031306283	3.5981511653757767	3.305695223667056	3.3546078015338803
6461	0.0	A01	0.0	137205.36	60191.0	149389.28	74902.0	50795.0	96638.99	7731.87	382.5	2465.44	12.04	6390.84	2960.2	2263.1	4	20190721	R1	F11	pc9	CXCR4	1guide	1.1163189208440212e-10	5.1373710756676	4.779531558657474	5.174319437767355	4.874493414193023	4.70582096466029	4.98515239220328	3.888284549978536	2.5826314394896364	3.391894427498449	1.0806264855458074	3.80555793414265	3.471321047125742	3.354703763366288
6476	0.0	A01	0.0	153940.06	60339.0	167198.94	57892.652	35783.0	106029.484	3079.75	386.75	627.76	55.9	4610.16	2329.4	2265.5	4	20190721	R1	F11	pc9	CXCR4	1guide	1.7957038635639253e-10	5.187351658548001	4.780598108323546	5.223233513298254	4.7626234471634055	4.553676748440078	5.025426649423494	3.4885154638942395	2.587430322371405	2.7977936463571904	1.7474118197411779	3.663716012974776	3.3672440529281453	3.3551640665152047
6477	0.0	A01	0.0	112530.02	60133.0	122640.945	47198.8	34421.0	89864.336	11217.08	434.35	1024.48	70.520004	4864.0	2247.32	2265.6	4	20190721	R1	F11	pc9	CXCR4	1guide	4.080655622001119e-10	5.051268409324272	4.779112871082238	5.088635489387253	4.67393096429718	4.53682348331209	4.9535873693905526	4.04987982028965	2.637839831951741	3.0105034762004634	1.8483123299390563	3.6869935662646784	3.3516649300173547	3.355183254729471
6481	0.0	A01	0.0	160054.58	60316.0	173906.38	71422.95	51608.0	90698.625	4644.3604	1631.15	1706.96	161.68001	6162.08	2546.0	2265.8	4	20190721	R1	F11	pc9	CXCR4	1guide	1.3269126690735512e-10	5.204268101010543	4.780432532537962	5.240315502512062	4.853837803002902	4.712717028885994	4.957600703163303	3.6669259088752546	3.2124939069500202	3.2322233342677267	2.2086563218205826	3.7897273378078995	3.4058583993176366	3.355221581819485
6496	0.0	A01	0.0	117642.02	60120.0	128239.98	69269.055	49928.0	90923.266	6212.85	381.65002	1939.52	31.82	6485.08	3065.8398	2268.5	4	20190721	R1	F11	pc9	CXCR4	1guide	9.778380388897455e-11	5.070562485744785	4.77901897191487	5.108023429973211	4.840539260874839	4.6983441695728265	4.958675025573041	3.7932908751733776	2.581665294499333	3.287694266703325	1.5027001711453787	3.811915343145325	3.486549464023795	3.3557387836020354
6498	0.0	A01	0.0	167200.73	60220.0	181960.61	71717.055	48748.0	96415.21	5259.3403	651.10004	1491.88	87.72	4287.16	2207.8	2268.7	4	20190721	R1	F11	pc9	CXCR4	1guide	7.975289900692073e-11	5.2232381806048505	4.779740751176741	5.259977382586126	4.855622445429578	4.68795680245955	4.984145555739904	3.720931274928474	2.813647719773772	3.1737338933022112	1.9430986290490857	3.6321697078344983	3.3439597386120803	3.3557770616993583
6504	0.0	A01	0.0	145410.12	60225.0	158233.27	60422.25	40689.0	97319.49	2522.0	634.95	2270.1199	61.920002	7007.1997	2857.5999	2271.3	4	20190721	R1	F11	pc9	CXCR4	1guide	2.8778116318544954e-10	5.162594647778416	4.779776808670381	5.199297791163253	4.781196893469375	4.609477016473619	4.988199834118809	3.401745082237063	2.802739535879083	3.3560487905976384	1.7918309615877077	3.8455444951767093	3.4560014149459395	3.356274510240317
6512	0.0	A01	0.0	147591.95	60203.0	160666.19	67675.305	44031.0	100728.32	8637.851	1138.15	1884.7999	161.68001	6952.48	3047.5999	2273.8	4	20190721	R1	F11	pc9	CXCR4	1guide	2.17162439060178e-10	5.169062679921473	4.77961813330073	5.20592448829253	4.830430219725915	4.6437585489514674	5.003151591966401	3.9364056875253164	3.0561995120422023	3.2752652562305866	2.2086563218205826	3.8421397469954606	3.4839579440263977	3.3567522714737006
6539	0.0	A01	0.0	124676.7	60207.0	135712.02	72159.055	48197.0	98118.47	5852.98	863.60004	1752.5599	127.28	6270.0	2672.92	2280.3	4	20190721	R1	F11	pc9	CXCR4	1guide	8.622586218980171e-11	5.095785309537182	4.779646987680404	5.1326183007814645	4.858290835139601	4.683020006620726	4.991750761929226	3.7673770386559844	2.9363126520785188	3.243672879509613	2.104760162473341	3.7972675408307164	3.426985947904029	3.3579919965516454
6554	0.0	A01	0.0	168997.03	60261.0	183790.33	74599.4	48801.0	100181.27	14502.471	501.5	2362.84	67.08	5861.12	2354.48	2283.5	4	20190721	R1	F11	pc9	CXCR4	1guide	7.459901131653406e-11	5.227879075483096	4.780036334288524	5.264322653119389	4.872735325377124	4.688428721388616	5.000786547850244	4.161441996809243	2.700270937356437	3.373434330478447	1.8265930657888028	3.7679806218588694	3.371895002101351	3.3586010159430195
6572	0.0	A01	0.0	130354.58	60153.0	142019.81	47636.55	34173.0	91356.01	5170.1	551.65	1984.36	78.26	5907.48	2883.44	2292.4	4	20190721	R1	F11	pc9	CXCR4	1guide	4.657453954115136e-10	5.115126288434998	4.779257291708381	5.152348934940884	4.6779403079975435	4.533683106579122	4.960737112980539	3.713498951496057	2.7416636417349873	3.2976204608977975	1.8935398554194158	3.7714022585504186	3.4599109100082326	3.3602903812847646
6581	0.0	A01	0.0	146194.67	60264.0	158984.05	64360.3	42187.0	99981.44	4278.67	333.2	1446.28	52.46	6042.0	2679.0	2297.3	4	20190721	R1	F11	pc9	CXCR4	1guide	2.522317182483253e-10	5.164931544869087	4.780057954424528	5.201353547579854	4.808618065062354	4.625178642950738	4.999919376603706	3.6313087841147915	2.522705008645453	3.1602523893651893	1.7198282786750654	3.7811807209372614	3.427972713608209	3.3612177218124244
6600	0.0	A01	0.0	138278.17	60224.0	150474.88	55116.55	36944.0	97772.8	6202.18	423.30002	1773.08	89.44	6418.96	2916.88	2303.0	4	20190721	R1	F11	pc9	CXCR4	1guide	3.647091358917999e-10	5.140753629260245	4.7797695974111445	5.177463991227047	4.741282031404268	4.5675439155731015	4.990218038729918	3.7925443785106223	2.6266482872601413	3.2487283203106716	1.9515318023971027	3.8074646667267866	3.4649185452321882	3.362293937964231
6609	0.0	A01	0.0	169616.86	60353.0	184183.23	75790.25	47457.0	104662.95	7736.72	398.65002	2585.52	66.22	8306.04	3958.0798	2306.9	4	20190721	R1	F11	pc9	CXCR4	1guide	7.326804365812087e-11	5.229469017552949	4.780698862686286	5.2652500951887	4.879613339622144	4.676300280770789	5.019792984443376	3.888556891629923	2.6005917950263715	3.412547904838041	1.820989184421858	3.9193940202848143	3.5974845496251073	3.3630287506533514
6622	0.0	A01	0.0	125990.914	60100.0	137386.7	56409.402	37792.0	97820.875	8669.86	294.95	1590.6799	71.380005	7558.1997	3758.96	2312.1	4	20190721	R1	F11	pc9	CXCR4	1guide	3.287286698295804e-10	5.10033922674614	4.778874472002739	5.137944701872854	4.751351498410264	4.577399875933421	4.990431543232473	3.93801210220121	2.469748418479217	3.201582801955699	1.8535765733279417	3.878418362907249	3.5750676997929522	3.3640066320489823
6625	0.0	A01	0.0	138254.03	60180.0	150558.61	58197.8	38884.0	98087.94	21045.121	316.2	777.48	30.1	4217.2397	2126.48	2312.7	4	20190721	R1	F11	pc9	CXCR4	1guide	3.3705736274766285e-10	5.1406778034422365	4.779452183404062	5.177705594768403	4.76490657353969	4.589770934458269	4.991615602698078	4.323151429024223	2.499961882362307	2.890689215082942	1.4785665010978366	3.625028290947504	3.327661298447701	3.3641192912214852
6628	0.0	A01	0.0	145825.47	60289.0	158516.78	48581.75	34337.0	92723.695	6477.66	379.95	1404.48	38.7	4066.76	2226.04	2313.0	4	20190721	R1	F11	pc9	CXCR4	1guide	1.9244082219022347e-10	5.163833381126131	4.7802380803808004	5.200075245219332	4.686473154801236	4.53576234847312	4.967190731215334	3.811418159460372	2.5797264627992393	3.1475155531254098	1.5877109735806787	3.60924854429793	3.3475329715833797	3.3641756327706194
6649	0.0	A01	0.0	137007.98	60215.0	149114.94	46188.152	29079.0	104095.29	1914.78	324.7	1723.6799	49.88	6840.0	2629.5999	2316.1	4	20190721	R1	F11	pc9	CXCR4	1guide	3.145322769808908e-10	5.136745877148835	4.779704690689162	5.173521150823103	4.664530589590923	4.463579467456969	5.0174310755196085	3.282118889244736	2.511482304953215	3.2364566252779876	1.6979264541063557	3.835056101720116	3.419889666880779	3.3647573248828424
6671	0.0	A01	0.0	92845.984	60007.0	101400.74	63540.05	49143.0	84735.59	4903.35	156.40001	1380.16	31.82	3980.88	2048.96	2327.7	4	20190721	R1	F11	pc9	CXCR4	1guide	1.1490239072147751e-10	4.9677631250764245	4.778201915117814	5.006041133762171	4.8030475575797	4.691461665039397	4.928065876943542	3.6904929028427738	2.1942367741463653	3.139929447221168	1.5027001711453787	3.599979073585423	3.3115334718644447	3.3669269974775595
6676	0.0	A01	0.0	121258.055	59791.0	132909.11	41732.45	27211.0	100510.01	5428.12	319.6	1048.7999	36.98	5096.56	2540.68	2333.7	4	20190721	R1	F11	pc9	CXCR4	1guide	5.330745019821548e-10	5.083710596677596	4.776635817023597	5.1235547478029195	4.620473873591998	4.434744502327412	5.002209306745109	3.7346494494620037	2.504606778935831	3.0206926483533865	1.5679669014471609	3.707277146366557	3.40494995718826	3.3680450171219105
6678	0.0	A01	0.0	145474.73	60332.0	158022.81	58215.652	39176.0	97386.69	2077.74	417.35	2167.52	64.5	7131.08	3584.92	2334.4	4	20190721	R1	F11	pc9	CXCR4	1guide	2.9501408171110894e-10	5.16278757287987	4.780547722375361	5.198719787129813	4.765039768371382	4.593020091010161	4.988499594040492	3.317591198720846	2.6205004241885805	3.3359631173739923	1.8095597146352678	3.8531553133644803	3.5544794590620543	3.368175256381294
6725	0.0	A01	0.0	152916.25	60268.0	166282.6	82119.35	55372.0	97193.055	4821.87	1161.1	2869.0	192.64	5173.32	2312.68	2348.6	4	20190721	R1	F11	pc9	CXCR4	1guide	9.844639534254707e-11	5.18445363917516	4.7800867795983955	5.220846790205881	4.914445511400698	4.743290210224543	4.9876352318124635	3.683215507960046	3.0648696159280413	3.4577305482459986	2.284746468201732	3.7137693281287483	3.3641155318018603	3.37080907460373
6732	0.0	A01	0.0	146580.2	60344.0	159191.97	56867.55	37560.0	99224.49	4224.35	393.55002	2180.44	22.36	5723.56	2783.1199	2349.6	4	20190721	R1	F11	pc9	CXCR4	1guide	2.8028135393422615e-10	5.166075319185471	4.780634094707888	5.201921153756302	4.754864524100707	4.574725583594073	4.996618884946488	3.625759903649713	2.594999936938495	3.3385441288562356	1.3494718110691402	3.7576662443281337	3.444531912435953	3.3709939515652927
6737	0.0	A01	0.0	144782.48	60206.0	157600.0	47495.453	35806.0	86931.3	10580.761	374.85	1109.6	86.0	4599.52	2207.8	2350.1	4	20190721	R1	F11	pc9	CXCR4	1guide	1.9040717059120514e-10	5.160716024572415	4.779639774265209	5.197556213153536	4.676652035367174	4.553955807329781	4.939176158648012	4.024516893999426	2.573857522253555	3.0451664385096295	1.9344984512435677	3.662712513476114	3.3439597386120803	3.3710863605415025
6747	0.0	A01	0.0	100986.14	59900.0	110487.945	65842.7	43995.0	98080.85	9684.48	300.9	1776.12	67.94	6699.4	2779.32	2352.0	4	20190721	R1	F11	pc9	CXCR4	1guide	1.202676893249413e-10	5.004261775138142	4.7774268223893115	5.043314897298528	4.818507652218995	4.643403322036233	4.991584227844092	3.9860763276253954	2.4784221789307646	3.2494723034790796	1.8321255581402682	3.82603590258548	3.443938563300621	3.371437317404101
6756	0.0	A01	0.0	136727.53	60234.0	148762.75	49026.3	36014.0	89214.95	10769.91	548.25	2425.92	36.12	4725.68	2310.4	2353.9	4	20190721	R1	F11	pc9	CXCR4	1guide	3.644868166377118e-10	5.135855972256817	4.779841704615796	5.172494198046617	4.690429125330635	4.556471360234148	4.950437651634157	4.032212080381769	2.7389786403495604	3.3848764609733433	1.557747728798817	3.674464326142428	3.3636871575327363	3.371787990884625
6766	0.0	A01	0.0	122189.58	60028.0	133401.33	45799.703	33432.0	89780.13	4827.69	366.35	449.91998	47.3	6887.88	3230.76	2359.3	4	20190721	R1	F11	pc9	CXCR4	1guide	5.475747054718008e-10	5.0870341653515245	4.778353873866728	5.125160153377288	4.660862662903603	4.52416235813557	4.953180243521562	3.683739369739229	2.563896203110518	2.6531352825073897	1.6748611337327293	3.83808556488483	3.509304698560657	3.3727831766905183
6769	0.0	A01	0.0	143283.67	60227.0	155914.1	65688.0	47395.0	90830.86	9827.07	1415.25	885.39996	189.2	3563.64	2060.3599	2362.0	4	20190721	R1	F11	pc9	CXCR4	1guide	2.3950168753873006e-10	5.156196702479567	4.7797912308296455	5.192885374721885	4.81748603912173	4.675732527603479	4.958233423183811	3.9924240634318466	3.1508331635566313	2.947139499679943	2.2769211250606918	3.5518938119283274	3.3139430810429147	3.373279893277496
6770	0.0	A01	0.0	164807.33	60413.0	178782.92	76864.65	53497.0	94162.32	9335.28	608.60004	1309.48	111.8	5658.1997	2946.52	2362.1	4	20190721	R1	F11	pc9	CXCR4	1guide	1.0244515129953261e-10	5.216976518608021	4.781130402541183	5.25232603073682	4.885726645151888	4.728329428376807	4.973877151688599	3.970127361318851	2.784331974154811	3.1170988632512	2.048441815405159	3.7526782718822034	3.469309396166758	3.373298297569898
6780	0.0	A01	0.0	164404.75	60397.0	178393.45	80485.65	50349.0	104762.91	6267.1704	650.25	2245.8	44.72	7278.52	3470.92	2364.4	4	20190721	R1	F11	pc9	CXCR4	1guide	1.0178300674705313e-10	5.215914361068922	4.781015367167437	5.251378912126101	4.90571844732365	4.70199084929292	5.020207537775635	3.797071503728906	2.8130803608679105	3.351371086940485	1.6505018067331214	3.862043080866182	3.5404445941125	3.373720932739288
6784	0.0	A01	0.0	122366.37	60213.0	133183.9	36438.652	26677.0	89516.95	3649.1401	290.7	1392.32	48.16	4918.7197	2216.92	2365.4	4	20190721	R1	F11	pc9	CXCR4	1guide	3.620807185559715e-10	5.087662066894305	4.7796902656557165	5.124451748489709	4.56156230654202	4.426136988786424	4.9519052917562325	3.56219054175189	2.4634450500072567	3.1437390448590286	1.6826864768737697	3.6918520767420593	3.3457500060978416	3.373904574544991
6800	0.0	A01	0.0	135261.39	60256.0	147113.81	51572.902	34372.0	98332.414	9085.99	295.80002	2744.3599	98.04	10006.92	5000.8	2366.9	4	20190721	R1	F11	pc9	CXCR4	1guide	4.0165754681195574e-10	5.131173848102331	4.780000298336571	5.167653450503969	4.712421572678909	4.536204803120439	4.992696701230198	3.95837226569902	2.4709981965444747	3.4384410590718995	1.9914033066356143	4.0003004244548475	3.699039468932832	3.3741798917360226
6833	0.0	A01	0.0	117715.87	60161.0	128233.02	44744.0	31413.0	93348.06	2563.71	202.3	258.4	25.800001	4988.64	2205.52	2380.1	4	20190721	R1	F11	pc9	CXCR4	1guide	5.326986644237895e-10	5.07083500632283	4.779315046514311	5.107999882045591	4.650734806320192	4.497109414310947	4.9701053083130455	3.408868890780737	2.3059958893222707	2.41229249906483	1.4116197252272062	3.6979821765641283	3.3435110042284557	3.3765952221597137
6834	0.0	A01	0.0	98103.54	60068.0	107033.914	49247.3	35876.0	89961.84	3965.36	215.05	1601.32	51.600002	3776.44	2110.52	2380.2	4	20190721	R1	F11	pc9	CXCR4	1guide	1.696727522162015e-10	4.991684674735618	4.778643172093456	5.029521407185567	4.692382432032954	4.554804015342861	4.954058347633376	3.5982826331579685	2.33253945305315	3.2044781133219318	1.7126497208911873	3.5770825822879826	3.3243894760501127	3.3766134419485487
6839	0.0	A01	0.0	106279.19	60162.0	115772.625	65074.3	47142.0	90465.18	13995.16	383.35	2196.4	73.96	10668.12	5119.36	2385.4	4	20190721	R1	F11	pc9	CXCR4	1guide	1.253659577603396e-10	5.02644822558755	4.779322265325044	5.06360588048887	4.813409510342915	4.673408003528539	4.956481450149883	4.145977872761283	2.5835954745068825	3.3417114157277545	1.868996897111142	4.028087896963286	3.7092156591740206	3.3775611971381454
6844	0.0	A01	0.0	171123.48	60325.0	185905.5	76811.95	50273.0	100132.24	2709.21	846.60004	3062.04	108.36	7452.56	3546.16	2387.9	4	20190721	R1	F11	pc9	CXCR4	1guide	6.669125708115773e-11	5.233309614652702	4.780497330580824	5.269292238530998	4.8854288082124295	4.701334802168013	5.000573941110508	3.432842663705414	2.9276782829241226	3.486010865209472	2.03486899880735	3.8723054846054743	3.549758315974653	3.378016117779404
6863	0.0	A01	0.0	135543.25	60191.0	147579.58	48080.25	32875.0	95847.53	3273.75	286.45	1535.2	43.0	4309.1997	2170.56	2393.5	4	20190721	R1	F11	pc9	CXCR4	1guide	3.752931089114099e-10	5.132077894762354	4.779531558657474	5.1690262645246765	4.6819667171755945	4.516865761497814	4.981580931211891	3.5150455114332884	2.4570488450930363	3.1861649479143708	1.6334684555795864	3.6343966216474017	3.336571807108604	3.3790334318179673
6882	0.0	A01	0.0	127065.15	60216.0	138291.17	49307.652	37948.0	85154.06	6498.0303	169.15001	1005.48	60.2	4249.16	2190.32	2402.8	4	20190721	R1	F11	pc9	CXCR4	1guide	4.921574074424148e-10	5.104026448139949	4.779711903026216	5.140794456838547	4.692914325215653	4.579188891908645	4.930205371960937	3.812781730332483	2.2282720256302637	3.002373428032208	1.7795964967618179	3.628303100509329	3.340507582312991	3.3807176321007653
6890	0.0	A01	0.0	163366.03	60312.0	177516.19	88237.66	52120.0	110950.56	12121.12	500.65002	2262.52	30.1	7784.6797	3815.2	2405.4	4	20190721	R1	F11	pc9	CXCR4	1guide	7.370366945349552e-11	5.213161758595934	4.780403730304182	5.24923796201861	4.945653963946978	4.717004407040547	5.0451295083708825	4.0835427549982475	2.6995342416796473	3.354592430676572	1.4785665010978366	3.89124074756398	3.5815173038675736	3.381187289002349
6892	0.0	A01	0.0	119619.375	60121.0	130393.3	37292.05	27565.0	88662.15	4396.04	211.65001	1335.32	49.02	4986.36	2180.44	2405.7	4	20190721	R1	F11	pc9	CXCR4	1guide	4.220892816379757e-10	5.0778015289341365	4.77902619564857	5.1152552662040005	4.5716162669357425	4.440357996815288	4.947738250798711	3.643061639316675	2.32561829159616	3.1255853363073416	1.690373310971633	3.6977836181303667	3.3385441288562356	3.3812414593810534
6899	0.0	A01	0.0	130234.586	60249.0	141663.02	58621.1	42217.0	91001.08	16314.431	464.1	1311.76	35.260002	4623.08	2114.32	2407.4	4	20190721	R1	F11	pc9	CXCR4	1guide	3.0538798946880597e-10	5.114726333595945	4.779949842979918	5.1512564825234834	4.7680539751058335	4.62548736848521	4.95904653760642	4.212571922514311	2.6666115741305645	3.1178543868931627	1.547282334275075	3.664931416082817	3.3251707319782597	3.3815482385739304
6914	0.0	A01	0.0	149653.08	60237.0	162817.95	79020.25	50653.0	102238.195	4909.17	416.5	2414.52	55.04	6049.6	3060.52	2409.9	4	20190721	R1	F11	pc9	CXCR4	1guide	1.149830532331014e-10	5.175085654012522	4.779863334442825	5.211702290683647	4.897738399345032	4.704605172200985	5.00961317480552	3.6910080646636287	2.6196150057428063	3.3828308106209826	1.740678432451446	3.7817266670291008	3.48579522465975	3.3819990040841743
6927	0.0	A01	0.0	143118.95	60259.0	155652.17	62154.55	38771.0	105062.05	2816.8801	306.0	1543.5599	34.4	5968.28	2944.24	2411.8	4	20190721	R1	F11	pc9	CXCR4	1guide	2.8268113004646374e-10	5.155697150828611	4.780021920266554	5.192155184939814	4.793472931961268	4.588507002680697	5.021445857706935	3.449768365867389	2.48572142648158	3.188523497825896	1.5365584618355062	3.7758491740995552	3.4689732072233905	3.3823412996164754
6930	0.0	A01	0.0	168426.19	60193.0	183376.45	74371.6	51361.0	94897.24	4274.79	837.25	1564.84	128.14	7356.8	3320.44	2411.9	4	20190721	R1	F11	pc9	CXCR4	1guide	7.759630656898634e-11	5.226409618057545	4.779545988963227	5.263343568332831	4.871407133945019	4.710633470867923	4.977253591561603	3.630914788744693	2.9228551562119045	3.194469929412837	2.107684717587227	3.8666889380592884	3.5211956293266335	3.3823592799350193
6934	0.0	A01	0.0	137127.27	60165.0	149368.78	46776.35	34038.0	90062.13	4520.2	416.5	2016.28	102.340004	4404.96	2215.4	2412.2	4	20190721	R1	F11	pc9	CXCR4	1guide	3.229009140237889e-10	5.137123816081816	4.779343921037328	5.174259837455193	4.67002634491936	4.531964033948346	4.954542227522893	3.655157669721596	2.6196150057428063	3.3045508485734896	2.0100454294718424	3.6439419652286724	3.345452132231845	3.3824133043352105
6962	0.0	A01	0.0	137191.88	60281.0	149151.6	44579.1	32394.0	90187.56	5355.37	365.5	2070.24	83.42	6588.44	2806.68	2424.1	4	20190721	R1	F11	pc9	CXCR4	1guide	2.775647802145301e-10	5.137328391639298	4.780180448202641	5.173627898349322	4.6491313115560535	4.510464577854886	4.955146649403842	3.72878949090972	2.562887381293879	3.3160206934729084	1.9212701759771231	3.818782591369882	3.4481928893541127	3.384550549059518
6982	0.0	A01	0.0	120319.44	60165.0	131060.49	43573.55	31333.0	91138.305	5989.75	242.25	1429.5599	10.32	4385.1997	2121.16	2429.3	4	20190721	R1	F11	pc9	CXCR4	1guide	5.52824708409862e-10	5.08033579290168	4.779343921037328	5.117471794582381	4.639222951762007	4.496001978701398	4.959700945776914	3.777408696197948	2.384263785722803	3.1552023685472497	1.0136796844485414	3.6419893764219475	3.3265734107743565	3.3854811588984193
6985	0.0	A01	0.0	150206.89	60273.0	163322.86	52428.85	35650.0	96380.85	11494.5	312.80002	1502.52	53.32	4807.0	2585.52	2431.5	4	20190721	R1	F11	pc9	CXCR4	1guide	1.8173328227662907e-10	5.176689856048793	4.780122808375505	5.2130469747282655	4.71957034473391	4.552059534187884	4.983990759143659	4.0604900846123675	2.495266769810346	3.1768202672398553	1.7268901382561472	3.681874122128647	3.412547904838041	3.385874273904196
7031	0.0	A01	0.0	120457.88	60177.0	131185.14	37881.95	26725.0	92895.46	2381.35	432.65002	1222.08	53.32	5872.52	2957.92	2449.2	4	20190721	R1	F11	pc9	CXCR4	1guide	4.367373583773842e-10	5.080835225670616	4.779430533089648	5.117884645176537	4.578432317563746	4.426917713880815	4.967994493994109	3.3768232485351173	2.63613673255791	3.087099621076237	1.7268901382561472	3.768824505970228	3.470986412406458	3.3890242421054455
7045	0.0	A01	0.0	132593.2	60178.0	144398.77	43754.6	30630.0	93617.42	11556.58	400.35	1405.24	38.7	4901.2397	2417.56	2450.9	4	20190721	R1	F11	pc9	CXCR4	1guide	3.6738806818948863e-10	5.1225212622213725	4.779437749981042	5.159563480736789	4.641023733429488	4.486146996806573	4.971356676944401	4.062829332964996	2.6024398394642034	3.147750500421863	1.5877109735806787	3.6903059467197274	3.383377271914033	3.389325574513004
7058	0.0	A01	0.0	158303.02	60340.0	171934.81	65327.6	43504.0	98411.87	7102.3403	483.65002	2140.16	63.64	4540.2397	2403.1199	2452.9	4	20190721	R1	F11	pc9	CXCR4	1guide	1.477674367475644e-10	5.199489188120868	4.78060530583897	5.23536381936274	4.815096713795318	4.638529190243425	4.993047471838767	3.8514014791148314	2.6845312140320194	3.330446224915557	1.8037301668093597	3.6570787862616196	3.3807754349338732	3.38967982592887
7064	0.0	A01	0.0	93002.19	59873.0	101798.664	60111.152	46785.0	84203.15	3584.1501	304.30002	1211.44	32.68	5419.56	2756.52	2455.4	4	20190721	R1	F11	pc9	CXCR4	1guide	1.2286248261751015e-10	4.968493163693789	4.777231019475299	5.007742078648172	4.778955053567268	4.670106633812825	4.925328330495722	3.5543861947467246	2.4833019784908297	3.083301888335352	1.5142820519159519	3.733964033424023	3.4403611509384078	3.390122234233926
7071	0.0	A01	0.0	155212.39	60276.0	168757.03	60419.703	40036.0	98902.63	5039.1504	683.4	2230.5999	137.6	7014.04	3554.52	2459.6	4	20190721	R1	F11	pc9	CXCR4	1guide	1.7473476623595523e-10	5.19092638809014	4.780144424207174	5.227261876729494	4.781178587016522	4.602450680577872	4.9952078527773764	3.702357319825094	2.834674989977658	3.348421669344135	2.1386184531634687	3.8459682406863838	3.550780964575641	3.39086450161589
7080	0.0	A01	0.0	135231.56	60265.0	147059.42	62573.6	44762.0	91613.945	2220.33	233.75	1877.96	40.420002	4525.8	2000.32	2461.3	4	20190721	R1	F11	pc9	CXCR4	1guide	2.5692096980844917e-10	5.131078066012662	4.780065160897359	5.167492854325842	4.796391152479605	4.650909482895609	4.961961586236613	3.346417542221965	2.3687516195445553	3.27368632864933	1.6065963304926203	3.655695339357455	3.301099465561393	3.391164560312812
7084	0.0	A01	0.0	158253.31	60272.0	172074.73	66770.055	41783.0	104727.82	20928.72	964.75	2729.92	113.520004	5949.28	2711.68	2462.6	4	20190721	R1	F11	pc9	CXCR4	1guide	1.4940320186004432e-10	5.199352809276534	4.780115602859192	5.2357171078229765	4.824581731939185	4.620999618905931	5.020062064709202	4.320742682301714	2.984414787243434	3.4361499078473945	2.0550723987946093	3.774464393583268	3.4332384270366454	3.3913938923579723
7093	0.0	A01	0.0	140437.28	60193.0	152903.12	47702.85	33409.0	93575.21	6990.79	238.85	1529.88	49.88	4433.84	2101.4	2469.1	4	20190721	R1	F11	pc9	CXCR4	1guide	2.731568444155907e-10	5.147482413291522	4.779545988963227	5.184416361516879	4.678544340902651	4.523863476506689	4.971160814775389	3.8445262587523983	2.3781252567172295	3.1846573685555537	1.6979264541063557	3.646780001761823	3.322508707738977	3.392538696646623
7100	0.0	A01	0.0	122707.875	60168.0	133655.47	67129.6	48280.0	91122.74	5393.2	1337.05	1559.52	135.02	5060.84	2653.16	2470.1	4	20190721	R1	F11	pc9	CXCR4	1guide	1.226005727341867e-10	5.088872435255921	4.779365575669822	5.125986733383297	4.826914069503985	4.683767261425311	4.959626780638429	3.7318465415760964	3.126147664197708	3.192990954159624	2.1303981173952558	3.7042225937647886	3.423763426708196	3.392714552846276
7121	0.0	A01	0.0	140075.89	60105.0	152732.92	62475.85	39625.0	103329.16	15187.29	440.30002	2197.16	142.76001	7580.2397	3310.56	2478.9	4	20190721	R1	F11	pc9	CXCR4	1guide	2.7796761836075304e-10	5.146363392462421	4.778910601488381	5.183932660157782	4.795712184388313	4.597969275225808	5.014222883105815	4.181480286958395	2.6437487035203238	3.3418616665788345	2.1546065689919227	3.8796829416160916	3.519901471051126	3.394258990367078
7133	0.0	A01	0.0	90724.51	55671.0	106801.06	39390.7	24387.0	105855.945	6843.35	222.70001	1675.04	37.84	4901.2397	2596.16	2481.9	4	20190721	R1	F11	pc9	CXCR4	1guide	9.985134012841498e-11	4.957724620797696	4.745629022467012	5.028575573250513	4.595393689977702	4.387158378272713	5.0247152548344305	3.8352687585540983	2.3477202408393647	3.224025192588433	1.5779511294810258	3.6903059467197274	3.4143314395951156	3.394784261958689
7138	0.0	A01	0.0	152893.53	60264.0	166268.92	59963.25	38668.0	101628.0	9900.79	362.1	2259.48	60.2	4298.56	2210.84	2485.7	4	20190721	R1	F11	pc9	CXCR4	1guide	2.0516607751171391e-10	5.184389111299442	4.780057954424528	5.220811080731745	4.7778851635160535	4.58735170992085	5.007013378914206	3.9956698507506467	2.558828532137429	3.354008497731629	1.7795964967618179	3.6333229989895104	3.344557330792968	3.3954487037847603
7139	0.0	A01	0.0	136761.61	60167.0	148965.53	58073.703	38423.0	99053.125	5036.24	444.55002	1152.16	24.94	4758.36	2422.1199	2486.3	4	20190721	R1	F11	pc9	CXCR4	1guide	3.3952588368194336e-10	5.13596420281898	4.779358357578961	5.173085789756725	4.763979520117645	4.584591270795872	4.995868181528753	3.702106438269621	2.6479206324696993	3.061512806460496	1.3968964584423744	3.677457283587617	3.3841956329913896	3.3955535384999567
7165	0.0	A01	0.0	129782.31	60224.0	141229.66	47108.703	31796.0	97097.625	4221.44	392.7	1394.6	46.440002	7076.36	3609.24	2497.2	4	20190721	R1	F11	pc9	CXCR4	1guide	4.732208001212473e-10	5.1132155082804465	4.7797695974111445	5.149925902051282	4.6731011485301295	4.502372488311689	4.987208607230261	3.625460614928344	2.5940609147704086	3.1444496532660797	1.666892233897915	3.849809910538321	3.5574157606877264	3.3974533177674267
7176	0.0	A01	0.0	143329.11	60309.0	155751.5	54564.05	39685.0	90107.336	3316.4302	515.95	1584.6	108.36	4494.64	2263.28	2502.5	4	20190721	R1	F11	pc9	CXCR4	1guide	3.121671312985073e-10	5.156334402240204	4.78038212737524	5.192432237922449	4.736906604438761	4.598626384641655	4.9547601497746525	3.5206708580818162	2.7126076270646666	3.199919644899357	2.03486899880735	3.652694925681336	3.354738291318644	3.3983740861513563
7177	0.0	A01	0.0	142711.42	60256.0	155216.67	48515.453	33152.0	95907.0	6526.16	376.55002	1307.2	61.06	5471.2397	2294.44	2503.0	4	20190721	R1	F11	pc9	CXCR4	1guide	2.4552321053262235e-10	5.154458733162129	4.780000298336571	5.190938367144136	4.685880091962605	4.52050973372912	4.98185030634092	3.814657727454024	2.5758226730558573	3.116342022966044	1.785756809730293	3.7380857456903365	3.3606766942131903	3.3984608496082234
7186	0.0	A01	0.0	147032.47	60353.0	159659.34	84197.6	56002.0	98531.734	14822.57	272.0	2311.16	52.46	10494.84	5069.96	2506.3	4	20190721	R1	F11	pc9	CXCR4	1guide	7.063518108936256e-11	5.167413249318948	4.780698862686286	5.20319433985211	4.925299720442558	4.748203537246444	4.9935761273940384	4.170923519145747	2.4345689040341987	3.3638299959092284	1.7198282786750654	4.020975815428535	3.7050045295872676	3.39903306256789
7188	0.0	A01	0.0	91121.4	59945.0	99620.19	55750.652	40137.0	91030.1	2267.86	187.0	1704.6799	38.7	6664.44	3097.0	2506.6	4	20190721	R1	F11	pc9	CXCR4	1guide	1.2102123148880256e-10	4.959620376227202	4.777752964532982	4.998347354803901	4.74624995347147	4.603544908457001	4.959185027274844	3.355616261663321	2.271841606536499	3.2316428484481152	1.5877109735806787	3.8237636585395736	3.490941205356787	3.399085052253184
7191	0.0	A01	0.0	83986.61	57609.0	95543.17	69994.1	51705.0	88717.41	3003.12	1046.35	1319.36	183.18001	4765.1997	2096.08	2508.5	4	20190721	R1	F11	pc9	CXCR4	1guide	7.335555954547121e-11	4.924210048703253	4.760490336635115	4.980199655043878	4.845061443345811	4.7135325424636285	4.948008836254508	3.477572703224103	3.0196769685123908	3.1203633082994298	2.2628780734940754	3.6780811064106946	3.3214078703076266	3.3994141053637703
7194	0.0	A01	0.0	121221.84	60098.0	132190.67	50018.25	34902.0	93920.016	9117.03	307.7	1342.16	36.98	3679.92	2029.2	2509.3	4	20190721	R1	F11	pc9	CXCR4	1guide	4.6517198564522534e-10	5.083580885220614	4.778860019366857	5.121200809944274	4.69912849289951	4.542850314182012	4.972758156154931	3.9598533968929504	2.488127513476728	3.1278043025821622	1.5679669014471609	3.565838368166398	3.3073248431950484	3.3995525950568117
7198	0.0	A01	0.0	131634.0	60157.0	143404.2	70238.9	49673.0	92669.59	4046.84	771.80005	1744.2	99.76	4866.28	2083.16	2509.7	4	20190721	R1	F11	pc9	CXCR4	1guide	1.2736098323861123e-10	5.119368078527554	4.779286170071414	5.156561880531524	4.846577691874888	4.6961203899952455	4.966937259141541	3.607116043452891	2.887504801711129	3.241596269996185	1.9989564497703367	3.687197074931081	3.3187226094969664	3.3996218022222062
7216	0.0	A01	0.0	134261.7	60172.0	146230.38	61876.6	43836.0	92507.19	10827.141	425.85	2242.0	50.74	5433.2397	2396.28	2512.2	4	20190721	R1	F11	pc9	CXCR4	1guide	2.6403510941130087e-10	5.127952151958824	4.779394446833662	5.165037593721037	4.791526453004326	4.641830918259542	4.966175477283041	4.034513777516669	2.629256657806085	3.3506356082589543	1.705350477252067	3.7350588690514535	3.3795375683383724	3.400054202833753
7230	0.0	A01	0.0	145325.64	60266.0	158033.73	52624.35	36698.0	93977.59	9750.44	339.15002	691.6	90.3	6687.2397	3117.52	2513.7	4	20190721	R1	F11	pc9	CXCR4	1guide	2.6408753738738805e-10	5.162342246091107	4.780072367250612	5.1987498027083126	4.721186757498107	4.564642396332963	4.97302432093299	3.9890242333254995	2.530391852664176	2.839854969270924	1.9556877649908209	3.82524689349138	3.493809251033992	3.4003134367042454
7236	0.0	A01	0.0	119425.55	60127.0	130169.03	54796.1	42261.0	84974.73	1829.42	1324.3	1602.08	239.94	4882.2397	2633.4	2515.0	4	20190721	R1	F11	pc9	CXCR4	1guide	3.123463515870863e-10	5.077097238686822	4.7790695355277135	5.114507672734371	4.738749661949349	4.625939769321681	4.929289775754792	3.2623134330999353	3.1219863950636637	3.2046841869085325	2.380102658936142	3.688619101965454	3.4205168151233645	3.400537989391946
7254	0.0	A01	0.0	98015.5	60069.0	106936.086	47596.6	33281.0	93725.88	2425.0	724.2	1352.04	37.84	4039.4	2215.4	2522.4	4	20190721	R1	F11	pc9	CXCR4	1guide	1.7567827403241905e-10	4.991294759694357	4.778650402080586	5.029124284057812	4.677575944835133	4.5221963671366305	4.971859539771547	3.3847117429382823	2.85985852780141	3.1309895529121468	1.5779511294810258	3.606316850640634	3.345452132231845	3.401813940925873
7270	0.0	A01	0.0	156031.72	60197.0	169870.5	66440.25	43445.0	100223.92	16961.42	1088.0	1928.88	71.380005	3680.68	2329.4	2529.2	4	20190721	R1	F11	pc9	CXCR4	1guide	1.7185139118192107e-10	5.193212892443284	4.779574848136385	5.230117965098584	4.822431257936735	4.637939801558909	5.000971393171432	4.22946220631824	3.036628895362161	3.2853052111388608	1.8535765733279417	3.565928053261403	3.3672440529281453	3.402983164756796
7279	0.0	A01	0.0	124831.484	60083.0	136160.9	72477.805	49575.0	95812.516	3580.27	1813.9	3122.8398	258.86002	11372.64	5999.44	2534.4	4	20190721	R1	F11	pc9	CXCR4	1guide	8.442068768663962e-11	5.096324134752286	4.778751609264389	5.134052433296215	4.860205030329024	4.695262722877341	4.981422243022724	3.5539157818310847	3.2586133466481004	3.4945497118129185	2.4130649734613776	4.05586127838161	3.778110710098735	3.4038751431750356
7283	0.0	A01	0.0	149690.0	60305.0	162674.47	65136.35	47013.0	90799.91	8454.5205	290.7	1754.08	92.020004	4836.64	2276.96	2535.7	4	20190721	R1	F11	pc9	CXCR4	1guide	2.2967538518891034e-10	5.175192788386603	4.780353321798304	5.211319397122074	4.813823429073057	4.672217965331519	4.958085400116584	3.9270889819259365	2.4634450500072567	3.24404938588402	1.963882249092939	3.684543775531667	3.3573553938576595	3.404097862277596
7321	0.0	A01	0.0	119514.3	60164.0	130185.65	72264.45	49024.0	96604.18	5678.3804	900.15	2036.0399	170.28	6465.32	2970.8398	2553.0	4	20190721	R1	F11	pc9	CXCR4	1guide	8.02817736053744e-11	5.07741986078648	4.779336702586549	5.1145631105921	4.858924720420841	4.690408743616491	4.984995917056778	3.75422448074605	2.9543148976008062	3.308786288183142	2.231163638391729	3.8105900132779515	3.472879239871514	3.40705081480425
7337	0.0	A01	0.0	120908.02	60165.0	131701.62	37986.5	28037.0	88792.79	4363.06	189.55	1286.6799	40.420002	4784.1997	2376.52	2562.4	4	20190721	R1	F11	pc9	CXCR4	1guide	4.3641296957429133e-10	5.082455121530854	4.779343921037328	5.119591133535658	4.579629280374652	4.447731541635974	4.948377697788455	3.6397911911982197	2.277723795754601	3.109470527316313	1.6065963304926203	3.6798093001298993	3.375941477092941	3.408646909104262
7349	0.0	A01	0.0	104010.734	59920.0	113759.14	52399.953	37072.0	92632.8	4162.27	221.0	1608.9199	56.760002	4483.2397	2041.36	2567.6	4	20190721	R1	F11	pc9	CXCR4	1guide	2.0099789225895124e-10	5.017078162753179	4.77757180469141	5.055986302590771	4.719330898480617	4.5690460164459	4.9667647769634105	3.6193302508368226	2.3443922736851106	3.2065344292119846	1.7540424031306283	3.6515919638538685	3.3099195974970677	3.409527383530222
7350	0.0	A01	0.0	165718.25	60180.0	180467.12	65141.453	41940.0	101790.91	12180.29	396.1	1109.6	44.72	4116.92	2435.8	2567.6	4	20190721	R1	F11	pc9	CXCR4	1guide	7.328945225081726e-11	5.219370338460698	4.779452183404062	5.25639809969627	4.81385744224129	4.622628426129325	5.007708980929494	4.08565762991136	2.5978048490963483	3.0451664385096295	1.6505018067331214	3.6145724196265765	3.3866416348415087	3.409527383530222
7359	0.0	A01	0.0	145034.53	60157.0	158002.94	64516.703	45517.0	92892.04	6090.6304	1475.6001	1944.08	234.78	5009.92	2447.96	2568.6	4	20190721	R1	F11	pc9	CXCR4	1guide	2.5328016075811307e-10	5.161471415654987	4.779286170071414	5.1986651611834205	4.809672166354818	4.658173630223989	4.967978496131708	3.7846622437855615	3.1689686752966804	3.288714122606337	2.370661096026275	3.699830784197436	3.388804310170374	3.409696494729504
7369	0.0	A01	0.0	139014.45	60145.0	151474.8	73134.85	48821.0	98174.26	5821.94	997.9	2147.0	156.52	9059.2	4645.88	2575.0	4	20190721	R1	F11	pc9	CXCR4	1guide	1.3610603503536365e-10	5.143059955549936	4.779199529220886	5.180340378787807	4.864124384267052	4.6886066708213185	4.99199762673233	3.765067720984209	2.9990870332510937	3.331832044436249	2.194569851083397	3.957089857048213	3.667067977115944	3.41077723337721
7378	0.0	A01	0.0	152085.55	60225.0	165497.36	77741.0	53525.0	95186.07	5950.95	613.7	1451.6	137.6	4036.3599	2158.4	2576.8	4	20190721	R1	F11	pc9	CXCR4	1guide	1.2907259903595714e-10	5.182087943765814	4.779776808670381	5.2187910686977474	4.890650122758956	4.728556675966476	4.978573397659185	3.7745863155829817	2.7879561319224297	3.161846952224239	2.1386184531634687	3.6059898789895954	3.334131912678287	3.411080720041139
7381	0.0	A01	0.0	125937.664	60165.0	137180.28	62976.5	46965.0	87878.805	10918.32	483.65002	2116.5999	48.16	12672.24	5826.92	2577.2	4	20190721	R1	F11	pc9	CXCR4	1guide	1.8990666219380825e-10	5.100155633589081	4.779343921037328	5.137291688923385	4.799178520496703	4.671774326672597	4.9438841410892405	4.038155831123145	2.6845312140320194	3.325638761734148	1.6826864768737697	4.102853397474149	3.76543904971418	3.4111481144460822
7387	0.0	A01	0.0	142088.03	60269.0	154505.33	56470.6	39769.0	93058.84	7023.77	292.4	1762.44	16.34	4682.36	2257.96	2577.8	4	20190721	R1	F11	pc9	CXCR4	1guide	3.298943308612647e-10	5.1525574967804	4.780093985592935	5.188943460688925	4.751822414155911	4.59954467069576	4.968757652150458	3.846570282954469	2.465977359220422	3.2461143264803054	1.2132520562519706	3.6704647883933736	3.3537162365712008	3.411249227579696
7444	0.0	A01	0.0	103327.72	60204.0	112478.99	78172.805	58520.0	87544.99	2343.52	216.75	1077.6799	18.92	4546.32	2017.0399	2587.1	4	20190721	R1	F11	pc9	CXCR4	1guide	7.412016628194432e-11	5.014216841222933	4.779625347075377	5.051071416411805	4.893055693874141	4.767304317453274	4.942231308300241	3.369868667834815	2.335959106148248	3.03248979557968	1.2769211338170445	3.657659984184306	3.304714492936565	3.412813232357349
7453	0.0	A01	0.0	98059.516	60020.0	107071.445	61257.8	47264.0	84939.734	4050.7202	186.15001	830.68	49.02	4005.2	2188.04	2589.5	4	20190721	R1	F11	pc9	CXCR4	1guide	1.3212982164695425e-10	4.991489743673475	4.778295991088834	5.029673665073818	4.787161401126902	4.674530473631855	4.929110898523602	3.607532247294739	2.2698630619139846	2.9194337504012604	1.690373310971633	3.6026242021987747	3.340055264912218	3.4132159153539128
7466	0.0	A01	0.0	108637.805	60176.0	118314.41	74334.2	52224.0	93282.13	12499.42	546.55	2588.56	133.3	10174.12	4737.08	2598.5	4	20190721	R1	F11	pc9	CXCR4	1guide	8.35230518786015e-11	5.03598098096314	4.779423316078324	5.073037628600524	4.87118869007977	4.717870132737748	4.96979846728319	4.096889858562106	2.737629888938677	3.4130582457379135	2.1248301593565566	4.00749686067137	3.6755107263352733	3.414722721158878
7487	0.0	A01	0.0	128384.33	60228.0	139699.06	47237.05	32064.0	96548.39	2961.4102	385.05002	1054.88	78.26	3995.32	2056.56	2609.8	4	20190721	R1	F11	pc9	CXCR4	1guide	4.943770290543722e-10	5.108512012640672	4.779798441729682	5.145193491637139	4.674282774855699	4.5060176998511325	4.984745038876603	3.471498561479164	2.5855171483794277	3.023203060409883	1.8935398554194158	3.601551576729935	3.3131413969159427	3.4166072349179486
7496	0.0	A01	0.0	118209.32	60092.0	128918.42	39423.85	28632.0	90237.55	3072.9602	612.0	1656.04	59.34	5472.76	2723.8398	2612.7	4	20190721	R1	F11	pc9	CXCR4	1guide	4.924502579647383e-10	5.072651720206062	4.778816658573221	5.110314980557531	4.595759050958872	4.456851685381948	4.955387280421048	3.487556936166927	2.7867514221455614	3.21907083277114	1.7733475430975754	3.7382063846027096	3.4351815683580664	3.417089537154573
7502	0.0	A01	0.0	145916.36	60309.0	158562.98	62417.203	42709.0	95777.8	9916.311	436.90002	1457.6799	36.98	3679.92	2133.32	2614.0	4	20190721	R1	F11	pc9	CXCR4	1guide	2.7067773810749317e-10	5.16410398543697	4.78038212737524	5.200201811241838	4.795304304306999	4.6305194028581935	4.981264842979769	3.996350119011711	2.6403820689780333	3.1636621747487577	1.5679669014471609	3.565838368166398	3.3290560188316136	3.4173055832445254
7529	0.0	A01	0.0	146384.95	60257.0	159209.45	49821.902	34257.0	95312.734	2704.36	295.80002	650.56	52.46	4341.88	2202.48	2623.9	4	20190721	R1	F11	pc9	CXCR4	1guide	2.0435072901167128e-10	5.165496437988597	4.780007505766174	5.201968850575901	4.697420306131443	4.534749327675231	4.9791509289628175	3.4320645209431473	2.4709981965444747	2.8132873553281343	1.7198282786750654	3.6376778046197162	3.342911969564691	3.418947263367898
7537	0.0	A01	0.0	144529.72	60166.0	157429.44	42353.8	31170.0	89050.33	5488.2603	1169.6	2093.04	182.32	6772.36	3207.96	2626.9	4	20190721	R1	F11	pc9	CXCR4	1guide	1.0472854479900627e-10	5.159957157556801	4.7793511393681305	5.197085943705733	4.626892389501613	4.49373680227684	4.949635524053213	3.7394346974792096	3.0680373505483844	3.3207775363069536	2.260834329618939	3.8307400271812724	3.506228939146908	3.419443524370389
7540	0.0	A01	0.0	123095.54	60149.0	134120.1	42411.6	30182.0	92090.875	4456.18	332.35	943.92	30.960001	5221.96	2558.16	2627.9	4	20190721	R1	F11	pc9	CXCR4	1guide	5.294715860041941e-10	5.090242314542652	4.779228411424957	5.127493848328908	4.627484672757356	4.47974801476975	4.9642165994316105	3.6489627422567024	2.5215956910858575	2.9749351802583717	1.4908009659237267	3.7178335375729907	3.407927688999554	3.4196088187691434
7552	0.0	A01	0.0	135241.5	60164.0	147317.12	49362.902	35380.0	91437.18	4486.25	252.45001	1412.08	72.24	4260.56	2371.96	2633.1	4	20190721	R1	F11	pc9	CXCR4	1guide	3.93687453448829e-10	5.131109978997829	4.779336702586549	5.168253234695372	4.693400686576625	4.548757828573704	4.961122822100201	3.6518834713412964	2.40217539603149	3.1498592884227445	1.8587777244627983	3.629466691677734	3.3751073537939678	3.42046736918334
7569	0.0	A01	0.0	133766.84	59168.0	148163.61	70839.0	34112.0	136095.94	10239.32	598.4	1976.76	112.66	4398.12	2128.0	2645.9	4	20190721	R1	F11	pc9	CXCR4	1guide	1.3226417256048967e-10	5.126348479942636	4.772086889479079	5.170741549201199	4.850272421835552	4.532907183010459	5.133845161590806	4.0102711290687525	2.7769916025751424	3.2959539466221734	2.0517697610164443	3.6432670862160745	3.3279716236230104	3.42257341026643
7576	0.0	A01	0.0	101006.016	60090.0	110160.26	44140.5	32670.0	88545.81	8357.5205	158.95	1436.4	39.56	6735.12	3031.64	2646.8	4	20190721	R1	F11	pc9	CXCR4	1guide	2.327638919893156e-10	5.004347239871189	4.778802204013239	5.042024943646971	4.644837248309349	4.514149134475438	4.947168027399103	3.9220774509444	2.201260523912562	3.1572754038356092	1.597256298001297	3.828345345532877	3.48167761320202	3.4227211339834156
7581	0.0	A01	0.0	137250.81	60293.0	149185.97	80693.9	53941.0	98039.625	8053.91	606.05	3258.1199	115.240005	12810.56	5921.92	2647.2	4	20190721	R1	F11	pc9	CXCR4	1guide	6.87662456773527e-11	5.1375149240745674	4.780266893602148	5.173727978759957	4.906840697360167	4.731918993478686	4.991401641413759	3.9060067806150323	2.7825084468186185	3.512967058869075	2.0616032703099614	4.107568100313875	3.7724625304219153	3.422786746141149
7591	0.0	A01	0.0	149283.89	60196.0	162526.9	62977.35	43188.0	95565.52	6843.35	1087.15	1404.48	175.44	4561.52	2530.04	2649.2	4	20190721	R1	F11	pc9	CXCR4	1guide	2.446288839124017e-10	5.174012945098502	4.779567633522879	5.210925268506326	4.799184392947448	4.635363092700536	4.9803012428893085	3.8352687585540983	3.036289479945872	3.1475155531254098	2.244128624713067	3.659109585229162	3.4031273941427393	3.4231147383702507
7620	0.0	A01	0.0	164007.86	60292.0	178272.73	86898.055	51632.0	110298.87	21534.97	610.3	2115.84	62.780003	8338.72	4226.36	2656.3	4	20190721	R1	F11	pc9	CXCR4	1guide	8.023740374781414e-11	5.21486466025141	4.780259690476022	5.251084925811576	4.939010054378004	4.71291894805983	5.042571052088929	4.333144285270674	2.7855433612699696	3.3254828412596273	1.7978213293085492	3.921099376972201	3.6259664733086754	3.4242771302556045
7630	0.0	A01	0.0	147393.16	60197.0	160465.77	59596.902	39045.0	100031.83	15437.551	402.05002	2007.16	61.920002	7722.36	3625.96	2657.5	4	20190721	R1	F11	pc9	CXCR4	1guide	2.734083579365051e-10	5.1684773188563975	4.779574848136385	5.205382392591249	4.775223687089604	4.591565427164917	5.000138205797578	4.188578399201661	2.6042800862311597	3.3025820008832643	1.7918309615877077	3.887750035956217	3.559423004161059	3.4244732731953342
7645	0.0	A01	0.0	141862.97	60220.0	154386.11	72904.5	51080.0	93536.99	9357.59	1006.4	1861.24	165.12	4971.92	2110.52	2658.8	4	20190721	R1	F11	pc9	CXCR4	1guide	1.5086733925266854e-10	5.151869044038189	4.779740751176741	5.188608222857445	4.862754335791944	4.708250888591378	4.970983400451963	3.971164005538802	3.002770638636659	3.2698023751268326	2.217799667104466	3.696524125245578	3.3243894760501127	3.4246856780778008
7660	0.0	A01	0.0	125807.734	60132.0	137113.95	61234.0	42260.0	94960.516	5362.16	322.15	1595.24	29.24	5389.16	2532.32	2665.5	4	20190721	R1	F11	pc9	CXCR4	1guide	2.194599446105776e-10	5.099707341372602	4.779105648790101	5.137081652140734	4.786992629861788	4.625929492716295	4.977543064123497	3.7293397812874574	2.5080581274541385	3.202826028204559	1.4659773648862975	3.7315210902469964	3.403518596739217	3.425778686860983
7672	0.0	A01	0.0	116086.414	60041.0	126710.734	46925.953	33401.0	92073.27	6887.97	268.6	1238.7999	31.82	4103.2397	2390.2	2673.7	4	20190721	R1	F11	pc9	CXCR4	1guide	4.768549122304942e-10	5.06478139594065	4.778447916930081	5.102813407956501	4.671413102448935	4.523759469445714	4.9641335836920675	3.838091260461137	2.4291060182013604	3.09300117100774	1.5027001711453787	3.6131268928781277	3.378434233190108	3.427112668123459
7673	0.0	A01	0.0	144968.5	60161.0	157920.52	80991.4	53861.0	98547.23	3262.11	1211.25	2007.9199	175.44	7279.28	3748.32	2673.7	4	20190721	R1	F11	pc9	CXCR4	1guide	8.760438136170048e-11	5.161273645253208	4.779315046514311	5.198438553339281	4.908438897773838	4.731274412396142	4.993644406336912	3.5134986158822765	3.083233790058822	3.302746388661586	2.244128624713067	3.8620884121694288	3.5738366681248603	3.427112668123459
7679	0.0	A01	0.0	131449.39	60065.0	143422.4	68550.805	42597.0	105466.25	1442.39	379.95	1594.48	74.82	5446.16	2622.76	2674.6	4	20190721	R1	F11	pc9	CXCR4	1guide	1.4449865590442868e-10	5.118758577138363	4.778621481409863	5.156617004543684	4.836012557145805	4.629379013907319	5.023113504337409	3.159082707198751	2.5797264627992393	3.202619070818531	1.8740177020907862	3.736090408570765	3.418758553189337	3.427258856127569
7687	0.0	A01	0.0	148720.86	59982.0	162491.6	63713.453	37678.0	110821.305	6695.91	446.25	1995.0	67.94	6724.48	3245.2	2675.7	4	20190721	R1	F11	pc9	CXCR4	1guide	2.4488783886689916e-10	5.172371886316976	4.778020942491912	5.21083089834615	4.804231143498187	4.5760878417849495	5.044623258756988	3.8258096177888734	2.6495782291202494	3.299942900022767	1.8321255581402682	3.8276587049800064	3.5112414607713074	3.42743741071894
7719	0.0	A01	0.0	155876.23	60213.0	169656.14	78694.7	47701.0	108117.99	16259.141	385.90002	1697.08	56.760002	4563.8	2040.6	2689.1	4	20190721	R1	F11	pc9	CXCR4	1guide	1.2423232651911067e-10	5.192779905653421	4.7796902656557165	5.229569583352135	4.89594550134253	4.6785274836507975	5.03389797200647	4.211097587279974	2.5864748060471476	3.2297023041063206	1.7540424031306283	3.659326585433638	3.3097578771203975	3.429606968474943
7723	0.0	A01	0.0	145816.25	60333.0	158391.16	58020.152	37229.0	102135.67	1555.88	396.1	1653.76	85.14	7318.8	3068.88	2690.8	4	20190721	R1	F11	pc9	CXCR4	1guide	2.9152359681030827e-10	5.163805925162193	4.780554920725867	5.199730929153428	4.76357886479693	4.570881370886278	5.009177450145419	3.1919760995773343	2.5978048490963483	3.2184724858714877	1.9301336427277478	3.864439867815565	3.486979890304549	3.4298814268916122
7725	0.0	A01	0.0	135955.06	60169.0	148082.1	72335.0	47597.0	99597.59	6029.52	535.5	1730.52	93.74	4738.6	2042.12	2691.1	4	20190721	R1	F11	pc9	CXCR4	1guide	1.288886411982727e-10	5.133395383860846	4.77937279364072	5.170502546328607	4.859348485798881	4.67757958035695	4.998248846117266	3.7802827414659004	2.7287594751678745	3.2381766277975323	1.9719249392871023	3.675650059045585	3.31008125767554	3.429929852000568
7738	0.0	A01	0.0	103753.72	57260.0	118749.63	59415.0	42716.0	91156.05	2746.07	289.0	1649.2	46.440002	4796.36	2500.4	2692.1	4	20190721	R1	F11	pc9	CXCR4	1guide	1.5145091088589516e-10	5.016003671684479	4.75785134368558	5.074632275410575	4.773896101459974	4.630590577839291	4.959785483055074	3.4387116144424703	2.4608978427565478	3.2172733132710953	1.666892233897915	3.6809117600761376	3.398009473268851	3.4300912037880336
7739	0.0	A01	0.0	145380.31	60332.0	157920.25	66049.25	47515.0	91099.734	9443.92	454.75	2166.0	89.44	4918.7197	2137.1199	2692.4	4	20190721	R1	F11	pc9	CXCR4	1guide	2.361472786604473e-10	5.162505598053133	4.780547722375361	5.198437822847944	4.819867890493911	4.676830733600716	4.959517110676182	3.9751522958955445	2.6577727077355213	3.3356584522893016	1.9515318023971027	3.6918520767420593	3.329828882829819	3.4301395661323792
7747	0.0	A01	0.0	167895.83	60341.0	182350.66	75863.35	48209.0	103129.72	5742.4004	657.9	1556.48	124.700005	5676.44	2771.72	2697.2	4	20190721	R1	F11	pc9	CXCR4	1guide	8.350691934391192e-11	5.2250399049242215	4.780612503235112	5.260907330606975	4.880032025460713	4.683128122999577	5.013383833365999	3.7590934705319126	2.818159902513453	3.192143539134907	2.0958664694211433	3.754076047236613	3.442749351004112	3.4309131431424547
7752	0.0	A01	0.0	108649.164	60144.0	118389.72	79713.85	56932.0	91760.82	13975.761	449.65002	1431.08	68.8	5485.6797	2423.64	2701.0	4	20190721	R1	F11	pc9	CXCR4	1guide	6.747599835984914e-11	5.036026389244301	4.779192308369737	5.073313988839468	4.901533793597752	4.755356440683268	4.962657287364874	4.1453754571410775	2.6528746213298016	3.1556638989612296	1.8375884574994874	3.7392304452640417	3.384468092274717	3.431524584187451
7792	0.0	A01	0.0	146793.92	60300.0	159540.4	53889.152	34428.0	102581.6	4126.38	221.85	1803.48	96.32	8182.1597	3699.68	2714.0	4	20190721	R1	F11	pc9	CXCR4	1guide	2.552372219822171e-10	5.166708073626397	4.780317312140151	5.202870693594042	4.73150135235967	4.536911794293623	5.0110694752359395	3.6155692074991697	2.346059445000841	3.2561113257948264	1.983716472537751	3.9128679501368326	3.568164153814314	3.433609843323718
7793	0.0	A01	0.0	114701.914	60113.0	125049.57	45785.25	34385.0	87264.27	1015.59	317.9	806.36	41.28	4730.2397	2319.52	2714.1	4	20190721	R1	F11	pc9	CXCR4	1guide	4.749362291827313e-10	5.05957066515363	4.778968402414371	5.097082203773592	4.660725589896047	4.536369028678041	4.940836477100041	3.006718427429231	2.5022905195765435	2.9065289682926836	1.615739675776504	3.674883152950692	3.3653981252205605	3.4336258606627443
7804	0.0	A01	0.0	157844.36	60302.0	171544.69	56129.75	41710.0	88192.75	9166.5	1906.55	2832.52	320.78	6713.08	2914.5999	2716.7	4	20190721	R1	F11	pc9	CXCR4	1guide	1.1176066640402966e-10	5.19822906683589	4.7803317163617045	5.234377273105337	4.7491931078911085	4.620240189845831	4.945432884855073	3.962203542775508	3.280248210419856	3.4521729880292487	2.5062072813995817	3.8269218277718986	3.4645789387386596	3.4340416749485567
7833	0.0	A01	0.0	108083.3	60109.0	117841.7	75138.305	50925.0	96696.4	4150.63	345.1	2021.6	18.92	6506.36	3588.72	2724.7	4	20190721	R1	F11	pc9	CXCR4	1guide	8.150130420607759e-11	5.033758583541569	4.778939502912978	5.071299010586479	4.875861392042647	4.706931037672201	4.985410298614039	3.6181140084884524	2.537944966972516	3.305695223667056	1.2769211338170445	3.813338080205463	3.554939571478093	3.4353186839612655
7835	0.0	A01	0.0	97509.98	60042.0	106432.4	56953.402	43002.0	86798.25	4599.74	355.30002	668.04	41.28	5607.28	2895.5999	2724.8	4	20190721	R1	F11	pc9	CXCR4	1guide	1.4221195817029475e-10	4.989049052051202	4.7784551501684565	5.027073849019738	4.7555196735420635	4.633488654853184	4.93851096915109	3.6627333060374405	2.5505952298708907	2.824802453070084	1.615739675776504	3.7487522265315194	3.4617385459860563	3.4353346384010366
7851	0.0	A01	0.0	157290.56	60288.0	170982.53	72813.555	49748.0	95921.625	6000.4204	2786.3	2145.48	387.0	6279.12	3099.28	2729.0	4	20190721	R1	F11	pc9	CXCR4	1guide	1.4775591193329247e-10	5.196702665553159	4.7802308767767645	5.232951742150831	4.862212233406804	4.69677562565615	4.981916527498583	3.778181679619425	3.445027882559506	3.3315244664741366	2.5877109650189114	3.797898791026616	3.4912608178282114	3.4360035356698964
7866	0.0	A01	0.0	136906.45	60301.0	148791.92	51113.902	36205.0	92523.16	3106.9102	524.45	2194.1199	65.36	6896.2397	3243.68	2732.9	4	20190721	R1	F11	pc9	CXCR4	1guide	3.791560810767922e-10	5.136423919211622	4.780324514310646	5.172579353384962	4.708539038882475	4.558768551816584	4.96625043947448	3.492328694771224	2.7197040998561173	3.341260351032967	1.8153120475799331	3.8386123512209043	3.5110379938806253	3.4366237251226384
7883	0.0	A01	0.0	157596.56	60220.0	171508.61	67979.6	39576.0	112571.04	13271.54	594.15	2071.0	55.04	7575.6797	3746.04	2738.9	4	20190721	R1	F11	pc9	CXCR4	1guide	1.5548463865523447e-10	5.197546740415193	4.779740751176741	5.234285925604494	4.832378614796692	4.597431897356125	5.051426674768322	4.122921321633047	2.773896119305455	3.3161800988934527	1.740678432451446	3.8794216036810547	3.5735724149641985	3.437576160529198
7884	0.0	A01	0.0	154789.94	60248.0	168375.95	48879.25	33372.0	95989.18	1242.5701	289.0	2399.32	75.68	7360.6	3781.0	2739.7	4	20190721	R1	F11	pc9	CXCR4	1guide	7.611451496276599e-11	5.189742724885212	4.779942634593287	5.226280067146819	4.68912453349963	4.523382234911784	4.982222280259793	3.094320887903427	2.4608978427565478	3.3800881865465557	1.878981125145007	3.866913223097893	3.5776066773625357	3.4377030019861645
7889	0.0	A01	0.0	162091.58	60196.0	176470.77	63393.0	41076.0	101142.36	3574.4502	472.6	2982.24	86.86	13095.56	5873.28	2740.3	4	20190721	R1	F11	pc9	CXCR4	1guide	1.0119618337351149e-10	5.209760450574256	4.779567633522879	5.246672769897601	4.802041304739581	4.613588145185502	5.00493308031879	3.553209250191718	2.6744937229051593	3.474542589566564	1.9388198280779294	4.117124060463185	3.7688806898017972	3.4377981184466586
7897	0.0	A01	0.0	158746.77	60252.0	172668.6	72686.9	45912.0	103755.19	10126.801	534.65	2227.56	85.14	9122.28	4695.28	2741.9	4	20190721	R1	F11	pc9	CXCR4	1guide	1.3990641675077312e-10	5.200704885551261	4.779971467421972	5.237213352035151	4.861456137832037	4.661926211738902	5.016009819565375	4.005472266436907	2.728069590991026	3.3478294221429112	1.9301336427277478	3.9601034113972924	3.6716614763740414	3.438051596094173
7899	0.0	A01	0.0	106246.52	60190.0	115683.2	76981.1	54286.0	92934.35	2826.58	311.1	1749.52	15.4800005	6384.0	2999.72	2742.2	4	20190721	R1	F11	pc9	CXCR4	1guide	7.71806205293127e-11	5.026314728118943	4.77952434332479	5.063270305194692	4.886384121347977	4.734687842356969	4.968176273051566	3.4512612937038587	2.492900019629189	3.242918916422931	1.1897709702597454	3.805092878342673	3.4770807144347535	3.438099118770261
7906	0.0	A01	0.0	162290.38	60362.0	176201.3	80404.9	53114.0	99209.55	8025.7803	501.5	2398.56	51.600002	5871.0	2456.32	2743.9	4	20190721	R1	F11	pc9	CXCR4	1guide	1.0858548824426063e-10	5.210292763767448	4.780763621007031	5.246009100577638	4.905282507698366	4.725209009242763	4.996553466061784	3.9044872656221066	2.700270937356437	3.379950597427432	1.7126497208911873	3.7687120803776635	3.3902849564697535	3.4383682642312596
7925	0.0	A01	0.0	163451.94	60337.0	177535.95	62909.35	39317.0	104861.19	2245.55	320.45	1798.16	90.3	5317.7197	2414.52	2753.5	4	20190721	R1	F11	pc9	CXCR4	1guide	8.583422998340469e-11	5.213390072916214	4.780583712934837	5.249286316053951	4.798715208722132	4.594580372508234	5.020614771571268	3.3513227390636873	2.5057602924638402	3.2548283408278356	1.9556877649908209	3.7257254438614815	3.3828308106209826	3.439885080817301
7941	0.0	A01	0.0	130191.984	60216.0	141694.27	56813.152	39132.0	95147.37	1818.75	287.30002	1373.32	24.08	4004.44	2022.36	2759.8	4	20190721	R1	F11	pc9	CXCR4	1guide	3.4532980792990443e-10	5.11458424652966	4.779711903026216	5.151352274680683	4.754448887279608	4.592532044853582	4.978396775473694	3.2597730063299823	2.4583356536709213	3.1377717278563417	1.3816564812097887	3.602541784498898	3.3058584636864814	3.4408776179941047
7950	0.0	A01	0.0	122945.73	60136.0	133985.83	42968.35	31852.0	88408.07	5732.7	243.1	678.68	29.24	4893.64	2230.5999	2761.6	4	20190721	R1	F11	pc9	CXCR4	1guide	5.384784923631568e-10	5.089713437811787	4.779134537238039	5.127058864837952	4.633148692733418	4.503136707054217	4.946491911305035	3.7583592299438684	2.3857849697471742	2.831665046482493	1.4659773648862975	3.6896320295062557	3.348421669344135	3.441160789392723
7963	0.0	A01	0.0	132945.36	60385.0	144285.94	59204.203	40101.0	96755.86	13837.051	758.2	1444.76	42.14	4168.6	2200.2	2768.4	4	20190721	R1	F11	pc9	CXCR4	1guide	3.085750730774678e-10	5.123673182336975	4.780929070636497	5.1592240056343295	4.772352539986382	4.603155202771475	4.985677274643684	4.141043534779924	2.8797837870825633	3.159795712081779	1.6246945249818032	3.619990234365577	3.342462150706129	3.442228825248833
7968	0.0	A01	0.0	94887.234	59973.0	103688.83	66345.055	50549.0	86015.34	3429.9202	421.6	1073.88	26.66	5389.16	2491.28	2772.9	4	20190721	R1	F11	pc9	CXCR4	1guide	1.1047362583490423e-10	4.977207788682175	4.777955773881275	5.015731966176535	4.8218085564096045	4.70371256845763	4.934575929285109	3.535284011628082	2.6249006084917843	3.0309557561040386	1.425860142592166	3.7315210902469964	3.396422546622474	3.4429341924612418
7978	0.0	A01	0.0	127254.72	60177.0	138587.27	50959.203	34401.0	97080.4	3441.56	247.35	737.2	27.52	4446.76	2232.88	2778.2	4	20190721	R1	F11	pc9	CXCR4	1guide	4.648377808829891e-10	5.104673895441726	4.779430533089648	5.141723326070345	4.707222628096502	4.536571067227623	4.987131550095543	3.5367553528199474	2.3933119254166875	2.867585333738363	1.439648436787465	3.6480436675011867	3.3488653609420953	3.443763499344578
7991	0.0	A01	0.0	142565.16	60137.0	155364.44	40622.35	29018.0	91743.97	9327.5205	459.85	1866.5599	86.86	6007.04	2678.24	2780.3	4	20190721	R1	F11	pc9	CXCR4	1guide	1.0237810760039358e-10	5.154013394397809	4.779141759049782	5.19135161700678	4.608765060404513	4.462667476368572	4.962577523336227	3.969766212568939	2.6626161965851836	3.2710419399807624	1.9388198280779294	3.7786605266844875	3.4278494904372403	3.4440916673276543
8001	0.0	A01	0.0	147918.56	60204.0	161019.05	57719.25	38220.0	98971.45	4267.0303	498.95	2077.84	73.1	7999.0	4069.04	2784.3	4	20190721	R1	F11	pc9	CXCR4	1guide	2.6566195263747515e-10	5.170022677617374	4.779625347075377	5.206877251581215	4.761320679265226	4.582290682718994	4.99550994673804	3.6301257240733302	2.6980570375871125	3.3176121208828317	1.8639173678924597	3.903035696788497	3.609491963300902	3.444716035007752
8013	0.0	A01	0.0	154179.33	60264.0	167667.2	53147.953	36732.0	94824.79	3802.4001	313.65	1753.32	49.88	4477.16	2166.0	2789.4	4	20190721	R1	F11	pc9	CXCR4	1guide	1.3158671909586148e-10	5.188026148792333	4.780057954424528	5.224448119882117	4.725486543297033	4.56504457564496	4.976921885288942	3.5800578180175444	2.4964452834221396	3.243861173497774	1.6979264541063557	3.651002630173382	3.3356584522893016	3.445510781362181
8037	0.0	A01	0.0	128557.56	60232.0	139878.28	61133.703	44600.0	89830.91	2452.1602	399.5	1833.88	79.12	5736.48	2712.44	2796.4	4	20190721	R1	F11	pc9	CXCR4	1guide	2.4063298454736634e-10	5.109097629445742	4.779827284132608	5.145750287290148	4.786280703626247	4.649334858712142	4.953425781039033	3.389548831549546	2.6015167836500104	3.2633709153459116	1.8982862936652782	3.758645482295023	3.433360130854883	3.446599278290481
8038	0.0	A01	0.0	140631.11	60318.0	152796.86	52201.05	37130.0	92137.03	6290.45	459.0	1626.4	76.54	4101.7197	2048.96	2796.4	4	20190721	R1	F11	pc9	CXCR4	1guide	3.32944122891561e-10	5.148081402728093	4.7804469329385775	5.184114427733619	4.717679245222674	4.569724949226159	4.9644342147267935	3.798681728170775	2.661812685537261	3.2112273721492226	1.8838884630832606	3.6129659813941504	3.3115334718644447	3.446599278290481
8045	0.0	A01	0.0	155845.7	60271.0	169459.67	63206.85	39423.0	105073.8	15724.671	376.55002	1760.9199	47.3	5791.1997	3008.08	2797.8	4	20190721	R1	F11	pc9	CXCR4	1guide	1.7372768599022596e-10	5.192694832696739	4.780108397223329	5.229066361146665	4.8007641579422655	4.595749670016262	5.021494425910023	4.196581564865273	2.5758226730558573	3.245739606802852	1.6748611337327293	3.7627685416500376	3.4782893934305417	3.446816673417586
8055	0.0	A01	0.0	151379.81	60269.0	164609.12	68687.65	44345.0	101511.195	14362.79	453.05002	1271.48	90.3	4341.88	2092.28	2799.1	4	20190721	R1	F11	pc9	CXCR4	1guide	1.9738955608413562e-10	5.1800679629816395	4.780093985592935	5.216453906376275	4.836878648301033	4.646844659233717	5.006513941700682	4.157238811833333	2.656146152293385	3.1043095265719725	1.9556877649908209	3.6376778046197162	3.320619809755273	3.447018429399517
8091	0.0	A01	0.0	141982.25	60173.0	154636.61	51291.55	34845.0	96468.45	3364.9302	710.60004	1790.5599	86.0	3623.68	2186.52	2807.1	4	20190721	R1	F11	pc9	CXCR4	1guide	3.019871893337215e-10	5.15223405417961	4.779401664324741	5.189312318607982	4.7100458299988395	4.542140468855917	4.984385314652981	3.5269760567955	2.851625225534872	3.252988862999822	1.9344984512435677	3.5591498308201674	3.3397534580504846	3.4482578993051467
8098	0.0	A01	0.0	118185.18	60119.0	128834.21	48568.152	36716.0	86691.43	18869.41	1009.80005	2725.3599	122.98	5647.56	2668.3599	2809.2	4	20190721	R1	F11	pc9	CXCR4	1guide	4.696410322380412e-10	5.072563019832208	4.779011748061015	5.110031201909963	4.686351582118768	4.564855361185195	4.93797616525705	4.275758324654092	3.0042353873594525	3.435423855720402	2.0898345005633843	3.75186085809212	3.4262443994941973	3.448582652195557
8104	0.0	A01	0.0	160964.1	60347.0	174804.77	60079.703	41323.0	95283.1	2880.9001	491.30002	1370.28	65.36	5003.08	2685.84	2810.7	4	20190721	R1	F11	pc9	CXCR4	1guide	9.963295879001383e-11	5.206729008793495	4.780655685107271	5.24255326843813	4.778727777999227	4.6161918432481315	4.979015885434794	3.4595282056659156	2.691346780320796	3.136809328288501	1.8153120475799331	3.699237454154544	3.429080151663259	3.44881448612486
8106	0.0	A01	0.0	150530.64	60084.0	164189.73	67627.7	39472.0	112283.375	9215.0	538.9	651.32	73.96	4973.44	2316.48	2812.3	4	20190721	R1	F11	pc9	CXCR4	1guide	2.0844811915895278e-10	5.177624909896222	4.778758837446534	5.215346000264171	4.830124637505521	4.596289132145661	5.050315458129195	3.964495339555093	2.73150820327109	2.8137944190877144	1.868996897111142	3.69665687782749	3.3648285512866285	3.449061654398512
8117	0.0	A01	0.0	146015.05	60245.0	158838.77	57950.453	39701.0	95661.09	8116.9604	483.65002	1760.16	73.1	6836.96	2914.5999	2817.9	4	20190721	R1	F11	pc9	CXCR4	1guide	2.893253366303294e-10	5.164397612209546	4.779921008715502	5.200956503396037	4.763056836139437	4.5988014460329465	4.980735342110627	3.909393429824701	2.6845312140320194	3.245552155769542	1.8639173678924597	3.8348630365630743	3.4645789387386596	3.449925562005468
8119	0.0	A01	0.0	162036.9	60173.0	176478.67	59583.3	44301.0	88143.64	5349.5503	527.0	1756.36	99.76	6519.28	3725.52	2819.3	4	20190721	R1	F11	pc9	CXCR4	1guide	8.570779107829649e-11	5.209613942661514	4.779401664324741	5.246692226739762	4.775124558485864	4.646413529599599	4.945190984348343	3.7283172748266433	2.7218106152125467	3.244613534137787	1.9989564497703367	3.8141996198716126	3.571186901473664	3.4501412988641182
8129	0.0	A01	0.0	154378.14	60325.0	167713.67	85102.0	57781.0	96523.85	3435.74	931.60004	2061.88	104.92	5117.08	2869.0	2822.5	4	20190721	R1	F11	pc9	CXCR4	1guide	8.25636597727358e-11	5.188585805857073	4.780497330580824	5.224568467363679	4.929939766650478	4.76178505378931	4.984634643105865	3.5360202898858777	2.969229496934711	3.314263361359144	2.0208582743390466	3.7090222133793262	3.4577305482459986	3.4506339505970054
8132	0.0	A01	0.0	142084.48	60296.0	154432.28	52521.5	33772.0	101920.195	4723.9	645.15	1925.84	96.32	5832.2397	2644.04	2823.5	4	20190721	R1	F11	pc9	CXCR4	1guide	3.1415497217071627e-10	5.15254665556138	4.780288502263733	5.188738086824681	4.720337120928871	4.528556780601183	5.008260247242646	3.674300686502795	2.809660718044544	3.2846201951203824	1.983716472537751	3.765835368236102	3.422268027444557	3.450787792072898
8139	0.0	A01	0.0	121348.94	60180.0	132148.97	71388.1	49060.0	95362.625	6832.68	306.0	1444.76	51.600002	5573.84	2473.04	2828.4	4	20190721	R1	F11	pc9	CXCR4	1guide	8.629867137949514e-11	5.084035978114125	4.779452183404062	5.121063778380087	4.853625832835563	4.690727543870367	4.979378197170956	3.8345910927343807	2.48572142648158	3.159795712081779	1.7126497208911873	3.7461544857309113	3.3932311477414587	3.45154081357705
8145	0.0	A01	0.0	167940.56	60314.0	182480.89	80092.95	39146.0	134087.05	12363.62	717.4	1766.24	141.90001	4925.56	2454.8	2829.6	4	20190721	R1	F11	pc9	CXCR4	1guide	8.656527545572007e-11	5.2251556034778694	4.780418131659841	5.2612173919122736	4.903594306926226	4.592687391766162	5.127386826006565	4.092145652526514	2.855761387119558	3.2470497135978498	2.1519824234778024	3.692455618900247	3.3900161232503923	3.451725061795234
8161	0.0	A01	0.0	157284.17	60305.0	170927.38	73707.75	51525.0	93750.82	7319.62	1175.55	1150.64	156.52	4267.4	2207.04	2830.9	4	20190721	R1	F11	pc9	CXCR4	1guide	1.4480574844142593e-10	5.196685020059924	4.780353321798304	5.232811623044673	4.867513154145089	4.71201800045125	4.971975076459848	3.864488542084299	3.070241123862636	3.0609394729737125	2.194569851083397	3.630163342939764	3.3438102119954447	3.451924513438465
8166	0.0	A01	0.0	149012.67	60249.0	162088.92	72868.805	52905.0	90266.14	7084.8804	404.6	5544.96	42.14	27281.719	12654.76	2831.3	4	20190721	R1	F11	pc9	CXCR4	1guide	1.681193938702005e-10	5.173223201911488	4.779949842979918	5.209753333584076	4.862541645579677	4.723496718723171	4.955524874374034	3.85033252154008	2.607025884986252	3.743898414541683	1.6246945249818032	4.435871727426057	4.102253905049095	3.451985896438679
8175	0.0	A01	0.0	107396.73	60144.0	117025.01	42522.953	31472.0	88548.055	7837.6	221.85	743.27997	11.18	4377.6	2066.44	2836.1	4	20190721	R1	F11	pc9	CXCR4	1guide	3.6205622812733144e-10	5.0309910443290065	4.779192308369737	5.068278678792648	4.628623417689372	4.497924342575262	4.947179024614017	3.8941831004521266	2.346059445000841	2.8711524285238865	1.0484418154051591	3.641236085392319	3.315222787553904	3.4527215548229475
8190	0.0	A01	0.0	140083.0	60203.0	152492.06	54342.203	37327.0	95410.04	8434.15	478.55002	1669.72	61.920002	4341.88	2396.28	2847.9	4	20190721	R1	F11	pc9	CXCR4	1guide	3.5025353235912357e-10	5.1463854339712665	4.77961813330073	5.183247238422703	4.735137241473019	4.572023086743846	4.979594073656547	3.9260413407191876	2.679927337182856	3.222643641581179	1.7918309615877077	3.6376778046197162	3.3795375683383724	3.4545247207008707
8202	0.0	A01	0.0	165308.58	60303.0	179653.8	81656.95	35595.0	150343.31	11934.88	2272.05	6351.32	340.56	26261.799	12435.12	2850.7	4	20190721	R1	F11	pc9	CXCR4	1guide	9.638375014918288e-11	5.218295390387489	4.780338918293332	5.254436400190465	4.911993171010853	4.55138899727302	5.17708411478478	4.076818052459303	3.356417893804157	3.802863982428286	2.53219363405571	4.419324470206344	4.094649984698819	3.454951508292292
8220	0.0	A01	0.0	116453.484	60200.0	126775.68	65380.3	51128.0	83804.64	2781.96	415.65002	1194.72	83.42	4597.2397	2650.88	2855.3	4	20190721	R1	F11	pc9	CXCR4	1guide	1.2629125174334448e-10	5.066152487479514	4.779596491257824	5.103035947626453	4.815446914215238	4.7086588045405	4.923268068057824	3.4443508751639222	2.618727810347097	3.0772661233344287	1.9212701759771231	3.6624971528019925	3.4233900493424567	3.4556517527581665
8234	0.0	A01	0.0	152011.0	60200.0	165484.94	64906.85	43160.0	98557.36	1287.1901	1035.3	1466.04	170.28	5173.32	2489.76	2861.4	4	20190721	R1	F11	pc9	CXCR4	1guide	2.1329474684458005e-10	5.181875016013514	4.779596491257824	5.218758470266829	4.81229054331391	4.635081436010873	4.99368905902257	3.109642678547503	3.015066234493893	3.166145831496412	2.231163638391729	3.7137693281287483	3.396157487072612	3.4565785579955457
8240	0.0	A01	0.0	131120.67	60156.0	142847.34	66063.7	46524.0	93060.586	6859.8403	534.65	2149.28	85.14	7308.1597	3654.8398	2864.2	4	20190721	R1	F11	pc9	CXCR4	1guide	1.7432966549043974e-10	5.117671165935059	4.779278950660679	5.154872169076878	4.819962913916071	4.667677047054835	4.968765782654823	3.836314007292063	2.728069590991026	3.332293003325529	1.9301336427277478	3.8638080272081767	3.562868350787845	3.4570033330001455
8258	0.0	A01	0.0	119571.805	60133.0	130315.445	70495.6	47793.0	96666.875	23461.39	631.55	1152.16	77.4	5281.2397	2808.2	2874.4	4	20190721	R1	F11	pc9	CXCR4	1guide	9.062839210885967e-11	5.077628784065195	4.779112871082238	5.114995892431394	4.8481620208676235	4.679364292344468	4.985277679157772	4.370353750442122	2.8004077310805267	3.061512806460496	1.8887409692446597	3.72273588308066	3.4484280274602557	3.458547189441663
8299	0.0	A01	0.0	161103.97	60246.0	175249.97	83966.41	52390.0	105035.734	6348.6504	616.25	2109.76	87.72	5378.52	2496.5999	2885.2	4	20190721	R1	F11	pc9	CXCR4	1guide	9.665975198638554e-11	5.207106239270829	4.779928217461083	5.243657949196734	4.924105565842801	4.719248398447946	5.021337076228646	3.8026814118746497	2.7897569322852864	3.324233056073864	1.9430986290490857	3.7306627894631212	3.397348940694993	3.460175916168179
8305	0.0	A01	0.0	149855.44	60393.0	162616.97	68983.45	45965.0	98355.266	8687.32	758.2	1210.6799	172.86	5794.2397	2664.56	2887.9	4	20190721	R1	F11	pc9	CXCR4	1guide	2.00741181190976e-10	5.175672505929657	4.780986603562367	5.2111658613686505	4.838744930182103	4.6624272644527265	4.99279761560935	3.9388858347956646	2.8797837870825633	3.0830293435600837	2.2376945101975076	3.762996460880078	3.4256255135887153	3.4605821360537155
8325	0.0	A01	0.0	136248.28	60256.0	148187.2	54558.953	38372.0	93181.9	3903.28	356.15002	1658.32	26.66	7986.84	3359.96	2902.6	4	20190721	R1	F11	pc9	CXCR4	1guide	3.8118485492440426e-10	5.134331032428689	4.780000298336571	5.170810701267073	4.736866028503305	4.584014435797936	4.96933155428275	3.591429709573803	2.5516329784514493	3.219668324466852	1.425860142592166	3.9023749758218558	3.526334102137609	3.4627872055372877
8344	0.0	A01	0.0	161094.03	60280.0	175140.31	81008.4	47212.0	112449.52	16694.67	653.65	2274.68	92.020004	9377.64	4186.08	2905.7	4	20190721	R1	F11	pc9	CXCR4	1guide	1.0920133607809208e-10	5.207079449524057	4.7801732436425945	5.243386120276902	4.908530046113056	4.6740523984521385	5.050957619230054	4.222577836836008	2.8153452817367786	3.3569202960694327	1.963882249092939	3.9720935402281703	3.621807531970935	3.463250766094781
8352	0.0	A01	0.0	165968.17	60328.0	180295.88	81897.5	51832.0	103550.6	16758.691	383.35	2215.4	39.56	9144.32	4734.04	2906.4	4	20190721	R1	F11	pc9	CXCR4	1guide	9.351799641237496e-11	5.220024810302788	4.780518927780164	5.255985790586899	4.913270644705764	4.71459796693727	5.015152626208857	4.224240103958196	2.5835954745068825	3.345452132231845	1.597256298001297	3.961151430370033	3.6752319267384737	3.4633553702621827
8355	0.0	A01	0.0	169299.5	60190.0	184336.47	76520.4	35354.0	141846.48	6714.3403	474.30002	1918.24	69.66	6191.7197	2918.4	2906.8	4	20190721	R1	F11	pc9	CXCR4	1guide	7.632748476130393e-11	5.2286556754889615	4.77952434332479	5.2656112636514525	4.883777222708592	4.548438557585551	5.1518185763993465	3.827003350700677	2.6760531414179884	3.2829029406419252	1.8429834929535964	3.7918112894122076	3.4651448021158484	3.463415158816456
8370	0.0	A01	0.0	136876.64	60264.0	148850.86	49130.0	33400.0	96400.7	7760.97	266.05002	1073.12	18.06	4029.52	2196.4	2911.8	4	20190721	R1	F11	pc9	CXCR4	1guide	3.62994061636492e-10	5.136329337737539	4.780057954424528	5.172751346344135	4.691346764134821	4.523746466811565	4.984080201560444	3.889916016698179	2.424963293150496	3.0306482870204894	1.2567177331348358	3.605253317782909	3.3417114157277545	3.464161548981636
8379	0.0	A01	0.0	165099.14	60220.0	179673.48	73261.5	46040.0	104284.66	4688.0103	623.05	1915.96	85.14	5381.56	2748.92	2912.8	4	20190721	R1	F11	pc9	CXCR4	1guide	9.734008856309127e-11	5.217744812676532	4.779740751176741	5.254483990078944	4.864875806425903	4.663135314957755	5.018220413928359	3.67098855292685	2.794522891846559	3.2823864291028624	1.9301336427277478	3.730908191396036	3.439162088699652	3.4643106732060938
8383	0.0	A01	0.0	91931.51	45590.0	132152.3	62180.05	42178.0	96615.1	2644.22	370.6	1478.96	81.700005	5009.16	2973.88	2913.2	4	20190721	R1	F11	pc9	CXCR4	1guide	1.1618875413185699e-10	4.963464383246027	4.658869592201962	5.121074715795156	4.793651072387258	4.625085982478932	4.985045014745362	3.4222975809530944	2.568905422135397	3.1699564167424774	1.9122220808658588	3.6997649174678484	3.4733234230678405	3.464370294003026
8386	0.0	A01	0.0	126710.86	60157.0	138040.84	58288.75	45293.0	84340.01	2653.9202	424.15002	1603.6	16.34	4800.92	2390.2	2913.8	4	20190721	R1	F11	pc9	CXCR4	1guide	2.883378596929214e-10	5.102813836387318	4.779286170071414	5.140007605175007	4.7655847419908595	4.656031087304645	4.926033636907983	3.423887854481558	2.6275194963356605	3.205096040966553	1.2132520562519706	3.6813244621079186	3.378434233190108	3.464459746243161
8387	0.0	A01	0.0	127732.55	60168.0	139128.45	46972.703	33820.0	91023.15	12803.03	336.6	760.76	76.54	5674.16	2453.28	2913.8	4	20190721	R1	F11	pc9	CXCR4	1guide	5.031004985593316e-10	5.106301571713208	4.779365575669822	5.143415956530704	4.671845553125387	4.529173603261723	4.959151853422458	4.107312772404	2.5271141195147995	2.881247675335005	1.8838884630832606	3.7539015898302943	3.389747123517134	3.464459746243161
8435	0.0	A01	0.0	121826.055	60185.0	132657.53	65228.152	45165.0	94648.34	7982.1304	340.85	1135.44	64.5	4455.88	2176.64	2924.5	4	20190721	R1	F11	pc9	CXCR4	1guide	1.3984954980523947e-10	5.085740179897195	4.7794882648631365	5.122731910839045	4.814435076847207	4.654802014568441	4.976113018653443	3.902118816781033	2.5325633061112773	3.0551641673486456	1.8095597146352678	3.6489334750438527	3.33778658448324	3.466051625699341
8444	0.0	A01	0.0	120401.086	60185.0	131105.86	32613.65	24745.0	86375.77	5353.43	175.95001	1003.95996	35.260002	4088.04	2232.1199	2936.0	4	20190721	R1	F11	pc9	CXCR4	1guide	2.358665759474374e-10	5.080630403986067	4.7794882648631365	5.1176221015860826	4.513399411372024	4.393487458147175	4.936391949217386	3.728632142591679	2.245389301301623	3.001716392997605	1.547282334275075	3.611515140712456	3.348717514102839	3.467756051244033
8462	0.0	A01	0.0	163695.47	60249.0	178060.17	71673.7	46925.0	100100.33	17222.35	884.0	2005.64	109.22	5013.7197	2470.0	2942.0	4	20190721	R1	F11	pc9	CXCR4	1guide	1.0521253607694949e-10	5.214036657884101	4.779949842979918	5.250566788248975	4.855359843498512	4.671404281293384	5.000435501082149	4.236092401053523	2.946452265013073	3.302252985672764	2.0383021770534397	3.700160052675757	3.392696953259666	3.4686426683915115
8477	0.0	A01	0.0	103559.89	60167.0	112801.06	78753.35	58803.0	87770.68	13778.851	476.0	647.52	85.14	4615.48	2228.32	2948.8	4	20190721	R1	F11	pc9	CXCR4	1guide	7.224887303182943e-11	5.01519158308203	4.779358357578961	5.052313190389468	4.8962690454346705	4.769399483392635	4.943349461503312	4.139212990793316	2.677606952720493	2.8112532001471857	1.9301336427277478	3.664216871565558	3.347977571572968	3.4696453250663257
8490	0.0	A01	0.0	138293.8	60186.0	150586.89	60942.453	40974.0	97474.61	6835.5903	379.1	1995.76	32.68	10634.68	5509.2397	2953.2	4	20190721	R1	F11	pc9	CXCR4	1guide	2.975552887643139e-10	5.140802700403048	4.779495480795245	5.177787165908284	4.784919931954397	4.612508363102049	4.988891503448411	3.834776026858888	2.578753791418582	3.3001083161593354	1.5142820519159519	4.026724413651425	3.7410916720175456	3.4702928525698145
8504	0.0	A01	0.0	124056.875	60209.0	135032.83	45718.953	32129.0	93256.48	10904.74	275.4	1606.64	59.34	4452.84	2260.24	2954.2	4	20190721	R1	F11	pc9	CXCR4	1guide	5.41738455268553e-10	5.0936208370631135	4.779661414151369	5.130439363608815	4.660096277339145	4.506897208550571	4.969679002815122	4.037615324557432	2.4399639262959116	3.205918579211851	1.7733475430975754	3.6486370750489296	3.3541545545903078	3.4704398866264996
8508	0.0	A01	0.0	151984.72	60163.0	165558.1	69745.9	45607.0	100222.93	12040.61	371.45	3030.88	63.64	11216.08	5403.6	2954.6	4	20190721	R1	F11	pc9	CXCR4	1guide	1.878522028081249e-10	5.181799924154142	4.779329484015789	5.2189504172538355	4.843518673044758	4.659031505560469	5.000967093761859	4.080648502336847	2.5699003769570155	3.4815687251286245	1.8037301668093597	4.049841101314779	3.7326832008593196	3.4704987078453415
8536	0.0	A01	0.0	148227.4	60237.0	161266.88	51007.652	35161.0	95072.32	7276.9404	401.2	1876.44	61.920002	4695.28	2206.28	2964.1	4	20190721	R1	F11	pc9	CXCR4	1guide	1.9295161923030931e-10	5.170928509194872	4.779863334442825	5.207545170351828	4.7076353353402896	4.546061218173806	4.978054093327425	3.861948819725094	2.6033609375623543	3.2733346686514357	1.7918309615877077	3.6716614763740414	3.343660633879399	3.4718928656789942
8570	0.0	A01	0.0	144062.55	60237.0	156735.62	50155.953	32761.0	100333.34	7526.23	394.40002	1148.36	29.24	4592.68	2343.08	2976.7	4	20190721	R1	F11	pc9	CXCR4	1guide	2.49689597723964e-10	5.158551088380288	4.779863334442825	5.19516772003254	4.7003224878229855	4.515357149738369	5.001445285962891	3.8765774850072967	2.5959369331527746	3.0600780510799725	1.4659773648862975	3.6620662031515305	3.3697871314879215	3.4737350603377957
8577	0.0	A01	0.0	161471.03	60264.0	175596.81	71845.4	35916.0	131096.47	5110.93	416.5	2214.64	61.06	6250.2397	3200.3599	2980.2	4	20190721	R1	F11	pc9	CXCR4	1guide	1.2212214807987058e-10	5.208094618947301	4.780057954424528	5.244516628163334	4.8563989576171	4.5552879628878165	5.117590993573808	3.708499947775811	2.6196150057428063	3.345303118649159	1.785756809730293	3.7958966762894555	3.505198815148081	3.474245403263309
8633	0.0	A01	0.0	121881.44	60129.0	132841.44	65307.203	46305.0	92430.04	3428.9502	376.55002	1675.7999	14.62	5021.32	2138.64	3005.6	4	20190721	R1	F11	pc9	CXCR4	1guide	1.3914837391627555e-10	5.085937567758021	4.7790839811930255	5.123333566526919	4.814961084872552	4.665627888537776	4.965813136576846	3.535161177136514	2.5758226730558573	3.2242221671034583	1.1649473692223165	3.7008178838857706	3.3301376635653144	3.477931196166178
8637	0.0	A01	0.0	122438.79	60137.0	133431.14	32339.102	24474.0	86597.016	6395.21	163.20001	992.56	18.92	4227.88	2172.08	3009.6	4	20190721	R1	F11	pc9	CXCR4	1guide	2.05906501572929e-10	5.087919025710704	4.779141759049782	5.125257198570898	4.509727950268324	4.388704955700738	4.937502925274532	3.805854807357239	2.2127201869021937	2.9967567681516094	1.2769211338170445	3.626122640183935	3.336875832356372	3.478508792298399
8642	0.0	A01	0.0	138489.05	60145.0	150902.28	49410.5	33633.0	96279.445	4088.55	227.8	1747.24	2.58	5510.76	2739.04	3013.3	4	20190721	R1	F11	pc9	CXCR4	1guide	3.374812544906393e-10	5.141415426325713	4.779199529220886	5.1786958052281955	4.693819248670681	4.526765607288962	4.983533579542187	3.6115693184136335	2.3575537255611745	3.2423525611227237	0.411619693120579	3.7412114789373723	3.437598380781457	3.479042378624026
8654	0.0	A01	0.0	98129.09	60016.0	107154.56	68833.85	51744.0	87181.03	6140.1	218.45001	1619.5599	52.46	6069.36	2813.52	3018.8	4	20190721	R1	F11	pc9	CXCR4	1guide	1.0642059748104954e-10	4.991797788030503	4.778267046806648	5.030010667458005	4.837802070956344	4.713859998226307	4.940422001909648	3.7881754511909094	2.339352073314052	3.2093970249733816	1.7198282786750654	3.7831428883561675	3.449250009712517	3.479834348343935
8655	0.0	A01	0.0	108606.57	60137.0	118357.09	32042.451	24109.0	87101.664	2055.4302	178.5	1373.32	23.220001	4627.64	2302.04	3019.6	4	20190721	R1	F11	pc9	CXCR4	1guide	2.2516045499460255e-10	5.035856099324187	4.779141759049782	5.073194292549476	4.505725731185653	4.382179196960254	4.940026452209245	3.312902728118087	2.251638220448212	3.1377717278563417	1.3658622382339338	3.6653595791660867	3.362112872983036	3.479949430744873
8699	0.0	A01	0.0	135889.73	60351.0	147564.58	56990.8	41583.0	89819.14	11887.351	567.8	1679.6	96.32	5706.84	2766.4	3023.7	4	20190721	R1	F11	pc9	CXCR4	1guide	3.552603771507923e-10	5.133186649722302	4.780684470636911	5.1689821205557305	4.755804759315202	4.61891581824332	4.953368895487263	4.075085071261082	2.7541953788530185	3.2252058596531534	1.983716472537751	3.7563956847179436	3.441914960598886	3.4805386929086652
8706	0.0	A01	0.0	138898.0	60165.0	151297.6	52275.85	34161.0	100288.34	18375.68	656.2	1353.5599	48.16	4082.72	2009.44	3024.3	4	20190721	R1	F11	pc9	CXCR4	1guide	3.578849494575271e-10	5.142695992352323	4.779343921037328	5.1798320210211575	4.718301116112044	4.53353057536958	5.0012504590500395	4.264243411923383	2.8170362341290387	3.1314774913773564	1.6826864768737697	3.610949593161049	3.3030750304306955	3.4806248764739984
8721	0.0	A01	0.0	126096.0	60237.0	137188.56	47869.453	33773.0	92889.96	15104.841	283.05002	1136.2	9.46	5188.52	2147.76	3033.3	4	20190721	R1	F11	pc9	CXCR4	1guide	5.144472251880672e-10	5.100701310161657	4.779863334442825	5.137317905465542	4.680058465999779	4.528569640012892	4.967968780247281	4.1791161528980005	2.451863187315187	3.0554547662774607	0.9758911381530634	3.7150434967672923	3.33198575176802	3.4819153720993694
8722	0.0	A01	0.0	136721.86	60216.0	148801.05	59443.05	40332.0	96589.805	6673.6	433.5	1800.44	86.0	4626.88	2240.48	3034.4	4	20190721	R1	F11	pc9	CXCR4	1guide	3.181577628942795e-10	5.135837956023471	4.779711903026216	5.172605986656341	4.774101090514667	4.605649758517102	4.98493128788927	3.824360178856882	2.636989101812229	3.255378638869821	1.9344984512435677	3.6652882250436956	3.3503410676818692	3.4820728157178125
8740	0.0	A01	0.0	136794.28	60136.0	149077.94	50308.1	36943.0	89245.37	8075.25	257.55002	2083.92	73.1	6375.64	2667.5999	3043.5	4	20190721	R1	F11	pc9	CXCR4	1guide	3.7568188706138605e-10	5.1360679418761865	4.779134537238039	5.173413375639589	4.701637929003612	4.56753215993322	4.950585680726796	3.9071559764446024	2.410861585092813	3.318881026452827	1.8639173678924597	3.8045237959903324	3.426120684898453	3.4833733060890273
8743	0.0	A01	0.0	121008.84	60224.0	131682.33	44968.402	32384.0	91003.25	3568.6301	509.15002	789.64	67.08	3951.24	2023.12	3044.5	4	20190721	R1	F11	pc9	CXCR4	1guide	5.521059642152445e-10	5.082817111237704	4.7797695974111445	5.119527496201295	4.6529074580456165	4.510330490823686	4.959056902561337	3.5525015375472897	2.706845768928297	2.89742914789447	1.8265930657888028	3.596733408640997	3.306021642371275	3.483515978390541
8744	0.0	A01	0.0	144930.17	60172.0	157849.9	68880.6	50668.0	89092.9	10477.94	1443.3	1535.96	182.32	4459.68	2624.28	3044.5	4	20190721	R1	F11	pc9	CXCR4	1guide	2.0423301753938616e-10	5.1611588072432335	4.779394446833662	5.198244328292729	4.838096931333714	4.704733761876889	4.949843087961427	4.020275925021305	3.159356626314796	3.186379894751128	2.260834329618939	3.6493037145700415	3.419010175478612	3.483515978390541
8747	0.0	A01	0.0	123910.62	60132.0	135046.34	67238.4	46512.0	94739.76	7617.41	467.5	2393.24	118.68	7979.2397	4236.2397	3045.1	4	20190721	R1	F11	pc9	CXCR4	1guide	1.2521625316278877e-10	5.0931085201645585	4.779105648790101	5.130482830576824	4.827617360358751	4.667565014426352	4.9765322701868575	3.881807340626912	2.6697816152085365	3.378986251145195	2.0743775387615564	3.9019615141821635	3.6269805306278973	3.4836015732070735
8775	0.0	A01	0.0	157041.34	60348.0	170541.88	85905.25	57176.0	98465.9	7498.1	397.80002	2496.5999	67.08	6763.2397	3208.72	3059.5	4	20190721	R1	F11	pc9	CXCR4	1guide	8.295721287823064e-11	5.196014002719773	4.780662881668552	5.231831033466545	4.934019706047277	4.75721376909311	4.993285847911758	3.874951233840879	2.599664798778787	3.397348940694993	1.8265930657888028	3.8301547827469604	3.5063318172871494	3.4856504575326674
8788	0.0	A01	0.0	127934.19	60193.0	139290.22	54925.3	39377.0	91413.375	4767.5503	417.35	2419.84	68.8	9484.04	4423.1997	3067.5	4	20190721	R1	F11	pc9	CXCR4	1guide	3.7824738552167903e-10	5.10698661530432	4.779545988963227	5.143920620429367	4.739772443877108	4.595242625639693	4.961009743477051	3.6782952831220497	2.6205004241885805	3.3837866671203636	1.8375884574994874	3.9769933787843454	3.6457365481653707	3.486784571399042
8800	0.0	A01	0.0	127743.195	60198.0	139070.7	52600.55	36198.0	95232.61	4405.74	360.40002	1456.9199	41.28	5280.48	2880.4	3070.7	4	20190721	R1	F11	pc9	CXCR4	1guide	4.3149801944011477e-10	5.106337775210339	4.779582062630042	5.143235650400173	4.720990291682356	4.558684575700048	4.97878568416881	3.644018887253405	2.556784811726815	3.163435681870508	1.615739675776504	3.7226734004494997	3.459452787524669	3.4872373820840163
8803	0.0	A01	0.0	141600.97	60170.0	154229.03	46657.35	32090.0	95286.266	5939.31	333.2	987.24	44.72	6183.36	2552.08	3071.2	4	20190721	R1	F11	pc9	CXCR4	1guide	2.309299123332134e-10	5.1510662245496555	4.779380011491656	5.188166130686154	4.6689200830553315	4.506369717095504	4.979030306796471	3.7737359979864724	2.522705008645453	2.9944227390578457	1.6505018067331214	3.791224522592901	3.4068942973775673	3.4873080922046253
8817	0.0	A01	0.0	102379.87	60092.0	111654.91	75457.055	53432.0	92550.414	4726.81	277.1	1749.52	25.800001	6928.16	3085.5999	3072.7	4	20190721	R1	F11	pc9	CXCR4	1guide	8.348310822749564e-11	5.010214561825154	4.778816658573221	5.047877811245228	4.877699849394926	4.727801430456678	4.966378366088994	3.6745681510310733	2.442636535348176	3.242918916422931	1.4116197252272062	3.840617918583723	3.489339605240486	3.48752015351622
8826	0.0	A01	0.0	137198.97	60083.0	149650.84	47848.203	35223.0	89026.49	2482.23	765.85004	1196.24	80.840004	5897.6	2732.96	3078.9	4	20190721	R1	F11	pc9	CXCR4	1guide	3.394422108023073e-10	5.137350847027674	4.778751609264389	5.175079169789215	4.679865633073157	4.546826342771514	4.949519261687669	3.394842016736215	2.8841437374602665	3.0778183167584308	1.9076263261566015	3.770675320730307	3.436633269134563	3.488395569849477
8844	0.0	A01	0.0	150395.03	60154.0	163850.94	72548.35	48336.0	98364.13	2208.6902	1826.65	2143.96	234.78	8078.04	3525.64	3087.1	4	20190721	R1	F11	pc9	CXCR4	1guide	1.7060351037232837e-10	5.177233488274553	4.779264511479166	5.214448930612578	4.860627548883426	4.684270707929206	4.99283676752456	3.3441348013654486	3.2616553470102922	3.3312166705234034	2.370661096026275	3.907306001433723	3.547237951567137	3.4895507114888904
8865	0.0	A01	0.0	164465.81	60408.0	178427.22	80117.6	53464.0	98207.91	12211.33	478.55002	1167.36	62.780003	5446.92	2336.24	3090.5	4	20190721	R1	F11	pc9	CXCR4	1guide	1.0214154157807587e-10	5.216075634895952	4.781094457259969	5.2514611059327665	4.903727939576074	4.7280614481156364	4.992146452171174	4.086762970589436	2.679927337182856	3.0672048025266068	1.7978213293085492	3.7361509905212595	3.3685174536291402	3.4900287479278442
8886	0.0	A01	0.0	131929.36	60190.0	143647.16	46223.0	32090.0	94399.21	5248.67	463.25	782.8	40.420002	4433.84	2517.88	3098.2	4	20190721	R1	F11	pc9	CXCR4	1guide	4.254599626320189e-10	5.120341453588044	4.77952434332479	5.157297032784231	4.664858128965774	4.506369717095504	4.974968364139999	3.7200492617344736	2.665815427990935	2.8936508102135488	1.6065963304926203	3.646780001761823	3.40103500794976	3.491109442760946
8890	0.0	A01	0.0	154748.75	60289.0	168216.66	81765.75	52817.0	101455.98	3543.4102	834.7	2277.72	134.16	6899.28	3911.72	3101.5	4	20190721	R1	F11	pc9	CXCR4	1guide	1.042598983754103e-10	5.189627149645015	4.7802380803808004	5.2258689959763	4.912571424687213	4.72277372969092	5.0062776355158665	3.5494214256287853	2.921530419852562	3.3575003296403803	2.127623061452784	3.8388037571636806	3.592367757278307	3.491571785500985
8899	0.0	A01	0.0	128711.63	60125.0	140295.14	57753.25	41837.0	90468.17	17473.58	1875.9501	2115.08	290.68	5807.92	2593.1199	3102.7	4	20190721	R1	F11	pc9	CXCR4	1guide	3.1518073097699816e-10	5.109617799724673	4.779055089381888	5.14704262871691	4.761576428691478	4.621560535081076	4.956495814450427	4.24238189461573	3.2732212758319847	3.325326814656429	2.463415140578372	3.7640206197912867	3.4138225935142286	3.491739778854874
8902	0.0	A01	0.0	155453.08	60288.0	168985.1	83312.75	56080.0	97360.64	7332.23	576.3	2153.08	63.64	6551.1997	3325.76	3103.9	4	20190721	R1	F11	pc9	CXCR4	1guide	9.570953392549964e-11	5.191599325925476	4.7802308767767645	5.227848396994522	4.9207114699652275	4.748808004958602	4.988383422853348	3.8652360784508604	2.760648610382247	3.3330601825597026	1.8037301668093597	3.816320838683915	3.5218909068814104	3.491907707250869
8905	0.0	A01	0.0	107148.94	60155.0	116733.66	41185.902	29951.0	90119.17	1139.75	247.35	718.2	21.5	4248.4	2147.76	3107.2	4	20190721	R1	F11	pc9	CXCR4	1guide	3.593238000973887e-10	5.0299878688899815	4.77927173112993	5.067196088404685	4.614748585400885	4.476411327133736	4.954817192242092	3.0568096008739998	2.3933119254166875	2.856245408171628	1.3324384599156054	3.628225390184263	3.33198575176802	3.4923692014031857
8924	0.0	A01	0.0	139003.8	60269.0	151151.55	53466.703	33929.0	103274.31	3888.7302	311.1	1234.24	62.780003	4214.1997	2304.32	3115.3	4	20190721	R1	F11	pc9	CXCR4	1guide	3.607828531765083e-10	5.143026663127046	4.780093985592935	5.179412596077773	4.7280834053690235	4.530571059737016	5.013992312547678	3.589807815601205	2.492900019629189	3.091399613749698	1.7978213293085492	3.6247151125740675	3.3625428021244774	3.493499881902026
8927	0.0	A01	0.0	130724.484	60177.0	142366.03	59845.953	42369.0	92569.2	4440.66	418.2	1444.0	63.64	6613.52	3406.32	3115.7	4	20190721	R1	F11	pc9	CXCR4	1guide	2.821766434462148e-10	5.116356937489386	4.779430533089648	5.153406378342133	4.777034788077371	4.627048213833253	4.966466525154099	3.647447537885946	2.6213840411584735	3.1595671932336202	1.8037301668093597	3.8204326725200612	3.532285453195427	3.493555627490673
8965	0.0	A01	0.0	109340.7	60176.0	119079.914	32170.8	24688.0	85399.62	1766.37	207.40001	1899.24	71.380005	7739.84	3658.64	3139.0	4	20190721	R1	F11	pc9	CXCR4	1guide	2.3318089188684065e-10	5.038781862333348	4.779423316078324	5.075838512553496	4.507461871301402	4.392485908719073	4.9314559239240285	3.247081678860636	2.3168087712241148	3.27857984617416	1.8535765733279417	3.888731974158959	3.563319665468417	3.4967913157000425
9012	0.0	A01	0.0	154548.53	60125.0	168457.27	73963.6	43661.0	111020.8	6643.5303	520.2	2278.48	71.380005	11013.16	4953.68	3152.6	4	20190721	R1	F11	pc9	CXCR4	1guide	1.5335641924201853e-10	5.1890648821068535	4.779055089381888	5.2264897470048615	4.8690180504135485	4.640093678453019	5.045404340246547	3.8223989183510367	2.716170358051023	3.357645217070257	1.8535765733279417	4.0419119548933	3.6949279638208488	3.498668884672437
9019	0.0	A01	0.0	147265.36	60284.0	160095.25	47974.0	33112.0	94951.2	5888.87	276.25	1613.48	78.26	5924.1997	2796.8	3154.6	4	20190721	R1	F11	pc9	CXCR4	1guide	1.5892196834032188e-10	5.168100601550405	4.780202061165706	5.2043784466638865	4.681005930796603	4.519985413392703	4.977500472045529	3.770031975781579	2.4413022866931673	3.2077635811896354	1.8935398554194158	3.7726296903285386	3.446661418536469	3.4989443124267567
9028	0.0	A01	0.0	123429.945	60141.0	134502.34	54167.953	38189.0	92957.43	1957.4601	399.5	1117.96	66.22	4286.4	2140.92	3155.4	4	20190721	R1	F11	pc9	CXCR4	1guide	3.682607271992338e-10	5.09142053657137	4.779170645095913	5.128729852136371	4.733742424966693	4.581938286281986	4.968284106784981	3.2916929145837757	2.6015167836500104	3.048426249833692	1.820989184421858	3.6320926863696834	3.3306004234185846	3.4990544077561516
9029	0.0	A01	0.0	159453.22	60197.0	173595.48	71859.0	49457.0	95221.13	11209.32	890.80005	3551.48	153.08	11602.92	5288.84	3155.5	4	20190721	R1	F11	pc9	CXCR4	1guide	1.3662456796467157e-10	5.202633290410302	4.779574848136385	5.239538423971083	4.856481169207293	4.694227769062064	4.97873334381872	4.04957927954592	2.9497802321673268	3.550409370916716	2.1849184587472417	4.064567294949549	3.7233604159452964	3.4990681845107945
9053	0.0	A01	0.0	160844.81	60358.0	174643.38	80409.15	54134.0	97345.37	5430.06	561.0	1972.96	111.8	5625.52	2679.76	3163.2	4	20190721	R1	F11	pc9	CXCR4	1guide	1.1175113434315114e-10	5.206407058778838	4.780734840723263	5.242152115564766	4.905305462801907	4.733470118606771	4.9883152876199865	3.734804633082698	2.7489628612561616	3.2951182718105563	2.048441815405159	3.750162674547712	3.4280959018267576	3.500126645265694
9059	0.0	A01	0.0	124879.766	60165.0	136027.94	67014.0	45910.0	95661.72	5847.16	301.75	1116.44	34.4	4847.28	2649.3599	3166.7	4	20190721	R1	F11	pc9	CXCR4	1guide	1.3100218501283803e-10	5.096492074968961	4.779343921037328	5.1336281131941215	4.826165541321698	4.661907292766021	4.980738179556383	3.7669449895142186	2.4796472787693866	3.047835365278114	1.5365584618355062	3.6854980879386976	3.42314095264324	3.500606915369494
9083	0.0	A01	0.0	146669.67	60337.0	159307.62	71678.805	48641.0	96575.77	2632.58	684.25	1890.12	105.78	6157.52	2733.72	3177.7	4	20190721	R1	F11	pc9	CXCR4	1guide	1.7744214550941336e-10	5.166340320393969	4.780583712934837	5.202236563096634	4.855390754439346	4.687002494924579	4.984868194924995	3.420381590478178	2.835214806082161	3.2764893764287994	2.0244035576711994	3.7894058325059143	3.4367540254450324	3.5021128873010996
9087	0.0	A01	0.0	159806.8	60261.0	173795.62	78067.4	51493.0	99357.68	18149.67	2094.4001	1691.0	346.58002	4792.56	2245.04	3177.9	4	20190721	R1	F11	pc9	CXCR4	1guide	1.21724362261245e-10	5.203595246708462	4.780036334288524	5.240038839648475	4.892469706928878	4.71174819471113	4.997201440816791	4.258868731167625	3.3210596595816586	3.2281436075977417	2.5398035187997174	3.6805675640023536	3.3512240908132145	3.5021402136566366
9107	0.0	A01	0.0	158910.06	60301.0	172705.77	68470.055	46606.0	96280.6	7450.5703	334.90002	1223.6	3.44	5733.44	2615.92	3180.2	4	20190721	R1	F11	pc9	CXCR4	1guide	1.4321805932601842e-10	5.201151398465151	4.780324514310646	5.237306836335989	4.835500674741424	4.668441830834905	4.983538795089263	3.872189517592837	2.524915179199742	3.087639459647315	0.5365584497955213	3.7584152675717255	3.4176244453020366	3.5024544265758264
9129	0.0	A01	0.0	126220.95	60096.0	137646.72	48580.05	32736.0	97255.08	2903.2102	751.4	1365.72	126.420006	4626.88	2199.44	3196.3	4	20190721	R1	F11	pc9	CXCR4	1guide	5.059028737327707e-10	5.101131455314	4.7788455662499985	5.138765863054059	4.686457964442046	4.515025612032066	4.9879122870577755	3.462878481784305	2.8758712048382153	3.135361660073455	2.1018158059109573	3.6652882250436956	3.342312107494073	3.5046475414285116
9138	0.0	A01	0.0	154735.97	60156.0	168574.66	66423.25	43692.0	99631.836	13183.2705	652.80005	1217.52	39.56	5017.52	2299.0	3199.4	4	20190721	R1	F11	pc9	CXCR4	1guide	1.8425419737584714e-10	5.189591278236745	4.779278950660679	5.226792282755438	4.822320121225259	4.6404019249815684	4.998398133230614	4.120023163467355	2.814780178230156	3.085476110995889	1.597256298001297	3.7004891139656233	3.361538971269279	3.5050685272134103
9141	0.0	A01	0.0	141248.11	60121.0	153970.11	50600.5	35817.0	92586.055	4658.91	349.35	1543.5599	98.04	4470.32	2059.5999	3200.2	4	20190721	R1	F11	pc9	CXCR4	1guide	3.052397778028925e-10	5.149982643440149	4.77902619564857	5.187436418281483	4.704154808266046	4.554089206917581	4.9665455781684384	3.6682843354705263	2.543260755177948	3.188523497825896	1.9914033066356143	3.6503385953745795	3.3137828522669865	3.505177114250435
9143	0.0	A01	0.0	125577.695	60105.0	136924.72	61749.1	43021.0	94065.44	2087.44	336.6	1161.28	24.94	4722.64	2203.24	3200.5	4	20190721	R1	F11	pc9	CXCR4	1guide	2.0850518951653538e-10	5.098912508326977	4.778910601488381	5.136481857539851	4.790630643076851	4.633680501110356	4.973430079746983	3.3196139890700938	2.5271141195147995	3.064936957476882	1.3968964584423744	3.6741848537724175	3.3430618057108252	3.505217831531809
9185	0.0	A01	0.0	104947.94	60153.0	114339.57	75235.2	59849.0	82384.24	11920.33	550.8	2997.44	69.66	9408.04	4360.12	3213.9	4	20190721	R1	F11	pc9	CXCR4	1guide	8.376886361739879e-11	5.020973907985875	4.779257291708381	5.058196555804956	4.8764210978465234	4.777056898299486	4.915844151193931	4.076288281337401	2.7409939219598924	3.4767504900604065	1.8429834929535964	3.9734991570214873	3.63949845383582	3.507032346435812
9190	0.0	A01	0.0	125660.055	60168.0	136871.05	42865.5	29176.0	96285.766	2659.74	297.5	473.47998	69.66	5730.4	2608.32	3216.5	4	20190721	R1	F11	pc9	CXCR4	1guide	5.019826657324242e-10	5.099197244385764	4.779365575669822	5.136311589023162	4.632107893873426	4.465025750305725	4.983562088085659	3.424839183125163	2.4734869700645685	2.6753016210251297	1.8429834929535964	3.7581849307494117	3.416360882839536	3.507383555736387
9209	0.0	A01	0.0	138992.44	60252.0	151181.83	51170.0	35480.0	94517.4	9596.21	406.30002	1365.72	65.36	4227.12	2055.04	3221.9	4	20190721	R1	F11	pc9	CXCR4	1guide	3.4860530778767866e-10	5.142991171179507	4.779971467421972	5.179499592624708	4.709015416972117	4.549983611159689	4.975511759301981	3.9820997415758077	2.6088468418985733	3.135361660073455	1.8153120475799331	3.6260445888487802	3.3128202878055224	3.5081120436762956
9216	0.0	A01	0.0	117449.62	60087.0	128100.55	71385.555	50471.0	92693.3	11214.17	378.25	2191.84	56.760002	5636.16	2584.76	3223.1	4	20190721	R1	F11	pc9	CXCR4	1guide	8.524857627564173e-11	5.069851605586785	4.778780521271184	5.107550983798456	4.853610338467936	4.703041909651052	4.9670483292312735	4.049767132427142	2.5777789366952244	3.3408088657429635	1.7540424031306283	3.7509833254570806	3.4124202258543455	3.508273793313984
9220	0.0	A01	0.0	131148.36	60204.0	142763.58	52490.902	37704.0	91238.164	5908.27	411.40002	950.76	26.66	4664.12	2104.44	3224.3	4	20190721	R1	F11	pc9	CXCR4	1guide	4.28442340069277e-10	5.117762862072076	4.779625347075377	5.1546174242686975	4.720084038562446	4.576387426751579	4.960176537613516	3.7714603352033342	2.6142643131314136	2.9780709064350184	1.425860142592166	3.6687697264765102	3.32313653593434	3.5084354498473695
9234	0.0	A01	0.0	142688.7	60150.0	155465.44	50301.3	34818.0	94679.37	5831.64	386.75	1236.52	47.3	4140.48	2055.8	3231.0	4	20190721	R1	F11	pc9	CXCR4	1guide	2.7597679762029477e-10	5.1543895907412445	4.7792356316758635	5.191633853353695	4.701579215966754	4.541803820948174	4.976255346554307	3.7657907163628477	2.587430322371405	3.092201152077478	1.6748611337327293	3.6170506891368897	3.3129808720384806	3.509336958017644
9242	0.0	A01	0.0	98373.336	60069.0	107326.49	75731.6	56753.0	87451.7	5822.91	498.95	1130.12	81.700005	5515.32	2609.08	3235.9	4	20190721	R1	F11	pc9	CXCR4	1guide	8.045356531691287e-11	4.992877398995851	4.778650402080586	5.030706935300017	4.879277141327471	4.753988823556957	4.941768271797394	3.76514008927583	2.6980570375871125	3.0531245589263265	1.9122220808658588	3.7415707015207382	3.4164874087108403	3.5099950789068224
9253	0.0	A01	0.0	152900.62	60373.0	165976.45	69053.15	48709.0	92908.24	9030.7	408.85	1710.0	39.56	5730.4	2807.44	3241.8	4	20190721	R1	F11	pc9	CXCR4	1guide	1.8761955493453683e-10	5.184409260647745	4.780842756954589	5.2200464795868085	4.8391834847663615	4.687609213559864	4.968054243356067	3.955721424640341	2.611564008571488	3.2329961103921536	1.597256298001297	3.7581849307494117	3.448310474320905	3.5107862244642005
9262	0.0	A01	0.0	149156.8	60297.0	162116.52	56391.55	37613.0	98255.3	4956.7	400.35	1681.12	29.24	5896.84	2654.68	3244.3	4	20190721	R1	F11	pc9	CXCR4	1guide	2.411553210056278e-10	5.17364304836553	4.780295704912012	5.209827260865995	4.751214037955595	4.575337973983036	4.992355972193278	3.6951926515137825	2.6024398394642034	3.225598713652044	1.4659773648862975	3.7706193326412705	3.4240121667351318	3.5111210130866946
9288	0.0	A01	0.0	165815.53	60364.0	180022.64	75655.95	50140.0	98886.89	10920.261	827.05005	3052.16	56.760002	8696.68	4246.88	3254.4	4	20190721	R1	F11	pc9	CXCR4	1guide	9.581209177097023e-11	5.2196252066742534	4.780778010433731	5.255327127770927	4.878843106947654	4.700184329622198	4.995138721257567	4.038233008106935	2.9175317916229138	3.4846072839117213	1.7540424031306283	3.9393534746149586	3.628069977739106	3.51247091821058
9296	0.0	A01	0.0	111297.47	60112.0	121340.02	56043.902	39968.0	91895.84	5881.1104	431.80002	1229.6799	47.3	4455.88	2305.08	3258.6	4	20190721	R1	F11	pc9	CXCR4	1guide	2.130405706725056e-10	5.046485287242093	4.778961177719309	5.08400407449443	4.748528367644293	4.601712416694041	4.963295869631391	3.7694593284625775	2.6352826564145375	3.089792085414097	1.6748611337327293	3.6489334750438527	3.3626860173107946	3.5130310661915445
9319	0.0	A01	0.0	115816.62	60165.0	126155.7	52501.1	36165.0	95139.29	3804.34	379.95	1469.08	29.24	5570.04	2770.2	3264.7	4	20190721	R1	F11	pc9	CXCR4	1guide	3.308606672053105e-10	5.063770875756591	4.779343921037328	5.100906888462243	4.72016841573922	4.558288469433135	4.978359901788667	3.5802793336313963	2.5797264627992393	3.16704543331808	1.4659773648862975	3.7458583170195827	3.4425111172798193	3.51384327273564
9321	0.0	A01	0.0	123149.5	60148.0	134181.11	44989.652	32752.0	90023.266	4134.14	236.3	1605.88	4.3	6586.16	3087.1199	3265.1	4	20190721	R1	F11	pc9	CXCR4	1guide	5.482613357297632e-10	5.090432652897154	4.77922119105401	5.12769137819009	4.653112637180363	4.51523782531843	4.954354763070285	3.6163851940068343	2.373463727241178	3.2057130906536133	0.6334684748435625	3.8186322872823455	3.4895534934898773	3.513896499912287
9327	0.0	A01	0.0	118209.32	60110.0	128879.83	53411.453	38634.0	90603.43	2457.98	1743.3501	1843.0	311.32	4893.64	2469.24	3265.7	4	20190721	R1	F11	pc9	CXCR4	1guide	3.3606321078475654e-10	5.072651720206062	4.778946727968616	5.110184948233525	4.727634393651298	4.586969675475768	4.957144637700698	3.3905783413627386	3.2413846104102864	3.2655253352190736	2.493207031994091	3.6896320295062557	3.392563301908178	3.513976279746479
9339	0.0	A01	0.0	108490.125	60116.0	118271.49	50892.902	38032.0	87697.66	1577.2201	312.80002	1864.28	45.58	4480.96	2064.92	3270.4	4	20190721	R1	F11	pc9	CXCR4	1guide	2.682113616649752e-10	5.035390209583772	4.778990075778468	5.072880076177769	4.706657218724211	4.580149164384105	4.942987986851863	3.1978923010698685	2.495266769810346	3.2705111473120483	1.6587743382909765	3.6513710633458505	3.3149032142674124	3.514600861150287
9340	0.0	A01	0.0	133068.9	60220.0	144815.75	53372.35	38972.0	89751.88	7858.9404	1195.9501	1633.24	168.56	5335.96	2412.24	3271.2	4	20190721	R1	F11	pc9	CXCR4	1guide	4.08950521662492e-10	5.124076587243104	4.779740751176741	5.160815797814951	4.7273163380503345	4.590752693877779	4.953043567963475	3.895363996858862	3.077713049746034	3.2130500051754596	2.2267545163097657	3.7272125621361645	3.382420512941439	3.514707091063709
9371	0.0	A01	0.0	95219.516	60069.0	103885.63	39028.6	33093.0	77290.625	2246.52	400.35	1242.6	45.58	4068.28	2233.64	3279.3	4	20190721	R1	F11	pc9	CXCR4	1guide	1.4838862882777375e-10	4.97872596791853	4.778650402080586	5.01655548960055	4.591382990313528	4.519736139308187	4.888126819174655	3.351510293097401	2.6024398394642034	3.094331340744268	1.6587743382909765	3.6094108387917045	3.3490131574669904	3.515781155488717
9385	0.0	A01	0.0	148260.78	60246.0	161279.06	44552.75	32582.0	89614.18	7891.9204	275.4	1005.48	34.4	8233.84	3600.1199	3284.1	4	20190721	R1	F11	pc9	CXCR4	1guide	9.251726584131665e-11	5.171026284276685	4.779928217461083	5.20757799025985	4.648874515846863	4.512977739343414	4.952376733688984	3.8971826967519414	2.4399639262959116	3.002373428032208	1.5365584618355062	3.9156024152905577	3.5563169616939687	3.516416385718187
9403	0.0	A01	0.0	151792.31	60164.0	165345.75	59598.6	39908.0	97871.45	3818.8901	453.90002	1413.6	12.900001	5793.48	2514.08	3295.2	4	20190721	R1	F11	pc9	CXCR4	1guide	2.1918214536083338e-10	5.181249777334359	4.779336702586549	5.218393036411686	4.775236069458109	4.601059963546283	4.9906560364590815	3.5819371646044993	2.656960206102383	3.150326528998076	1.110589729563225	3.762939510586709	3.400379106656995	3.517881772513005
9422	0.0	A01	0.0	129446.484	60116.0	141117.25	50620.902	38496.0	86177.57	7965.64	1922.7001	3899.56	278.64	17803.0	8680.72	3302.8	4	20190721	R1	F11	pc9	CXCR4	1guide	4.6151635788995345e-10	5.112090259967715	4.778990075778468	5.149580104625456	4.70432988241486	4.585415605659751	4.935394245441035	3.901220682418839	3.283911542847484	3.5910156134617695	2.445043484281559	4.250493191840607	3.938555734429527	3.518882282344422
9443	0.0	A01	0.0	90985.79	53579.0	111290.71	75454.5	49547.0	99803.95	3326.1301	600.10004	2350.68	109.22	5907.48	2666.84	3305.2	4	20190721	R1	F11	pc9	CXCR4	1guide	7.241255370417978e-11	4.95897356579702	4.728994603663106	5.046458916743143	4.877685145594588	4.695017363707494	4.999147743555634	3.5219392359575226	2.77822365326891	3.371193499654391	2.0383021770534397	3.7714022585504186	3.425996974809172	3.519197737668521
9454	0.0	A01	0.0	131638.25	60257.0	143170.83	57479.55	40401.0	93239.77	13141.561	367.2	1465.28	66.22	6359.6797	2666.08	3310.8	4	20190721	R1	F11	pc9	CXCR4	1guide	3.376858395447557e-10	5.119382100146226	4.780007505766174	5.155854537001439	4.759513365342727	4.606392114840978	4.969601209561505	4.1186469403116375	2.5649026869666947	3.165920630530907	1.820989184421858	3.803435242463761	3.425873189701065	3.519932952931844
9463	0.0	A01	0.0	140182.39	60172.0	152678.88	80227.25	29080.0	180803.75	4052.6602	528.7	2881.16	164.26001	9420.2	4023.44	3316.2	4	20190721	R1	F11	pc9	CXCR4	1guide	8.027894250839522e-11	5.146693462027843	4.779394446833662	5.18377895123061	4.9043219058720195	4.463594402187001	5.257207433813115	3.607740186654725	2.7232093204324355	3.459567363458946	2.2155318443110743	3.97406013238902	3.6045975229214475	3.5206407085708147
9507	0.0	A01	0.0	110036.51	60057.0	120075.14	65515.453	45293.0	94796.57	5932.52	361.25	1168.88	47.3	4145.04	2044.4	3335.7	4	20190721	R1	F11	pc9	CXCR4	1guide	1.2258709673837134e-10	5.041536798894788	4.778563634290096	5.07945310393166	4.816343749081363	4.656031087304645	4.976792625088065	3.773239212436327	2.5578078557646045	3.0677699295604004	1.6748611337327293	3.6175287299791563	3.3105658774695095	3.5231869785931282
9509	0.0	A01	0.0	149956.25	60236.0	163150.48	64773.402	44060.0	96345.664	21595.111	422.45	1267.6799	34.4	4841.96	2473.8	3336.1	4	20190721	R1	F11	pc9	CXCR4	1guide	2.3010875467527038e-10	5.175964571355605	4.779856124620178	5.212588367496112	4.81139670978059	4.644044492814749	4.983832174454862	4.334355447284454	2.6257753269969117	3.103009615163273	1.5365584618355062	3.6850211938591633	3.3933645937571524	3.5232390729032255
9516	0.0	A01	0.0	128776.25	60223.0	140137.16	75495.305	53023.0	93311.59	8985.11	467.5	2061.1199	49.02	8854.76	4229.4	3337.8	4	20190721	R1	F11	pc9	CXCR4	1guide	7.4968695024098e-11	5.109835774164868	4.779762386032165	5.14655330027427	4.877919942202445	4.724464296135418	4.969935607185264	3.953523415310364	2.6697816152085365	3.314103250725777	1.690373310971633	3.947176783044026	3.6262787509237198	3.523460316677694
9535	0.0	A01	0.0	130573.26	60164.0	142232.06	54425.5	36420.0	97936.01	4758.8203	679.15	1377.88	40.420002	5019.8	2007.9199	3344.0	4	20190721	R1	F11	pc9	CXCR4	1guide	3.9693224927317634e-10	5.115854239927638	4.779336702586549	5.1529975077667665	4.73580242753846	4.561339941458901	4.990942396799426	3.677499306655661	2.831965720640288	3.1392113979153153	1.6065963304926203	3.700686397333624	3.302746388661586	3.524266268766979
9540	0.0	A01	0.0	146020.02	60205.0	158949.7	49070.5	32653.0	98486.65	2142.73	408.0	1613.48	71.380005	7533.88	3714.1199	3346.6	4	20190721	R1	F11	pc9	CXCR4	1guide	1.9770074848568896e-10	5.1644123905768335	4.779632560730201	5.2012597211070695	4.690820483212923	4.5139230883244945	4.993377358386497	3.3309674461790317	2.61066016308988	3.2077635811896354	1.8535765733279417	3.8770186917037806	3.569855916464251	3.524603819391701
9545	0.0	A01	0.0	128770.56	60213.0	140154.25	39468.902	28101.0	92047.76	1791.5901	226.1	1577.76	45.58	4260.56	2084.68	3347.9	4	20190721	R1	F11	pc9	CXCR4	1guide	3.4740482904956365e-10	5.109816592798635	4.7796902656557165	5.146606271725722	4.596255048546995	4.448721774949721	4.964013214007675	3.2532386510118143	2.3543005740690357	3.198040944145299	1.6587743382909765	3.629466691677734	3.3190393856442384	3.524772464700664
9547	0.0	A01	0.0	158435.78	60380.0	171965.02	83217.555	46344.0	117679.65	4896.56	616.25	3011.88	143.62	5921.16	2774.76	3350.4	4	20190721	R1	F11	pc9	CXCR4	1guide	1.0007235805935289e-10	5.199853269706514	4.780893108687079	5.235440103498321	4.9202149500855255	4.665993515491	5.070701362286759	3.689891085699225	2.7897569322852864	3.4788376477172673	2.1572149076259475	3.772406808090097	3.4432254267589957	3.525096647340089
9581	0.0	A01	0.0	142426.0	60160.0	155153.42	55100.402	38420.0	93989.08	4883.95	328.1	1649.96	54.18	4442.96	2403.88	3360.3	4	20190721	R1	F11	pc9	CXCR4	1guide	3.257048232865501e-10	5.153589277403475	4.779307827583586	5.190761358296223	4.741154770086495	4.584557360525674	4.973077389922796	3.6887712265236146	2.5160062384650574	3.217473405453369	1.7338390031433686	3.647672399483892	3.3809127630249556	3.526378058262572
9604	0.0	A01	0.0	135580.89	60332.0	147275.56	65337.8	48072.0	89074.266	4972.22	448.80002	1190.16	61.06	6292.8	3331.8398	3370.7	4	20190721	R1	F11	pc9	CXCR4	1guide	2.127092780701279e-10	5.132198482444441	4.780547722375361	5.168130690142911	4.81516451237631	4.681892191005182	4.9497522504861475	3.696550354879821	2.652052865966842	3.0756053624750304	1.785756809730293	3.7988439155862754	3.5226841173904253	3.527720094748782
9625	0.0	A01	0.0	149017.64	60156.0	162344.9	75190.15	48168.0	102301.56	4958.64	406.30002	3027.08	82.56	11625.72	5442.36	3377.6	4	20190721	R1	F11	pc9	CXCR4	1guide	1.4715943283740815e-10	5.173237682993556	4.779278950660679	5.21043866670873	4.876160942193942	4.682758614199091	5.009882266947212	3.6953625913908796	2.6088468418985733	3.4810239098986955	1.916769671440485	4.0654198487533	3.7357872550971987	3.528608228520299
9636	0.0	A01	0.0	125454.87	60208.0	136556.77	52309.0	37824.0	90633.53	6023.7	261.80002	1472.88	52.46	5611.08	2437.32	3383.6	4	20190721	R1	F11	pc9	CXCR4	1guide	4.320036948789835e-10	5.098487515006304	4.779654200975789	5.13531322187462	4.718576417625733	4.577767454865143	4.957288901238809	3.7798633485243927	2.417969672589715	3.1681673664352874	1.7198282786750654	3.749046466750088	3.3869125643898643	3.52937902882207
9674	0.0	A01	0.0	128820.98	60189.0	140265.03	76056.305	48221.0	103366.3	9694.181	538.05	1937.24	55.04	7587.84	3508.16	3397.0	4	20190721	R1	F11	pc9	CXCR4	1guide	7.177431974369338e-11	5.109986587119981	4.779517127872229	5.146949412809757	4.881135220723024	4.683236212469861	5.01437895783723	3.986511109122484	2.730822625878574	3.2871834255607806	1.740678432451446	3.8801181556760795	3.545079381548001	3.531095546870028
9687	0.0	A01	0.0	100410.33	60096.0	109499.664	53249.1	39876.0	87514.62	9036.5205	506.6	1616.52	98.04	8323.52	3525.64	3404.3	4	20190721	R1	F11	pc9	CXCR4	1guide	1.6876681437629096e-10	5.001778386285128	4.7788455662499985	5.039412786792335	4.7263122846039165	4.600711587326336	4.942080597407336	3.956001238534318	2.704665190686908	3.2085810874307885	1.9914033066356143	3.9203070029488583	3.547237951567137	3.5320278310269932
9692	0.0	A01	0.0	145412.97	60321.0	157984.52	62360.25	42021.0	97257.13	5877.23	268.6	1418.16	48.16	4486.28	2139.4	3405.2	4	20190721	R1	F11	pc9	CXCR4	1guide	2.7352203874068813e-10	5.162603141085581	4.780468532644244	5.198614522978715	4.794907847591256	4.623466383370131	4.987921462208672	3.7691726853195244	2.4291060182013604	3.1517252421583914	1.6826864768737697	3.6518863547040294	3.330291971644107	3.532142618492862
9700	0.0	A01	0.0	141677.66	60257.0	154089.77	57953.0	40801.0	93086.14	5828.73	323.0	908.95996	28.380001	4311.48	2048.96	3407.5	4	20190721	R1	F11	pc9	CXCR4	1guide	3.2694148546105234e-10	5.1513013637797656	4.780007505766174	5.187773794589992	4.7630759226071655	4.61067080743203	4.9688850247177125	3.7655739368242243	2.509202522331103	2.9585447532694045	1.453012407466647	3.6346263738781146	3.3115334718644447	3.532435864506711
9705	0.0	A01	0.0	168339.58	60229.0	183172.62	84063.305	54833.0	100471.85	11568.221	582.25	2259.48	99.76	8064.36	3500.56	3408.2	4	20190721	R1	F11	pc9	CXCR4	1guide	8.00542782091547e-11	5.226186234457949	4.779805652509992	5.262860569223838	4.924606458942496	4.73904200747027	5.002044405802549	4.063266565672706	2.7651094972067183	3.354008497731629	1.9989564497703367	3.906569899452414	3.5441375331783953	3.532525065890221
9712	0.0	A01	0.0	142881.11	60192.0	155566.47	57860.35	36384.0	104219.875	3071.99	371.45	2122.68	73.1	4895.92	2114.32	3409.6	4	20190721	R1	F11	pc9	CXCR4	1guide	3.1918504199952947e-10	5.154974813559942	4.779538773870285	5.191915993642432	4.7623810681158	4.560910443007641	5.017950547943745	3.4874197962575675	2.5699003769570155	3.3268845139956564	1.8639173678924597	3.6898343058343555	3.3251707319782597	3.5327034448089965
9728	0.0	A01	0.0	133178.25	60197.0	144990.11	59256.902	40534.0	95807.484	4921.7803	228.65001	1820.2	43.86	5592.08	2243.52	3414.1	4	20190721	R1	F11	pc9	CXCR4	1guide	3.086896533039769e-10	5.124433303841278	4.779574848136385	5.161338377473834	4.772738944981051	4.60781946315966	4.98139943700965	3.692122221279893	2.3591712231060935	3.2601190983811232	1.6420686333851044	3.747573381843276	3.3509299492126012	3.5332762500014683
9740	0.0	A01	0.0	159228.86	60179.0	173403.06	69039.555	43443.0	104149.72	5290.3804	596.7	1329.24	104.060005	5540.4	2499.64	3419.1	4	20190721	R1	F11	pc9	CXCR4	1guide	1.402759128256819e-10	5.202021784076482	4.7794449667525125	5.239056763354181	4.839097981470403	4.637919808258017	5.017658101499435	3.723486898335445	2.775756046728707	3.1236033985688048	2.01728384321209	3.7435411129438005	3.397877447099667	3.5339118153983535
9754	0.0	A01	0.0	135193.22	60237.0	147086.08	58033.75	39933.0	95242.03	15167.891	452.2	1121.76	102.340004	5503.16	2202.48	3424.6	4	20190721	R1	F11	pc9	CXCR4	1guide	3.3849970913436544e-10	5.130954908075175	4.779863334442825	5.167571568175382	4.763680634526064	4.60133193815588	4.978828649135816	4.1809251883266505	2.655330569733017	3.04989995354862	2.0100454294718424	3.740612152092184	3.342911969564691	3.534609864727384
9782	0.0	A01	0.0	146057.64	60220.0	158951.08	53805.85	35803.0	98489.52	7763.8804	281.35	902.12	55.9	6349.8	3790.88	3428.9	4	20190721	R1	F11	pc9	CXCR4	1guide	2.659805878637544e-10	5.164524280888347	4.779740751176741	5.201263477970517	4.730829509181479	4.553919418511435	4.993390036027896	3.8900788349885915	2.449246928911455	2.9552643088847215	1.7474118197411779	3.8027600331518054	3.5787400236619478	3.5351548072221832
9804	0.0	A01	0.0	103175.07	59977.0	112737.91	69031.9	48585.0	93116.695	2476.4102	451.35	2198.68	88.58	4561.52	2036.0399	3440.9	4	20190721	R1	F11	pc9	CXCR4	1guide	1.0817038167778206e-10	5.013574773515728	4.77798473891551	5.052069964912809	4.839049817030105	4.686502207065858	4.969027554580159	3.3938225764724645	2.654513452668639	3.342162012426082	1.947335684926127	3.659109585229162	3.308786288183142	3.536672038941167
9805	0.0	A01	0.0	137313.28	60200.0	149484.44	54768.902	36792.0	97557.484	11047.33	388.45	1979.0399	24.08	5233.36	2418.32	3441.3	4	20190721	R1	F11	pc9	CXCR4	1guide	3.7316644424189197e-10	5.137712545209319	4.779596491257824	5.174595981558912	4.738534037061169	4.565753396565981	4.989260593034253	4.043257330288624	2.5893351394318356	3.296454553961126	1.3816564812097887	3.7187805993037335	3.3835137798676858	3.53672254064456
9810	0.0	A01	0.0	154074.97	60242.0	167614.89	73055.805	46518.0	102923.29	6582.4204	381.65002	1591.44	92.020004	4889.84	2377.28	3446.3	4	20190721	R1	F11	pc9	CXCR4	1guide	1.5994436999512464e-10	5.187732088317664	4.779899381760793	5.224312597999544	4.863654728738438	4.667621034353151	5.012513656268104	3.8183856166366055	2.581665294499333	3.20179025363373	1.963882249092939	3.6892946349692917	3.376080342020715	3.5373530861931335
9823	0.0	A01	0.0	89758.91	53193.0	110586.73	52751.85	38269.0	90338.01	9622.4	612.0	3352.3599	125.560005	14149.68	6428.08	3452.0	4	20190721	R1	F11	pc9	CXCR4	1guide	1.139640885028146e-10	4.953077551883525	4.725854484524468	5.0437030028583525	4.7222377077472535	4.582847113905814	4.955870509010653	3.9832834240507733	2.7867514221455614	3.5253506323474375	2.0988513249725305	4.150746608657075	3.808081278369961	3.538070787043172
9831	0.0	A01	0.0	133809.44	60137.0	145822.66	77793.7	53881.0	94621.266	5552.2803	1921.8501	2059.5999	291.54	5418.04	2354.48	3459.2	4	20190721	R1	F11	pc9	CXCR4	1guide	7.649165131896483e-11	5.126486745043402	4.779141759049782	5.163825004914349	4.890944445206393	4.73143564737856	4.975988752741057	3.744471380742025	3.283719510127748	3.3137828522669865	2.4646981621756487	3.7338422101249185	3.371895002101351	3.538975666142959
9850	0.0	A01	0.0	130524.98	60156.0	142198.36	41915.203	28760.0	95513.04	3478.4202	271.15	1085.28	18.06	3078.0	2067.96	3465.2	4	20190721	R1	F11	pc9	CXCR4	1guide	3.7498161990634843e-10	5.115693623899395	4.779278950660679	5.152894585715163	4.622371575131569	4.458788881710845	4.980062663796776	3.5413820402201153	2.4332095989956186	3.035541811444623	1.2567177331348358	3.48826861549546	3.3155421258569917	3.539728299607325
9855	0.0	A01	0.0	139240.22	60333.0	151248.03	41451.95	29773.0	91243.58	3445.4402	318.75	1226.64	37.84	7304.36	3166.92	3467.9	4	20190721	R1	F11	pc9	CXCR4	1guide	1.6772122034972565e-10	5.143764696900697	4.780554920725867	5.179689730281029	4.617544957444634	4.473822597421419	4.9602023078351385	3.5372447147608175	2.5034501934420117	3.0887171278531533	1.5779511294810258	3.8635821614029324	3.5006370820244244	3.5400665534849276
9864	0.0	A01	0.0	138384.67	60314.0	150366.05	44118.402	31102.0	92963.27	2137.8801	749.7	2470.0	83.42	9484.8	4186.84	3471.8	4	20190721	R1	F11	pc9	CXCR4	1guide	2.419480084403673e-10	5.141087988323287	4.780418131659841	5.177149782269499	4.644619776980836	4.492788317034429	4.968311407761545	3.3299833502355782	2.874887517917536	3.392696953259666	1.9212701759771231	3.977028168684136	3.62188634844654	3.5405547049286574
9885	0.0	A01	0.0	138452.12	60268.0	150554.17	53748.902	36876.0	95522.516	13313.25	309.4	3002.76	42.14	13075.04	5998.6797	3478.9	4	20190721	R1	F11	pc9	CXCR4	1guide	3.6683907800453605e-10	5.141299625799843	4.7800867795983955	5.177692794370124	4.730369599547271	4.566743806304003	4.9801057512609	4.124284087388374	2.490520300796047	3.4775206233746574	1.6246945249818032	4.116443027460328	3.7780556724616745	3.541441933063439
9894	0.0	A01	0.0	157779.03	60160.0	171878.44	63768.703	44036.0	94902.945	5266.1304	453.05002	1532.9199	85.14	5605.76	2501.92	3480.1	4	20190721	R1	F11	pc9	CXCR4	1guide	1.5129239309263715e-10	5.198049285200888	4.779307827583586	5.235221396977118	4.8046075847560585	4.6438078630512285	4.977279690963827	3.7214916065257957	2.656146152293385	3.185519468359814	1.9301336427277478	3.748634482168653	3.398273405259736	3.541591735680652
9907	0.0	A01	0.0	135479.36	60237.0	147397.38	71762.95	51309.0	91661.44	8193.59	396.1	1636.28	38.7	5745.6	3027.08	3482.0	4	20190721	R1	F11	pc9	CXCR4	1guide	1.3199913752939585e-10	5.131873134381212	4.779863334442825	5.168489749241036	4.855900302102686	4.7101935504434564	4.96218666387781	3.913474220166987	2.5978048490963483	3.2138576298801307	1.5877109735806787	3.7593353951635717	3.4810239098986955	3.5418287667813124
9911	0.0	A01	0.0	105418.664	60079.0	114993.88	69740.805	49583.0	92179.445	3098.1802	407.15002	2103.68	44.72	4908.84	2492.04	3484.9	4	20190721	R1	F11	pc9	CXCR4	1guide	1.0435181897295501e-10	5.0229175082367385	4.778722695332726	5.060674738341122	4.843486954071285	4.6953328000443415	4.964634090440213	3.491106670709248	2.6097544651705906	3.3229796639530518	1.6505018067331214	3.6909788630002036	3.396555015757683	3.54219030826356
9917	0.0	A01	0.0	137317.55	60186.0	149523.88	68574.6	48266.0	93111.2	14457.851	827.9	2228.32	63.64	10314.72	4991.68	3489.2	4	20190721	R1	F11	pc9	CXCR4	1guide	1.7750387223226432e-10	5.137726036319638	4.779495480795245	5.174710543515978	4.836163292912216	4.683641308557471	4.969001938367491	4.160103732235673	2.9179778953998805	3.347977571572968	1.8037301668093597	4.0134574317409655	3.6982467516857893	3.542725857726242
9971	0.0	A01	0.0	154794.9	60208.0	168493.2	69558.9	47860.0	95248.89	14876.891	376.55002	1592.96	52.46	5697.7197	2543.72	3526.1	4	20190721	R1	F11	pc9	CXCR4	1guide	1.739349647842457e-10	5.189756665494714	4.779654200975789	5.226582386484251	4.842352695724244	4.679972694277419	4.978859926098349	4.172512170086556	2.5758226730558573	3.2022048599427286	1.7198282786750654	3.7557010822848125	3.4054692996366533	3.547294636733219
9982	0.0	A01	0.0	123489.586	60181.0	134477.89	43142.6	32353.0	87392.0	2342.55	324.7	1028.28	73.96	5443.88	2320.28	3528.1	4	20190721	R1	F11	pc9	CXCR4	1guide	5.354061825971013e-10	5.091630334433105	4.7794593999356945	5.128650888287546	4.63490633015391	4.509914557741583	4.9414716784596395	3.3696888784062122	2.511482304953215	3.0121114012519614	1.868996897111142	3.7359085340905875	3.365540402063046	3.5475408982406984
9999	0.0	A01	0.0	144321.7	60278.0	156910.75	57867.152	40710.0	93156.02	9585.54	243.95001	1057.16	73.96	4046.24	2134.08	3532.2	4	20190721	R1	F11	pc9	CXCR4	1guide	3.06841205763944e-10	5.15933164529089	4.780158834163939	5.195652698244368	4.762432111155237	4.6097011023793995	4.969210941476957	3.981616585589457	2.387300844179977	3.0241407363142785	1.868996897111142	3.6070516380352564	3.3292107116373333	3.5480452801922495
10013	0.0	A01	0.0	131204.45	60159.0	142931.48	42415.0	31643.0	87845.95	7230.3804	273.7	1110.36	47.3	5085.16	2665.32	61.2	100	20190721	R2	F11	pc9	CXCR4	1guide	3.7069825083567905e-10	5.117948575396308	4.779300608532864	5.155127903978145	4.627519471337683	4.500277651237841	4.943721759275095	3.859161144973899	2.437274816779675	3.045463802485653	1.6748611337327293	3.7063046355046425	3.425749369300956	1.78675142755962
10037	0.0	A01	0.0	113910.98	60196.0	124016.05	57302.75	41072.0	91434.39	3398.8801	311.1	2881.16	35.260002	11517.04	5367.88	70.1	100	20190721	R2	F11	pc9	CXCR4	1guide	2.1147338250388986e-10	5.056565575096111	4.779567633522879	5.0934778836974655	4.758175464570652	4.613545851327368	4.9611095748310765	3.53133584798382	2.492900019629189	3.459567363458946	1.547282334275075	4.061340876667203	3.7298027890507695	1.845718008513295
10039	0.0	A01	0.0	138336.39	60252.0	150468.25	52276.703	35160.0	97440.45	2585.05	260.1	3196.56	120.4	17325.72	8510.4795	70.8	100	20190721	R2	F11	pc9	CXCR4	1guide	3.6528139694179104e-10	5.140936440186851	4.779971467421972	5.177444869999785	4.718308190619134	4.546048866401734	4.988739294882699	3.4124689558320758	2.4151403623870418	3.504682868591821	2.080626492425799	4.238691309135519	3.929954029525804	1.8500332764095648
10042	0.0	A01	0.0	122818.63	60248.0	133598.48	48853.75	32108.0	99715.94	6046.0103	175.1	895.27997	72.24	4207.36	2139.4	72.1	100	20190721	R2	F11	pc9	CXCR4	1guide	5.033837327576477e-10	5.089264258611271	4.779942634593287	5.125801531258481	4.688897905655609	4.506613254304735	4.998764576718297	3.7814688793967313	2.2432861612217847	2.951958867335841	1.8587777244627983	3.6240096596170326	3.330291971644107	1.8579352555282946
10054	0.0	A01	0.0	102279.76	56840.0	117927.625	66692.7	46652.0	93688.87	8419.601	495.55002	2869.0	55.9	11140.08	5008.4	75.5	100	20190721	R2	F11	pc9	CXCR4	1guide	1.1759418035772712e-10	5.009789690992748	4.754654069255432	5.071615552166642	4.824078320184889	4.668870266953796	4.97168798783243	3.925291489666193	2.695087496520465	3.4577305482459986	1.7474118197411779	4.046888312683564	3.6996989984067135	1.8779469516291882
10058	0.0	A01	0.0	128857.19	60140.0	140418.77	49546.5	31724.0	102354.04	1165.9401	350.2	2053.52	55.9	10674.96	4334.28	75.8	100	20190721	R2	F11	pc9	CXCR4	1guide	4.774149035349853e-10	5.1101086479899935	4.779163423764499	5.147425150976058	4.695012981033738	4.501387941205617	5.010104985327246	3.0666762255769955	2.544316156885766	3.3124989410974246	1.7474118197411779	4.028366254771861	3.636916942338571	1.8796692231170344
10060	0.0	A01	0.0	121265.87	60049.0	132346.58	57760.05	34257.0	110498.95	4000.28	359.55002	905.16	82.56	4677.8	2110.52	76.1	100	20190721	R2	F11	pc9	CXCR4	1guide	2.5721613997062143e-10	5.083738576809328	4.7785057794641865	5.121712716920768	4.761627566383033	4.534749327675231	5.043358163503578	3.602090394058369	2.5557593152063403	2.9567253408783527	1.916769671440485	3.6700416314149993	3.3243894760501127	1.8813846480625467
10064	0.0	A01	0.0	134780.72	60240.0	146629.97	42058.85	30116.0	91525.07	4616.23	368.90002	1421.2	53.32	5310.12	2541.44	76.7	100	20190721	R2	F11	pc9	CXCR4	1guide	2.7427725362481785e-10	5.129627768019706	4.779884963192644	5.166222742014599	4.623857409889093	4.478797288468627	4.961540071192673	3.6642874372275043	2.566908683968718	3.1526551838962478	1.7268901382561472	3.7251043451194534	3.4050798510349654	1.8847953466691687
10067	0.0	A01	0.0	125607.516	60272.0	136577.75	32294.05	22644.0	93465.07	3797.55	191.25	1179.52	18.06	5801.08	3129.68	79.5	100	20190721	R2	F11	pc9	CXCR4	1guide	1.670730601495274e-10	5.099015625840782	4.780115602859192	5.135379953816321	4.50912252385289	4.354953146212556	4.970649337024392	3.579503506244277	2.281601443825655	3.071705316394288	1.2567177331348358	3.763508860511171	3.4954999250768184	1.9003671286564703
10074	0.0	A01	0.0	151976.92	60212.0	165414.88	78941.2	51184.0	101076.33	10876.61	569.5	1317.84	96.32	4424.7197	2099.1199	81.6	100	20190721	R2	F11	pc9	CXCR4	1guide	1.1974543987951805e-10	5.181777644107342	4.779683052959317	5.218574561080764	4.897303741093785	4.7091342227400315	5.004649456595564	4.036493570456294	2.7554937284151193	3.1198626741570585	1.983716472537751	3.6458857665451845	3.3220372402576146	1.911690150632773
10085	0.0	A01	0.0	138534.48	60264.0	150653.73	53388.5	36092.0	96943.055	13976.73	705.5	1472.88	127.28	4559.2397	2232.1199	86.4	100	20190721	R2	F11	pc9	CXCR4	1guide	3.658493320245174e-10	5.141557892603646	4.780057954424528	5.177979901348606	4.7274477191183655	4.5574109486956225	4.986516700274545	4.1454055901901885	2.8484970180903666	3.1681673664352874	2.104760162473341	3.658892430032179	3.348717514102839	1.9365137501488097
10104	0.0	A01	0.0	167252.56	60231.0	181983.77	69077.805	43655.0	103701.36	15386.141	383.35	1146.08	39.56	5769.92	2360.56	89.9	100	20190721	R2	F11	pc9	CXCR4	1guide	7.28254235183923e-11	5.223372780377586	4.779820073711451	5.260032647249085	4.839338527111193	4.640033992555921	5.01578444939957	4.187129697449345	2.5835954745068825	3.0592149171619507	1.597256298001297	3.761169785819659	3.3730150544533757	1.953759699104539
10142	0.0	A01	0.0	127276.016	60308.0	138309.36	43106.05	30432.0	92829.86	1764.43	272.0	964.44	74.82	4018.88	2241.24	104.0	100	20190721	R2	F11	pc9	CXCR4	1guide	4.764658473193213e-10	5.104746571264853	4.780374926160122	5.140851569750553	4.634538236204033	4.48333049525732	4.96768769255492	3.2466044465500676	2.4345689040341987	2.9842752154748795	1.8740177020907862	3.6041050260946763	3.350488362940263	2.0170333392987803
10156	0.0	A01	0.0	165515.9	60269.0	179980.6	65168.652	40153.0	106365.48	12223.94	324.7	2234.4	68.8	10416.56	5218.16	106.8	100	20190721	R2	F11	pc9	CXCR4	1guide	7.503184851174241e-11	5.218839736266779	4.780093985592935	5.2552256802052755	4.814038740088365	4.60371799879957	5.026800690258267	4.087211224811372	2.511482304953215	3.3491609037117582	1.8375884574994874	4.017724301847336	3.7175174043748216	2.0285712651022902
10181	0.0	A01	0.0	152552.72	60356.0	165645.42	52673.652	35200.0	98068.766	8752.311	281.35	2233.64	79.12	8413.2	4031.04	111.8	100	20190721	R2	F11	pc9	CXCR4	1guide	1.4910553379364104e-10	5.1834199519168145	4.7807204498661315	5.21917943730883	4.721593432990911	4.546542663478131	4.991530708943094	3.942122718770145	2.449246928911455	3.3490131574669904	1.8982862936652782	3.9249612232416635	3.605417111886007	2.048441815405159
10182	0.0	A01	0.0	129116.336	60229.0	140493.25	55255.953	37285.0	97123.62	3313.52	471.75	1582.32	46.440002	4797.12	2020.08	112.4	100	20190721	R2	F11	pc9	CXCR4	1guide	3.756510705955655e-10	5.11098119314702	4.779805652509992	5.14765545905837	4.742379074575431	4.571534147426671	4.987324848518227	3.5202895988431226	2.673711908836969	3.1992943027134335	1.666892233897915	3.6809805930914132	3.3053685594397564	2.0507663171287787
10202	0.0	A01	0.0	113519.055	60212.0	123556.52	52796.05	39664.0	87233.82	11477.04	1202.75	1333.04	141.04001	7029.2397	3018.72	121.1	100	20190721	R2	F11	pc9	CXCR4	1guide	2.945233064782414e-10	5.055068765943852	4.779683052959317	5.091865679872605	4.7226014379115355	4.598396509423746	4.940684892357833	4.059829896733217	3.080175365574602	3.124843194037084	2.1493423256030373	3.846908356039621	3.4798228278892784	2.083144137670874
10221	0.0	A01	0.0	106875.586	60236.0	116279.27	67078.6	48744.0	90186.76	2287.26	385.05002	1100.48	52.46	5215.12	2017.7999	124.2	100	20190721	R2	F11	pc9	CXCR4	1guide	1.1531309082132658e-10	5.028878508730151	4.779856124620178	5.065502309449695	4.8265839999683315	4.687921165116413	4.955142774447138	3.3593155368795675	2.5855171483794277	3.041582146434088	1.7198282786750654	3.7172643157598553	3.30487810193424	2.094121585169373
10230	0.0	A01	0.0	160376.92	60308.0	174279.72	71858.15	47136.0	99908.68	11272.37	685.10004	1900.0	103.200005	4921.76	2650.1199	125.3	100	20190721	R2	F11	pc9	CXCR4	1guide	1.301131918147514e-10	5.205141873777101	4.780374926160122	5.241246850406351	4.85647602258563	4.673352725162537	4.999603219723875	4.0520152399676315	2.835753990734007	3.278753600952829	2.0136797165551688	3.6921204116809543	3.4232655188520336	2.0979510815716567
10255	0.0	A01	0.0	161894.9	60244.0	176116.2	67281.75	30800.0	143161.6	10682.61	712.30005	3293.08	152.22	16218.399	7493.6	131.7	100	20190721	R2	F11	pc9	CXCR4	1guide	1.1363882876803446e-10	5.209233184625405	4.779913799850263	5.245799313968752	4.8278972789470975	4.488550716500444	5.15582652453899	4.028677387782436	2.8526629741154306	3.5176022916183642	2.182471721088127	4.210007991679074	3.8746905128817084	2.1195857648982943
10277	0.0	A01	0.0	149080.11	60176.0	162359.0	55188.8	37248.0	97101.95	11282.07	354.45	582.16	85.14	6041.2397	3080.28	141.7	100	20190721	R2	F11	pc9	CXCR4	1guide	2.3232131799609716e-10	5.173419702708992	4.779423316078324	5.210476367751066	4.741850957215396	4.571102958633776	4.987227965468038	4.052388802022561	2.549554995644874	2.765042341879071	1.9301336427277478	3.7811260710116286	3.488590200153106	2.1513698408941675
10286	0.0	A01	0.0	145012.53	60257.0	157716.8	48589.402	31601.0	100767.55	6559.14	434.35	1587.64	84.28	6626.44	2999.72	145.1	100	20190721	R2	F11	pc9	CXCR4	1guide	2.0627873705860086e-10	5.1614055333906546	4.780007505766174	5.197877948253846	4.6865415572147295	4.499700825897211	5.003320686053449	3.8168469097484317	2.637839831951741	3.200752036268139	1.9257245206457845	3.821280266104107	3.4770807144347535	2.161667430705986
10302	0.0	A01	0.0	162811.52	60279.0	177010.5	78823.9	44295.0	116622.72	8446.76	481.95	2517.88	55.9	6675.84	2648.5999	146.9	100	20190721	R2	F11	pc9	CXCR4	1guide	1.1038288628074179e-10	5.2116851191989015	4.780166038963028	5.247999028829651	4.896657910205124	4.64635470602076	5.066783161629355	3.926690142584791	2.6830019956071913	3.40103500794976	1.7474118197411779	3.824505909222018	3.42301635069558	2.167021777745851
10303	0.0	A01	0.0	120864.72	60176.0	131630.39	57160.8	40288.0	92982.78	3518.1902	425.85	1852.88	49.02	5890.0	2534.5999	146.9	100	20190721	R2	F11	pc9	CXCR4	1guide	2.674555842669258e-10	5.082299545787677	4.779423316078324	5.119356170106198	4.757098304311411	4.605175708427769	4.96840253241991	3.546319312751065	2.629256657806085	3.2678472947076314	1.690373310971633	3.7701152947871015	3.403909405433794	2.167021777745851
10305	0.0	A01	0.0	162533.9	60187.0	176978.77	68879.75	45631.0	98926.24	12909.73	849.15	1936.48	167.7	8403.32	4269.68	147.9	100	20190721	R2	F11	pc9	CXCR4	1guide	1.1058975541320382e-10	5.2109439730764056	4.7795026966074605	5.247921161700195	4.838091562170663	4.659259986408495	4.995311512279382	4.110917175097054	2.928984426426753	3.2870130115638294	2.2245330547029156	3.924450918023767	3.630395345026104	2.1699681560744906
10324	0.0	A01	0.0	145662.89	60358.0	158159.03	68179.35	45634.0	97913.88	4406.71	1571.65	1780.6799	240.8	4492.36	2102.16	153.5	100	20190721	R2	F11	pc9	CXCR4	1guide	2.1281895350625134e-10	5.163348924113586	4.780734840723263	5.199093996188849	4.833652866441607	4.659288538064577	4.990844273022871	3.6441144672311445	3.1963558436198105	3.2505858642054153	2.38165648808978	3.652474538412528	3.322665749896372	2.1861083798132053
10329	0.0	A01	0.0	143690.5	60249.0	156299.72	46490.75	32329.0	94244.11	6434.98	290.7	1067.7999	67.94	5791.96	2596.92	154.3	100	20190721	R2	F11	pc9	CXCR4	1guide	1.9021776292614644e-10	5.157428055998094	4.779949842979918	5.19395819653849	4.667366552383004	4.509592271230837	4.974254214624445	3.8085472001315512	2.4634450500072567	3.0284898867329044	1.8321255581402682	3.762825550978454	3.414458558014363	2.1883659346526594
10330	0.0	A01	0.0	132481.03	60226.0	144161.6	46621.652	31334.0	97510.59	12235.58	387.6	2094.56	32.68	7287.64	3247.48	154.5	100	20190721	R2	F11	pc9	CXCR4	1guide	4.188765813484053e-10	5.122153700060078	4.77978401980988	5.158849574918316	4.668587661528106	4.496015839089862	4.989051800900978	4.087624563696545	2.5883837752175385	3.3210928176654426	1.5142820519159519	3.862586919056059	3.5115464824860196	2.1889284837608534
10331	0.0	A01	0.0	145917.06	60220.0	158798.1	76448.15	49484.0	101246.99	15090.29	713.15	2096.08	124.700005	7210.88	2954.88	154.6	100	20190721	R2	F11	pc9	CXCR4	1guide	1.2928521709017297e-10	5.164106078160317	4.779740751176741	5.20084528474835	4.8833669713295755	4.69446479822697	5.005382130200045	4.178697587101889	2.853180901410682	3.3214078703076266	2.0958664694211433	3.8579882612430487	3.470539831311356	2.1892095067279924
10353	0.0	A01	0.0	137977.84	60280.0	150008.56	58559.902	40168.0	95543.266	13060.08	241.40001	1064.76	37.84	4507.56	2216.16	159.5	100	20190721	R2	F11	pc9	CXCR4	1guide	3.325749737930959e-10	5.139809353722667	4.7801732436425945	5.176116049324808	4.767600343808432	4.603880208366291	4.980200081187232	4.115945839831949	2.382737282232269	3.0272517315497707	1.5779511294810258	3.653941521959518	3.345601094703056	2.2027606873931997
10365	0.0	A01	0.0	115803.836	58444.0	129856.29	74800.85	47756.0	102649.91	4341.72	619.65	3152.48	122.12	5318.48	2346.1199	162.8	100	20190721	R2	F11	pc9	CXCR4	1guide	7.172863034598462e-11	5.063722945392259	4.766739932082222	5.113462987765854	4.873906542072879	4.679027943525881	5.011358557066316	3.6376618336129924	2.7921464711433663	3.498652337307115	2.086786805394274	3.7257875288328033	3.3703501982623654	2.211654408694224
10407	0.0	A01	0.0	137206.08	60120.0	149566.48	63843.5	44844.0	93302.28	8374.98	539.75	2023.88	67.08	6589.96	3168.44	178.9	100	20190721	R2	F11	pc9	CXCR4	1guide	2.457916230923245e-10	5.137373350712414	4.77901897191487	5.174834285495517	4.8051166876945	4.651704343897262	4.96989226241933	3.922983802894078	2.7321926510062684	3.3061847597675116	1.8265930657888028	3.818882775929863	3.50084547937571	2.252610325750586
10410	0.0	A01	0.0	125790.695	60282.0	136754.23	60763.953	43630.0	91272.664	8942.431	745.45	1427.28	213.28	5733.44	2884.2	179.3	100	20190721	R2	F11	pc9	CXCR4	1guide	2.283230759839035e-10	5.099648517707914	4.780187652643173	5.1359407824440515	4.78364602003813	4.63978521298682	4.960340726883358	3.9514555814928785	2.8724185261920727	3.154509189125372	2.3289501295841095	3.7584152675717255	3.460025365159893	2.253580296954049
10418	0.0	A01	0.0	135333.1	60235.0	147243.14	72373.25	51291.0	92473.41	3496.85	547.4	2251.88	83.42	11214.56	5567.76	182.0	100	20190721	R2	F11	pc9	CXCR4	1guide	1.2540304192965412e-10	5.131404010016558	4.779848914677836	5.168035072164746	4.859578075532979	4.710041166413156	4.966016855123468	3.5436770154501995	2.738304812443656	3.352545221160222	1.9212701759771231	4.049782222195501	3.7456804883276797	2.2600713879850747
10422	0.0	A01	0.0	165473.31	60349.0	179695.75	79574.45	55165.0	94534.43	6448.56	525.3	1656.7999	84.28	3874.48	2083.16	182.6	100	20190721	R2	F11	pc9	CXCR4	1guide	9.85410170786837e-11	5.218727960839407	4.780670078110583	5.25453780569342	4.900773662616812	4.741663622514662	4.975590008510024	3.8094627489884427	2.7204073907108826	3.2192700666865317	1.9257245206457845	3.588213421224762	3.3187226094969664	2.261500787714836
10433	0.0	A01	0.0	139098.94	60292.0	151197.31	43937.35	32580.0	88381.78	8112.1104	266.9	1605.88	58.48	3971.0	2128.76	184.6	100	20190721	R2	F11	pc9	CXCR4	1guide	2.234168336405447e-10	5.1433238126689025	4.780259690476022	5.179544071741953	4.642833875150333	4.512951079972491	4.946362750103061	3.909133849872482	2.426348563855986	3.2057130906536133	1.7670073605502787	3.598899887063883	3.328126703096673	2.266231711049173
10441	0.0	A01	0.0	119124.51	60106.0	129886.266	71931.25	51854.0	90910.76	4559.0	335.75	2042.12	53.32	6346.76	3026.32	188.1	100	20190721	R2	F11	pc9	CXCR4	1guide	8.205423643941785e-11	5.076001119272767	4.778917827024845	5.113563230529337	4.856917607407493	4.71478226334653	4.958615277965246	3.6588695922019623	2.526016021340753	3.31008125767554	1.7268901382561472	3.8025520599276366	3.480914857782149	2.274388809642474
10443	0.0	A01	0.0	95531.21	59928.0	104470.92	62464.8	45704.0	89569.69	1819.7201	300.9	1073.88	43.0	5361.8	2587.04	188.8	100	20190721	R2	F11	pc9	CXCR4	1guide	1.2346516347142866e-10	4.98014528282417	4.777629784062953	5.018995427035074	4.795635359219881	4.659954211052493	4.952161059005549	3.260004590450604	2.4784221789307646	3.0309557561040386	1.6334684555795864	3.7293105945512575	3.4128031502508853	2.276001996981974
10444	0.0	A01	0.0	146561.03	60232.0	159467.12	67653.2	41352.0	107219.01	9578.75	633.25	1410.5599	95.46	3888.16	2039.08	188.8	100	20190721	R2	F11	pc9	CXCR4	1guide	2.1846098079281696e-10	5.166018512168541	4.779827284132608	5.202671164492411	4.830288363632535	4.616496519159634	5.03027178401641	3.981308838564743	2.8015751984625856	3.149391544619963	1.979821425865041	3.5897441182703185	3.3094342555930156	2.276001996981974
10472	0.0	A01	0.0	103388.07	59665.0	113561.4	53969.902	40609.0	87098.23	10685.5205	349.35	1446.28	80.840004	7052.04	3139.56	194.9	100	20190721	R2	F11	pc9	CXCR4	1guide	1.831947392268079e-10	5.014470429508875	4.775719644960019	5.055230731951301	4.732151632228474	4.608622295084001	4.940009312275616	4.028795682154272	2.543260755177948	3.1602523893651893	1.9076263261566015	3.8483147694092668	3.496868795362635	2.2898118255171944
10473	0.0	A01	0.0	144631.97	60185.0	157491.08	80738.1	53933.0	98107.88	6531.0103	805.80005	1511.64	128.14	5258.44	2578.68	195.0	100	20190721	R2	F11	pc9	CXCR4	1guide	8.867673785875608e-11	5.160264297918371	4.7794882648631365	5.19725595602511	4.907078533399492	4.731854578404404	4.991703903653466	3.814980365618268	2.9062272893687955	3.179448379613726	2.107684717587227	3.7208569180450284	3.4113974404130034	2.290034611362518
10485	0.0	A01	0.0	118880.266	60114.0	129602.7	57688.652	42470.0	89020.1	9753.351	466.65002	2421.3599	88.58	10563.24	4529.6	199.1	100	20190721	R2	F11	pc9	CXCR4	1guide	2.3984843381855423e-10	5.075109766801282	4.778975626989249	5.112614059713809	4.761090393586169	4.62808226099068	4.949488085430756	3.989153835289468	2.66899129288568	3.384059339224065	1.947335684926127	4.023797156839645	3.656059861384232	2.299071273340936
10488	0.0	A01	0.0	104283.375	60136.0	113647.66	63446.55	48440.0	85838.83	4638.54	243.1	1524.5599	63.64	4560.0	2056.56	199.3	100	20190721	R2	F11	pc9	CXCR4	1guide	1.3259323249712064e-10	5.018215078117289	4.779134537238039	5.055560483719699	4.802408017015635	4.6852041344710145	4.933683779993309	3.6663813097033215	2.3857849697471742	3.1831445028829104	1.8037301668093597	3.658964842664435	3.3131413969159427	2.299507305350571
10492	0.0	A01	0.0	141160.78	60261.0	153517.4	60119.652	40213.0	97978.31	10522.561	448.80002	1821.72	72.24	6685.7197	3033.16	200.2	100	20190721	R2	F11	pc9	CXCR4	1guide	3.094721148946819e-10	5.149714053284029	4.780036334288524	5.186157624176423	4.779016460510554	4.604366473870013	4.991129955244323	4.022121433360241	2.652052865966842	3.2604816193301276	1.8587777244627983	3.8251481664894778	3.4818953074804426	2.301464066523112
10570	0.0	A01	0.0	138804.28	60254.0	150972.17	50261.35	37450.0	87955.35	3459.99	304.30002	3258.88	395.6	15873.359	7604.56	227.2	100	20190721	R2	F11	pc9	CXCR4	1guide	3.424284835913647e-10	5.1424028616129	4.779985883118516	5.178896902823586	4.701234162892521	4.573451822035485	4.944262268845855	3.5390748423788274	2.4833019784908297	3.513068353348518	2.5972562896256552	4.200668848848749	3.8810740941744557	2.3564083212055236
10580	0.0	A01	0.0	109252.664	60141.0	119053.27	39307.402	27609.0	93304.72	6916.1	286.45	1564.84	54.18	3919.32	2271.64	235.3	100	20190721	R2	F11	pc9	CXCR4	1guide	3.9065029022530595e-10	5.03843203578925	4.779170645095913	5.07574134107898	4.594474344124041	4.441050676746221	4.9699036081116095	3.839861270250406	2.4570488450930363	3.194469929412837	1.7338390031433686	3.5932107312623147	3.3563394867830465	2.371621932808667
10583	0.0	A01	0.0	170423.42	60325.0	185144.97	83764.95	51717.0	106147.3	5315.6	382.5	1934.96	90.3	5424.12	2697.24	236.0	100	20190721	R2	F11	pc9	CXCR4	1guide	7.188405117664369e-11	5.231529281111729	4.780497330580824	5.267511914744626	4.923062349798477	4.71363332438249	5.025908938989827	3.7255523007293125	2.5826314394896364	3.2866719828309967	1.9556877649908209	3.734329298420603	3.4309195900559777	2.3729120029701067
10586	0.0	A01	0.0	167129.03	60373.0	181421.66	70408.055	41665.0	110746.73	25660.38	477.7	2488.24	74.82	7758.84	3410.1199	236.4	100	20190721	R2	F11	pc9	CXCR4	1guide	7.71162875256187e-11	5.2230518958333345	4.780842756954589	5.258689127423658	4.847622345310226	4.619771386161673	5.044330898264379	4.409263098020883	2.6791552523812108	3.3958922656522335	1.8740177020907862	3.889796787350302	3.5327696456458004	2.3736474609963447
10596	0.0	A01	0.0	155434.61	60340.0	168819.39	62028.75	38772.0	104846.695	6031.46	289.85	1549.64	87.72	7014.04	2843.16	242.3	100	20190721	R2	F11	pc9	CXCR4	1guide	1.7676553855021433e-10	5.191547726093481	4.78060530583897	5.227422328295483	4.792593029374345	4.588518204065269	5.020554746387783	3.780422449160728	2.4621733138519453	3.19023082216423	1.9430986290490857	3.8459682406863838	3.453801287053648	2.384353419607426
10609	0.0	A01	0.0	125650.83	60148.0	136906.5	73609.15	54084.0	89195.49	4748.15	393.55002	4677.04	448.92	23557.719	9930.92	250.1	100	20190721	R2	F11	pc9	CXCR4	1guide	7.889380090252263e-11	5.099165355236058	4.77922119105401	5.136424067908414	4.866931793536096	4.733068804118602	4.950342906309268	3.6765244214731707	2.594999936938495	3.669971087819446	2.6521689672360975	4.372133232538877	3.9969894799646135	2.3981137023291557
10631	0.0	A01	0.0	98112.766	55867.0	115093.31	75361.85	52923.0	93322.65	5380.5903	362.1	1285.92	49.88	5085.16	2706.3599	262.4	100	20190721	R2	F11	pc9	CXCR4	1guide	8.156187637050318e-11	4.991725517877476	4.747155350822723	5.061050089670412	4.877151560080712	4.723644454686236	4.969987055298213	3.730829926944992	2.558828532137429	3.1092139658254707	1.6979264541063557	3.7063046355046425	3.4323855440155393	2.4189638206017814
10654	0.0	A01	0.0	122994.01	60194.0	133909.28	54372.8	39570.0	90052.46	5593.02	558.45	2394.0	107.5	12169.12	5340.52	269.3	100	20190721	R2	F11	pc9	CXCR4	1guide	3.58781846459418e-10	5.089883953412099	4.779553203936304	5.12681067899834	4.735381704392431	4.597366050266028	4.9544955856394255	3.747646373835023	2.7469843047672176	3.379124146070392	2.031408464251624	4.0852591778960745	3.727583547406304	2.4302363337254858
10660	0.0	A01	0.0	144958.56	60133.0	157983.22	57147.203	40641.0	92153.22	3337.77	276.25	1792.08	62.780003	6688.76	3105.3599	271.4	100	20190721	R2	F11	pc9	CXCR4	1guide	3.006299107080971e-10	5.161243873617691	4.779112871082238	5.198610957895354	4.756994980188825	4.608964385524357	4.964510508963128	3.5234564094284866	2.4413022866931673	3.25335738239011	1.7978213293085492	3.8253455980550384	3.492111935456667	2.433609833556868
10662	0.0	A01	0.0	154016.03	60297.0	167397.97	82076.0	51417.0	104613.9	7372.0	328.95	2623.52	105.78	9970.439	4256.0	271.8	100	20190721	R2	F11	pc9	CXCR4	1guide	1.0094774043553943e-10	5.187565928116039	4.780295704912012	5.223750183848289	4.914216182803585	4.711106733499874	5.019589386383449	3.867585326547036	2.5171299068494717	3.418884382557144	2.0244035576711994	3.998714300524416	3.6290016192869916	2.4342494328915216
10678	0.0	A01	0.0	96853.94	60012.0	105769.17	69091.4	50748.0	89224.68	4085.6401	467.5	797.24	96.32	4429.28	2191.84	277.6	100	20190721	R2	F11	pc9	CXCR4	1guide	1.0386740780577533e-10	4.986117281222008	4.778238100595293	5.024359104036313	4.839423983066628	4.705418931194525	4.950484997533263	3.611260111312594	2.6697816152085365	2.9015890751545497	1.983716472537751	3.64633311431314	3.3408088657429635	2.4434194713315316
10690	0.0	A01	0.0	151008.47	60329.0	164042.02	63410.0	42505.0	97768.22	5576.5303	336.6	1697.08	44.72	3824.32	2262.52	285.9	100	20190721	R2	F11	pc9	CXCR4	1guide	2.275915197367946e-10	5.179001303771713	4.780526126607946	5.214955096932425	4.802157753186962	4.628440020513509	4.990197702797644	3.7463640642072535	2.5271141195147995	3.2297023041063206	1.6505018067331214	3.5825542324809785	3.354592430676572	2.4562141460864844
10704	0.0	A01	0.0	164640.47	60429.0	178554.62	72997.15	47821.0	100038.49	10482.79	451.35	1336.08	78.26	7356.04	3300.68	290.9	100	20190721	R2	F11	pc9	CXCR4	1guide	1.0014562425642156e-10	5.216536593905533	4.781245407452571	5.2517711039601345	4.863305895160908	4.679618653543475	5.0001671372809415	4.020476887352428	2.654513452668639	3.1258324487340654	1.8935398554194158	3.866644084445401	3.51860341264848	2.4637437121349133
10708	0.0	A01	0.0	114481.82	60161.0	124710.04	39445.95	28133.0	91889.586	1582.0701	264.35	1127.08	37.84	3126.64	2001.08	293.1	100	20190721	R2	F11	pc9	CXCR4	1guide	4.714397030391378e-10	5.058736526284468	4.779315046514311	5.095901415258477	4.596002411290162	4.449216046206292	4.963266294561777	3.1992257140718716	2.422179324768454	3.0519547263758526	1.5779511294810258	3.495077864718454	3.301264441849406	2.4670158274821854
10716	0.0	A01	0.0	155205.28	60299.0	168684.95	62618.652	36379.0	112806.19	3556.02	324.7	2526.24	86.86	9273.52	4643.6	294.0	100	20190721	R2	F11	pc9	CXCR4	1guide	1.8080320136306112e-10	5.1909064951355015	4.780310109850217	5.227076344792871	4.7967037166508915	4.560850756837116	5.052332921663353	3.550964197277782	2.511482304953215	3.402474605714023	1.9388198280779294	3.9672445909848113	3.666854811656684	2.4683473304121573
10755	0.0	A01	0.0	114376.02	60152.0	124613.44	60622.85	46236.0	85928.266	3498.79	385.90002	1257.04	19.78	4610.92	2560.44	307.1	100	20190721	R2	F11	pc9	CXCR4	1guide	1.6905340717169916e-10	5.058334993162114	4.779250071817572	5.095564876331499	4.782636360747075	4.664980255060626	4.934136046086745	3.543917881433321	2.5864748060471476	3.099349110993014	1.2962263023373157	3.6637875798663826	3.408314593323408	2.4872798250745345
10760	0.0	A01	0.0	103842.47	59953.0	113512.59	64026.25	48565.0	86400.17	5890.81	1104.15	2668.3599	184.04001	9401.2	4119.1997	308.6	100	20190721	R2	F11	pc9	CXCR4	1guide	1.2963213014948787e-10	5.0163750044924775	4.777810919725902	5.055044047368057	4.806358066059688	4.686323393071812	4.9365146064174334	3.770175019708578	3.0430280863900854	3.4262443994941973	2.2649122447569203	3.9731833009324986	3.614812847930968	2.4893959303166406
10763	0.0	A01	0.0	144185.38	60208.0	156944.8	52100.75	36548.0	93424.38	6216.73	415.65002	1275.28	43.86	4870.08	2460.1199	312.9	100	20190721	R2	F11	pc9	CXCR4	1guide	2.760920741202633e-10	5.158921211292479	4.779654200975789	5.195746922291984	4.716843975094477	4.562863616239732	4.970460237460815	3.7935620044858784	2.618727810347097	3.105605558750475	1.6420686333851044	3.6875361023238513	3.3909562692718387	2.4954055546747225
10768	0.0	A01	0.0	140663.78	60213.0	153098.86	59233.953	39317.0	98734.805	5586.23	238.85	2097.5999	40.420002	6227.44	2976.92	314.7	100	20190721	R2	F11	pc9	CXCR4	1guide	3.2037091473107923e-10	5.148182287710812	4.7796902656557165	5.184971955107218	4.772570717329182	4.594580372508234	4.994470271405779	3.7471188112777187	2.3781252567172295	3.3217226440173677	1.6065963304926203	3.7943095478116544	3.4737671524312206	2.4978967597592523
10814	0.0	A01	0.0	115149.93	59704.0	126397.99	72385.15	49368.0	96091.26	2915.82	515.95	1634.76	55.9	9503.8	4254.48	336.6	100	20190721	R2	F11	pc9	CXCR4	1guide	8.203669743106796e-11	5.061263677112755	4.776003428612339	5.1017401753006775	4.8596494693286685	4.69344553340633	4.982683878235735	3.4647607206988664	2.7126076270646666	3.2134540052626144	1.7474118197411779	3.977897279422131	3.628846484417198	2.5271141195147995
10845	0.0	A01	0.0	124460.16	60228.0	135429.05	62217.453	42068.0	96926.01	3913.9502	269.45	1488.08	50.74	4113.88	2487.48	354.0	100	20190721	R2	F11	pc9	CXCR4	1guide	1.93459666683782e-10	5.095030341871578	4.779798441729682	5.131711821990249	4.793912229267103	4.623951865247071	4.986440325388632	3.592615294996338	2.4304782076071088	3.17262626692252	1.705350477252067	3.614251607000591	3.395759594178793	2.5490032620257876
10846	0.0	A01	0.0	159164.25	60209.0	173246.33	84615.805	55441.0	100023.12	6984.0	556.75	1862.0	74.82	7416.84	3536.28	354.1	100	20190721	R2	F11	pc9	CXCR4	1guide	9.293736406233344e-11	5.201845527150056	4.779661414151369	5.238664038712705	4.9274514888960566	4.743831055127653	5.000100385067029	3.8441042306975133	2.7456602257060756	3.269979676645324	1.8740177020907862	3.8702189011330588	3.5485466484120405	2.5491259342439148
10853	0.0	A01	0.0	129029.72	60122.0	140648.88	62394.25	42062.0	97215.29	21118.84	311.1	1472.88	31.82	4430.8	2208.56	354.7	100	20190721	R2	F11	pc9	CXCR4	1guide	2.199861109148808e-10	5.110689750629903	4.779033419262118	5.148136262749025	4.795144568715549	4.623889919047242	4.987734571853399	4.324670056698107	2.492900019629189	3.1681673664352874	1.5027001711453787	3.646482127895826	3.344109213764755	2.549861203418225
10863	0.0	A01	0.0	135475.1	60277.0	147294.9	50265.6	34997.0	94128.25	3443.5	681.7	1296.5599	115.240005	4997.0	2359.8	356.6	100	20190721	R2	F11	pc9	CXCR4	1guide	3.9566694069811015e-10	5.131859460220274	4.780151629245322	5.168187728337759	4.701270884418277	4.544030817513511	4.973719984509676	3.537000087321339	2.8335933017752586	3.1127925978502473	2.0616032703099614	3.698709349442587	3.372875205779654	2.552181346272659
10895	0.0	A01	0.0	156115.5	60360.0	169502.73	72499.055	48892.0	97179.46	19115.791	476.85	2073.28	92.020004	6674.32	3532.48	366.4	100	20190721	R2	F11	pc9	CXCR4	1guide	1.5474737490205403e-10	5.193446024332662	4.780749231103552	5.2291767085237355	4.860332343858181	4.689237803089119	4.987574485666291	4.281392273927801	2.6783817925292737	3.316657964402113	1.963882249092939	3.8244070136111668	3.548079709261831	2.563955457761306
10898	0.0	A01	0.0	165946.88	60237.0	180545.1	78946.305	49641.0	104224.83	3419.25	307.7	2693.44	81.700005	6738.16	3446.5999	366.6	100	20190721	R2	F11	pc9	CXCR4	1guide	9.662511680539856e-11	5.219969078479878	4.779863334442825	5.25658569112201	4.897331806397676	4.6958405216201555	5.017971187612913	3.5339308555936624	2.488127513476728	3.4303072960480563	1.9122220808658588	3.8285413293148847	3.5373908652189012	2.5641924678567576
10899	0.0	A01	0.0	119348.87	60184.0	129962.24	37802.05	27624.0	89682.71	4915.96	263.5	978.12	34.4	5245.52	2458.5999	367.6	100	20190721	R2	F11	pc9	CXCR4	1guide	4.414643095855808e-10	5.076818301209949	4.779481048811131	5.113817195449634	4.577515361181699	4.4412865653413975	4.952708727680164	3.69160833702672	2.4207806195485655	2.9903921370171633	1.5365584618355062	3.719788548853318	3.3906878514100702	2.5653755099249635
10901	0.0	A01	0.0	130040.05	60272.0	141397.4	55520.3	39440.0	92256.05	9704.851	379.95	1738.88	76.54	5834.52	2861.4	368.2	100	20190721	R2	F11	pc9	CXCR4	1guide	3.731717197862683e-10	5.11407711737246	4.780115602859192	5.150441442971178	4.744451810243688	4.5959369062691735	4.964994841371796	3.986988853459325	2.5797264627992393	3.2402696136212863	1.8838884630832606	3.7660051343414547	3.4565785579955457	2.5660837985662748
10914	0.0	A01	0.0	140699.28	60146.0	153308.1	71116.95	49094.0	94934.625	11293.71	1690.65	2569.56	245.96	7315.0	3483.8398	370.7	100	20190721	R2	F11	pc9	CXCR4	1guide	1.6486662120540392e-10	5.148291878884951	4.779206749951978	5.185565083609586	4.851973141812761	4.691028418271315	4.9774246392327575	4.0528366302237915	3.2280537151102173	3.40985877294979	2.390864496227365	3.8642143304613294	3.542058181762045	2.5690226003307406
10918	0.0	A01	0.0	104388.45	60028.0	113966.84	46816.3	35736.0	85856.09	4008.04	462.40002	1325.44	57.620003	5272.88	2546.76	370.9	100	20190721	R2	F11	pc9	CXCR4	1guide	2.663359955533019e-10	5.018652462062439	4.778353873866728	5.056778520890516	4.670397094671155	4.553105939463782	4.933771125217123	3.6029320513464773	2.665017848342603	3.1223600536784755	1.7605732746459803	3.7220478781348234	3.405988021781378	2.5692568261818773
10934	0.0	A01	0.0	115410.5	60173.0	125696.625	74936.85	53181.0	92346.18	6956.8403	1032.75	2044.4	144.48	6111.92	3173.76	378.8	100	20190721	R2	F11	pc9	CXCR4	1guide	7.177223148974341e-11	5.062245322551221	4.779401664324741	5.099323616878049	4.874695442457315	4.725756499418991	4.965418933615391	3.8424120358840965	3.0139952036486237	3.3105658774695095	2.1598077201267794	3.7861776554963584	3.5015740836113163	2.5784099563358653
10962	0.0	A01	0.0	134963.89	60232.0	146848.73	55573.0	39804.0	91499.15	2483.2002	448.80002	1168.12	54.18	4467.28	2625.8	392.6	100	20190721	R2	F11	pc9	CXCR4	1guide	3.7574140743324947e-10	5.130217589235886	4.779827284132608	5.166870207880799	4.744863841958643	4.599926717567107	4.961417052201796	3.395011733736897	2.652052865966842	3.067487457965159	1.7338390031433686	3.6500431531309716	3.4192616520669414	2.5939503020157018
10976	0.0	A01	0.0	136234.08	60213.0	148277.56	70178.555	47941.0	95935.04	4545.42	261.80002	1766.24	58.48	4921.0	2683.56	399.3	100	20190721	R2	F11	pc9	CXCR4	1guide	1.5254734011639434e-10	5.134285757286231	4.7796902656557165	5.1710754381512904	4.846204419768431	4.680707088728766	4.981977256724347	3.6575740110626955	2.417969672589715	3.2470497135978498	1.7670073605502787	3.6920533650340808	3.42871131932642	2.601299296917487
10987	0.0	A01	0.0	110249.51	60208.0	120005.84	75691.65	57828.0	85780.734	6633.83	333.2	776.72	65.36	4018.1199	2049.72	401.6	100	20190721	R2	F11	pc9	CXCR4	1guide	7.699760862609886e-11	5.042376659320897	4.779654200975789	5.079202394769168	4.879047963547639	4.762138172348833	4.933389759945079	3.821764343113855	2.522705008645453	2.8902644716984582	1.8153120475799331	3.604022888964301	3.3116945325262632	2.603793710737369
11010	0.0	A01	0.0	93156.97	59792.0	102106.23	52545.3	42256.0	81493.97	2132.06	339.15002	1418.16	67.94	5205.2397	2702.56	403.4	100	20190721	R2	F11	pc9	CXCR4	1guide	1.2940080573372823e-10	4.969215348512641	4.776643080505562	5.009052226702794	4.720533882380858	4.625888383862849	4.911125468426868	3.3287994342890945	2.530391852664176	3.1517252421583914	1.8321255581402682	3.7164407373062507	3.431775353994833	2.6057358873057916
11027	0.0	A01	0.0	146901.83	60170.0	160002.62	58105.152	39150.0	97266.39	9434.221	378.25	2456.32	112.66	12804.4795	5450.7197	406.5	100	20190721	R2	F11	pc9	CXCR4	1guide	2.792328017525904e-10	5.167027200416938	4.779380011491656	5.2041271077413205	4.764214644184616	4.592731766393962	4.987962800313342	3.9747060318660283	2.5777789366952244	3.3902849564697535	2.0517697610164443	4.10736192889853	3.7364538513843835	2.609060549930087
11030	0.0	A01	0.0	116038.13	60348.0	126013.7	59144.703	43496.0	89114.11	8337.15	432.65002	1655.28	83.42	5035.76	2965.52	407.5	100	20190721	R2	F11	pc9	CXCR4	1guide	1.9566659756597528e-10	5.06460073188733	4.780662881668552	5.100417774228555	4.771915856206715	4.638449319993654	4.949946471024403	3.92101763563755	2.63613673255791	3.218871475387145	1.9212701759771231	3.7020650036137415	3.4721008601996033	2.6101276130759956
11032	0.0	A01	0.0	166652.61	60356.0	180955.4	86426.305	56064.0	101028.01	3830.53	504.90002	2211.5999	110.08	6640.88	3176.04	408.0	100	20190721	R2	F11	pc9	CXCR4	1guide	7.787891904884774e-11	5.221812118046305	4.7807204498661315	5.257571562683065	4.9366459443533515	4.748684080151968	5.0044417891510715	3.5832588713243845	2.7032053916954712	3.3447065525013895	2.0417084281154274	3.822225624990615	3.5018859687658574	2.61066016308988
11035	0.0	A01	0.0	133490.64	60199.0	145325.4	56689.902	39795.0	93359.195	19053.71	329.80002	1128.6	82.56	9367.0	4097.16	411.5	100	20190721	R2	F11	pc9	CXCR4	1guide	3.5874363772149407e-10	5.125450817255595	4.779589277003854	5.162341545678911	4.7535057088589	4.59982850903801	4.970157099754891	4.279979572280705	2.518250675420596	3.052540036539292	1.916769671440485	3.971600520230059	3.6124829406717565	2.6143698395482886
11036	0.0	A01	0.0	157982.1	60204.0	171973.88	79366.2	54856.0	94818.14	5293.29	1074.4	1554.2	133.3	4772.8	2166.76	412.5	100	20190721	R2	F11	pc9	CXCR4	1guide	1.1970345587694263e-10	5.198607865269215	4.779625347075377	5.235462477110502	4.899635604177332	4.739224136457318	4.976891434591671	3.7237256912543217	3.031166009529323	3.191506890979971	2.1248301593565566	3.6787732182457904	3.335810811547624	2.6154239528859438
11070	0.0	A01	0.0	145939.08	60284.0	158653.44	55580.652	35848.0	101610.516	8469.07	352.75	1423.48	50.74	4356.32	2289.88	429.5	100	20190721	R2	F11	pc9	CXCR4	1guide	2.826282997554387e-10	5.164171598553006	4.780202061165706	5.2004494862763835	4.744923639735854	4.554464930904987	5.006938655207655	3.9278357385111677	2.5474670224263853	3.1533513636971713	1.705350477252067	3.639119756481943	3.3598127017285795	2.632963168167261
11074	0.0	A01	0.0	109747.54	60143.0	119588.555	51592.453	34591.0	97746.91	4745.24	241.40001	1519.24	79.98	5443.88	2606.8	430.1	100	20190721	R2	F11	pc9	CXCR4	1guide	2.720021779340017e-10	5.040394790567377	4.779185087398528	5.077689617161472	4.712586178257532	4.5389631173252685	4.99010302059664	3.676258204080992	2.382737282232269	3.1816263836072776	1.9029814180257811	3.7359085340905875	3.416107720458357	2.633569448717131
11088	0.0	A01	0.0	159507.89	60305.0	173343.98	84298.75	51697.0	106865.05	10762.15	821.95	1909.88	111.8	4646.64	2242.0	432.3	100	20190721	R2	F11	pc9	CXCR4	1guide	9.48700416728773e-11	5.202782171845452	4.780353321798304	5.2389087747603735	4.925821134860481	4.713465341522406	5.028835680591845	4.0318990565975055	2.9148454062471347	3.2810060819836875	2.048441815405159	3.6671390394491694	3.3506356082589543	2.635785223270301
11111	0.0	A01	0.0	166300.45	60368.0	180537.14	70485.4	46608.0	99110.266	4581.31	332.35	857.27997	86.86	4582.04	2380.32	439.3	100	20190721	R2	F11	pc9	CXCR4	1guide	8.327126273480801e-11	5.220893432559381	4.78080678785692	5.256566559755395	4.848099159050876	4.668460467283592	4.996118640089636	3.660989685397457	2.5215956910858575	2.933122675849633	1.9388198280779294	3.661058879848562	3.376635358139011	2.64276119119738
11116	0.0	A01	0.0	153913.8	60342.0	167162.08	70839.0	50134.0	92601.92	2709.21	494.7	1810.32	101.48	5028.92	2498.1199	440.8	100	20190721	R2	F11	pc9	CXCR4	1guide	1.7291860165603738e-10	5.187277551853011	4.780619700511976	5.223137761565931	4.850272421835552	4.700132356690141	4.96662000019215	3.432842663705414	2.6943419210806683	3.257755336542334	2.006380472916048	3.701474720177559	3.3976132742918015	2.644241573816854
11117	0.0	A01	0.0	156709.78	60245.0	170472.78	50903.953	34309.0	97235.18	3715.1	357.85	2051.24	18.92	5254.64	2671.4	441.4	100	20190721	R2	F11	pc9	CXCR4	1guide	7.741830914279047e-11	5.195096104383892	4.779921008715502	5.231655046691668	4.70675151030747	4.535408059915369	4.987823421098811	3.5699705196508646	2.5537010289573194	3.3120164747697016	1.2769211338170445	3.7205429787869444	3.426738905760475	2.644832322820373
11157	0.0	A01	0.0	130814.66	60225.0	142350.69	50757.75	36805.0	90380.65	2788.75	329.80002	1553.44	79.98	8068.1597	4126.8	456.2	100	20190721	R2	F11	pc9	CXCR4	1guide	4.5014040250085845e-10	5.116656404324013	4.779776808670381	5.153359568966186	4.705502362354072	4.565906822067658	4.95607545285951	3.445409583291894	2.518250675420596	3.1912944673624395	1.9029814180257811	3.9067744842645276	3.615613401315421	2.6591552925615116
11191	0.0	A01	0.0	148047.06	60201.0	161166.97	61175.35	46381.0	86440.31	7087.79	1193.4	2365.88	209.84	13753.72	6766.28	471.3	100	20190721	R2	F11	pc9	CXCR4	1guide	2.629065179430708e-10	5.170399794685825	4.779603705391958	5.207276037720051	4.786576473834454	4.666340108032026	4.936716328280387	3.8505108440049622	3.0767860423926883	3.3739926914516976	2.321888270003028	4.1384201700389	3.8303499518671624	2.6732974285110758
11193	0.0	A01	0.0	123520.83	60300.0	134246.45	74268.75	58520.0	83172.875	3072.9602	473.45	977.36	95.46	4505.28	2286.08	471.5	100	20190721	R2	F11	pc9	CXCR4	1guide	7.183415313748941e-11	5.091740194657077	4.780317312140151	5.127902820192157	4.870806114468031	4.767304317453274	4.919981713808208	3.487556936166927	2.6752741320855002	2.990054554359893	1.979821425865041	3.653721766541817	3.3590914390420705	2.6734816970733473
11225	0.0	A01	0.0	155319.6	60235.0	168988.56	67667.65	42607.0	104083.06	11161.79	326.40002	2883.44	85.14	8344.04	3321.96	483.2	100	20190721	R2	F11	pc9	CXCR4	1guide	1.7616479134693428e-10	5.191226245945836	4.779848914677836	5.227857311647817	4.830381084295456	4.629480956183245	5.017380062255332	4.047733848879962	2.5137501825661746	3.4599109100082326	1.9301336427277478	3.9213763793952463	3.521394393663631	2.6841269365846117
11229	0.0	A01	0.0	156040.25	60333.0	169496.86	75536.95	51245.0	96602.4	3071.02	387.6	1477.44	93.74	4884.52	2441.88	484.1	100	20190721	R2	F11	pc9	CXCR4	1guide	1.412073546896146e-10	5.193236637445531	4.780554920725867	5.229161655525864	4.878159463047947	4.709651497467462	4.984987909181959	3.487282647554633	2.5883837752175385	3.1695098356473745	1.9719249392871023	3.688821893927762	3.387724296990218	2.684935088116459
11230	0.0	A01	0.0	158705.58	60305.0	172472.08	88107.6	52661.0	109648.88	9134.49	1160.25	2468.48	147.06	4481.7197	2304.32	484.4	100	20190721	R2	F11	pc9	CXCR4	1guide	7.26094624063223e-11	5.200592191445037	4.780353321798304	5.2367187962338635	4.945013379175174	4.721489101833445	5.040004211108497	3.9606843158291847	3.0645515770910676	3.392429609413679	2.1674945544258124	3.6514446935615386	3.3625428021244774	2.685204128998836
11235	0.0	A01	0.0	149313.0	60293.0	162297.08	62792.902	41381.0	99446.5	1448.2101	342.55002	4213.44	76.54	15256.24	7751.2397	485.5	100	20190721	R2	F11	pc9	CXCR4	1guide	2.452179205158891e-10	5.174097621405396	4.780266893602148	5.210310701184138	4.797910556999178	4.61680098147796	4.997589502820586	3.1608315668839544	2.5347239950700255	3.6246368078450724	1.8838884630832606	4.183447518766448	3.8893711698389164	2.6861892342440234
11238	0.0	A01	0.0	165337.69	60208.0	179968.94	66401.15	44004.0	98892.5	4359.18	799.0	2788.44	129.86	9107.84	4658.04	485.7	100	20190721	R2	F11	pc9	CXCR4	1guide	8.021210848279162e-11	5.218371859062814	4.779654200975789	5.255197552678403	4.822175590749883	4.643492156008228	4.995163355984193	3.6394048198620124	2.902546779313991	3.4453612949108687	2.1134754005779532	3.959415385185622	3.6682032172749115	2.6863681143880993
11248	0.0	A01	0.0	107210.7	60045.0	117014.92	69142.4	45581.0	99412.39	5410.66	381.65002	1975.24	23.220001	6593.76	2612.1199	486.5	100	20190721	R2	F11	pc9	CXCR4	1guide	1.0551660549352932e-10	5.030238144275525	4.7784768491607865	5.068241247000478	4.839744440437875	4.65878384892066	4.997440517643787	3.7332502567379087	2.581665294499333	3.2956198696346437	1.3658622382339338	3.8191331201859624	3.416993103310624	2.6870828446043706
11259	0.0	A01	0.0	121692.58	60072.0	132761.44	68263.5	46332.0	96557.81	4953.79	523.60004	1605.12	27.52	5232.6	2507.24	493.2	100	20190721	R2	F11	pc9	CXCR4	1guide	1.0977203323053229e-10	5.085264091971661	4.778672091319829	5.12307194616906	4.834188551620888	4.665881047671674	4.984787418336804	3.6949375955463606	2.718999668253696	3.205507504821432	1.439648436787465	3.718717544978991	3.399195906134571	2.693023078672774
11272	0.0	A01	0.0	146181.19	60289.0	158903.47	56404.3	39109.0	94518.2	13243.41	266.9	1073.88	26.66	4333.52	2144.72	501.5	100	20190721	R2	F11	pc9	CXCR4	1guide	2.836648895201975e-10	5.1648914855449615	4.7802380803808004	5.201133377651316	4.751312219840676	4.592276711374422	4.975515456714935	4.121999829616246	2.426348563855986	3.0309557561040386	1.425860142592166	3.6368408072116054	3.331370595766658	2.700270937356437
11274	0.0	A01	0.0	145780.75	60196.0	158712.98	64384.953	41300.0	102167.84	2917.76	222.70001	1472.12	27.52	6315.6	3195.04	502.2	100	20190721	R2	F11	pc9	CXCR4	1guide	2.531463143095985e-10	5.163700180218427	4.779567633522879	5.200612458019757	4.808784383845573	4.615950051656401	5.00931422770265	3.4650495676394155	2.3477202408393647	3.1679432115594093	1.439648436787465	3.800414622780269	3.5044763049466723	2.7008767189333476
11290	0.0	A01	0.0	161787.69	60116.0	176374.3	84711.0	52468.0	105809.63	1965.2201	696.15	2582.48	73.1	9105.56	4053.8398	506.2	100	20190721	R2	F11	pc9	CXCR4	1guide	9.274526609486915e-11	5.208945467497059	4.778990075778468	5.246435295429073	4.927939808549331	4.719894509871709	5.024525207272685	3.2934111957925323	2.8427028427054695	3.412036963529257	1.8639173678924597	3.959306639953192	3.6078665868953315	2.7043221512952624
11295	0.0	A01	0.0	141291.42	60232.0	153733.48	58997.652	41832.0	92428.53	11016.29	749.7	1777.64	138.46	6135.48	2691.92	506.8	100	20190721	R2	F11	pc9	CXCR4	1guide	3.2068655742151915e-10	5.150115795638792	4.779827284132608	5.186768470593351	4.770834730380447	4.6215086288216	4.965806051867196	4.042035361590387	2.874887517917536	3.249843817668698	2.141324348334174	3.787848543381706	3.430062136530737	2.7048365957507756
11321	0.0	A01	0.0	107270.34	60093.0	116986.49	42802.6	33181.0	84539.69	4438.72	276.25	1868.84	77.4	10554.88	4439.92	517.0	100	20190721	R2	F11	pc9	CXCR4	1guide	3.5811113530585785e-10	5.030479672330145	4.778823885672807	5.0681357189504554	4.631470166440769	4.520889470535162	4.92706063813132	3.6472577710720144	2.4413022866931673	3.2715721130765867	1.8887409692446597	4.0234532952913735	3.6473751372764602	2.7134905430939424
11342	0.0	A01	0.0	110470.32	60097.0	120468.3	63326.703	43345.0	95747.58	8363.34	512.55	1029.7999	55.04	4857.92	2497.3599	521.1	100	20190721	R2	F11	pc9	CXCR4	1guide	1.370684129008158e-10	5.0432456132621235	4.778852792868552	5.080872770530927	4.801586878649607	4.636939007287472	4.981127797572769	3.922379744670309	2.7097362275111676	3.0127528566030057	1.740678432451446	3.6864503516024087	3.397481127604247	2.7169210528196244
11385	0.0	A01	0.0	127161.0	60180.0	138478.31	45027.902	32064.0	92033.08	2799.4202	274.55002	1022.95996	69.66	4971.16	2470.76	535.2	100	20190721	R2	F11	pc9	CXCR4	1guide	5.043322421986583e-10	5.104353934568107	4.779452183404062	5.141381762576728	4.653481715522698	4.5060176998511325	4.963943947619804	3.4470680867789367	2.4386214770097707	3.0098586355848864	1.8429834929535964	3.6964577550631947	3.3928305634934577	2.728516114665309
11397	0.0	A01	0.0	119245.2	60249.0	129709.28	31074.3	23321.0	87324.1	7088.7603	197.20001	2210.08	44.72	7992.92	3746.8	538.3	100	20190721	R2	F11	pc9	CXCR4	1guide	1.9075442339615863e-10	5.076440917705914	4.779949842979918	5.11297105281073	4.492401365141157	4.367747168950207	4.94113412607658	3.8505702885023685	2.2949069374887934	3.34440800981984	1.6505018067331214	3.902705461954987	3.573660517217727	2.73102436996719
11416	0.0	A01	0.0	135676.73	60168.0	147781.39	51940.1	35788.0	95114.19	18902.39	332.35	2286.84	54.18	9519.76	4422.44	550.0	100	20190721	R2	F11	pc9	CXCR4	1guide	3.967985021289091e-10	5.132505381935153	4.779365575669822	5.169619748959263	4.715502794503723	4.553737428671263	4.978245302356992	4.276516733781135	2.5215956910858575	3.359235796712207	1.7338390031433686	3.978625988953818	3.645661943720152	2.7403626894942437
11430	0.0	A01	0.0	126899.72	60165.0	138228.2	68504.055	47313.0	94888.97	9047.19	518.5	1092.88	65.36	5619.44	3047.5999	552.7	100	20190721	R2	F11	pc9	CXCR4	1guide	1.2330629404235563e-10	5.1034606595615415	4.779343921037328	5.140596662516684	4.835716277715671	4.67498048645775	4.977215726763764	3.9565137316554932	2.7147487607250596	3.038572480268013	1.8153120475799331	3.7496930339895025	3.4839579440263977	2.7424894741736807
11439	0.0	A01	0.0	157811.69	60340.0	171401.16	85487.91	53028.0	105652.4	5623.0903	764.15	2423.64	93.74	12260.32	6355.88	553.7	100	20190721	R2	F11	pc9	CXCR4	1guide	8.654807658370151e-11	5.198139163821409	4.78060530583897	5.234013747291386	4.931904680571635	4.724505247609918	5.023879360511363	3.7499750602811615	2.8831786313229286	3.384468092274717	1.9719249392871023	4.088501816685987	3.803175681058211	2.743274533086516
11441	0.0	A01	0.0	123368.88	60055.0	134628.31	66776.0	45095.0	97044.73	17822.781	278.80002	1475.16	41.28	8690.6	4152.64	554.0	100	20190721	R2	F11	pc9	CXCR4	1guide	1.2819462777026295e-10	5.091205631925802	4.77854917130615	5.1291364021576475	4.824620400493186	4.654128391261812	4.986971940682326	4.250975476764704	2.445292797948817	3.168839137731825	1.615739675776504	3.9390497417028945	3.618324297252689	2.74350976472843
11442	0.0	A01	0.0	105983.83	60121.0	115529.62	68028.9	49629.0	89833.4	4526.02	246.5	1861.24	28.380001	4970.4	2545.24	556.1	100	20190721	R2	F11	pc9	CXCR4	1guide	1.1137663190916745e-10	5.025239602133754	4.77902619564857	5.06269333429079	4.832693438674981	4.695735524464757	4.953437829545619	3.655716470598101	2.391816923613249	3.2698023751268326	1.453012407466647	3.69639133207223	3.405728738154349	2.7451528760103785
11447	0.0	A01	0.0	105832.59	60016.0	115566.59	49813.402	36176.0	90241.35	6544.5903	204.0	2460.88	55.04	4296.28	1998.0399	557.9	100	20190721	R2	F11	pc9	CXCR4	1guide	2.500088301050828e-10	5.024619439965817	4.778267046806648	5.062832312919002	4.697346205829011	4.558420545001285	4.955405591201989	3.815882466454904	2.3096301674258988	3.391090416016973	1.740678432451446	3.633092556023178	3.3006041603445544	2.7465563804153743
11462	0.0	A01	0.0	102526.125	59990.0	112004.55	56147.6	39250.0	93750.05	13111.49	361.25	655.88	48.16	3710.32	2001.08	569.1	100	20190721	R2	F11	pc9	CXCR4	1guide	1.6463108669358342e-10	5.0108345434178165	4.778078861937455	5.049235653408042	4.749331209387885	4.5938396610812715	4.971971493546943	4.117652055823146	2.5578078557646045	2.8168243912291815	1.6826864768737697	3.569411375363454	3.301264441849406	2.755188566977341
11473	0.0	A01	0.0	144284.06	60220.0	157020.94	64392.6	43868.0	96198.46	1190.1901	331.5	1213.72	58.48	4933.16	2290.64	571.0	100	20190721	R2	F11	pc9	CXCR4	1guide	2.5552433792839327e-10	5.159218361928098	4.779740751176741	5.195957566004427	4.808835971627518	4.642147834797843	4.983168123891265	3.075616320155534	2.520483532740792	3.0841184979362377	1.7670073605502787	3.6931252151675023	3.3599568198927257	2.756636108245848
11478	0.0	A01	0.0	104609.266	60119.0	114035.05	69481.555	51815.0	87880.8	4876.19	1173.85	1409.04	91.16	4124.52	2016.28	571.9	100	20190721	R2	F11	pc9	CXCR4	1guide	1.0588913280840103e-10	5.019570153284534	4.779011748061015	5.057038345417745	4.8418695274585435	4.714455502490473	4.94389398630999	3.6880806142757083	3.0696125952603452	3.148923334129118	1.9598043339549578	3.6153734159168254	3.3045508485734896	2.7573201150864386
11499	0.0	A01	0.0	112493.11	60181.0	122502.92	70663.9	51489.0	89942.11	7487.43	417.35	810.16	124.700005	5628.56	3063.56	573.7	100	20190721	R2	F11	pc9	CXCR4	1guide	9.281053121197e-11	5.05112592109569	4.7794593999356945	5.088146447386722	4.849197593234564	4.711714457204993	4.953963068679781	3.874332785392119	2.6205004241885805	2.908570782575198	2.0958664694211433	3.7503973045152548	3.486226398740173	2.75868485912324
11529	0.0	A01	0.0	150507.92	60270.0	163658.33	64158.85	42922.0	97961.766	5803.5103	317.05002	2072.52	15.4800005	4763.68	2286.84	588.0	100	20190721	R2	F11	pc9	CXCR4	1guide	2.291047473270337e-10	5.1775593593056435	4.780101191467912	5.213938110265499	4.807256581514684	4.632679950216724	4.991056604079098	3.7636907561088755	2.5011277826047316	3.316498734315175	1.1897709702597454	3.677942596102943	3.359235796712207	2.7693773260761385
[truncated: 240,179 more rows]
