# Supplementary material for: Orthogonal control of mean and variability of endogenous genes in a human cell line
Source: Nat Commun. 2021 Jan 12;12:292. doi: 10.1038/s41467-020-20467-8 (PMC7804932; doi:10.1038/s41467-020-20467-8)
Supplement: Supplementary file 6 — Source Data [file 41467_2020_20467_MOESM6_ESM.zip › 20190418_RheostatMeta.csv]

ABA	Destination Well	GIB
0.000	A01	0.000
0.000	A02	0.001
0.000	A03	0.002
0.000	A04	0.004
0.000	A05	0.008
0.000	A06	0.016
0.000	A07	0.031
0.000	A08	0.063
0.000	A09	0.125
0.000	A10	0.250
0.000	A11	0.500
0.000	A12	1.000
0.001	B01	0.000
0.001	B02	0.001
0.001	B03	0.002
0.001	B04	0.004
0.001	B05	0.008
0.001	B06	0.016
0.001	B07	0.031
0.001	B08	0.063
0.001	B09	0.125
0.001	B10	0.250
0.001	B11	0.500
0.001	B12	1.000
0.004	C01	0.000
0.004	C02	0.001
0.004	C03	0.002
0.004	C04	0.004
0.004	C05	0.008
0.004	C06	0.016
0.004	C07	0.031
0.004	C08	0.063
0.004	C09	0.125
0.004	C10	0.250
0.004	C11	0.500
0.004	C12	1.000
0.012	D01	0.000
0.012	D02	0.001
0.012	D03	0.002
0.012	D04	0.004
0.012	D05	0.008
0.012	D06	0.016
0.012	D07	0.031
0.012	D08	0.063
0.012	D09	0.125
0.012	D10	0.250
0.012	D11	0.500
0.012	D12	1.000
0.037	E01	0.000
0.037	E02	0.001
0.037	E03	0.002
0.037	E04	0.004
0.037	E05	0.008
0.037	E06	0.016
0.037	E07	0.031
0.037	E08	0.063
0.037	E09	0.125
0.037	E10	0.250
0.037	E11	0.500
0.037	E12	1.000
0.111	F01	0.000
0.111	F02	0.001
0.111	F03	0.002
0.111	F04	0.004
0.111	F05	0.008
0.111	F06	0.016
0.111	F07	0.031
0.111	F08	0.063
0.111	F09	0.125
0.111	F10	0.250
0.111	F11	0.500
0.111	F12	1.000
0.333	G01	0.000
0.333	G02	0.001
0.333	G03	0.002
0.333	G04	0.004
0.333	G05	0.008
0.333	G06	0.016
0.333	G07	0.031
0.333	G08	0.063
0.333	G09	0.125
0.333	G10	0.250
0.333	G11	0.500
0.333	G12	1.000
1.000	H01	0.000
1.000	H02	0.001
1.000	H03	0.002
1.000	H04	0.004
1.000	H05	0.008
1.000	H06	0.016
1.000	H07	0.031
1.000	H08	0.063
1.000	H09	0.125
1.000	H10	0.250
1.000	H11	0.500
1.000	H12	1.000
