# Supplementary material for: Orthogonal control of mean and variability of endogenous genes in a human cell line
Source: Nat Commun. 2021 Jan 12;12:292. doi: 10.1038/s41467-020-20467-8 (PMC7804932; doi:10.1038/s41467-020-20467-8)
Supplement: Supplementary file 6 — Source Data [file 41467_2020_20467_MOESM6_ESM.zip › 20200315_1B (1).csv]

	ABA	APC-A	APC-Cy7-A	Alexa Fluor 700-A	BV 421-A	Clone	Date	Day	FITC-A	FSC-A	FSC-H	FSC-W	GIB	PE-CF594-A	SSC-A	SSC-H	SSC-W	Time	WellName	WellNumber	gate	logABA	logAPC-A	logAPC-Cy7-A	logAlexa Fluor 700-A	logBV 421-A	logFITC-A	logFSC-A	logFSC-H	logFSC-W	logPE-CF594-A	logSSC-A	logSSC-H	logSSC-W	logTime
210	50	1071.83996582	2366.97998047	4324.31982422	347.489990234	E9	20190324	6	385.050018311	148360.890625	60319.0	161192.640625	0	37454.5585938	83055.203125	58651.0	92805.0	61.0999984741	B09	1	1.70220510956e-10	1.698970004	3.0301299466	3.37419458475	3.63591780664	2.54094229886	2.58551714838	5.17131943178	4.78045413296	5.20734520987	4.57350468323	4.91936684471	4.76827542124	4.96757137508	1.7860411994
562	50	1523.05993652	2257.63989258	5316.85009766	461.339996338	E9	20190324	6	57.8000030518	196993.75	60408.0	213716.4375	0	12972.0800781	103468.804688	66156.0	102499.117188	79.0	B09	1	9.33914712151e-11	1.698970004	3.18271699433	3.35365467048	3.72565441606	2.66402110784	1.76192786135	5.29445244756	4.78109445726	5.32983792619	4.11300962096	5.01480943197	4.82056923853	5.01072012488	1.89762709129
664	50	1058.75	2257.63989258	3968.57983398	392.040008545	E9	20190324	6	411.400024414	111626.90625	59481.0	122990.21875	0	38985.7617188	37876.0	29021.0	85532.6015625	83.0	B09	1	1.73071671808e-10	1.698970004	3.02479342334	3.35365467048	3.59863512122	2.59333038999	2.61426431313	5.0477688884	4.77437826131	5.08987057394	4.59090602405	4.57836410788	4.46271237319	4.93213168175	1.91907809238
956	50	1705.54992676	2780.4699707	5657.95996094	572.220031738	E9	20190324	6	287.300018311	205902.828125	60328.0	223678.03125	0	40334.8007812	95469.453125	57704.0	108427.25	100.699996948	B09	1	3.11140562827e-11	1.698970004	3.23186443708	3.44411820902	3.75265986981	2.75756305711	2.45833565367	5.3136623118	4.78051892778	5.34962333155	4.60567991625	4.97986443482	4.76120591918	5.03513844306	2.00302945739
1538	50	1793.32995605	2636.47998047	5371.52001953	396.0	E9	20190324	6	181.050003052	186543.265625	60269.0	202845.5625	0	42035.8398438	117857.601562	49309.0	156643.140625	129.699996948	B09	1	9.17772536992e-11	1.698970004	3.25366020306	3.42102447796	3.73009719868	2.59769518593	2.25779853647	5.27077957525	4.78009398559	5.30716551141	4.62361972871	5.07135759883	4.69292619501	5.19491138196	2.11293996587
1670	50	2233.77001953	2031.26000977	4574.56982422	458.369995117	E9	20190324	6	584.799987793	182857.65625	60361.0	198534.8125	0	81845.28125	83993.6015625	54217.0	101529.125	135.699996948	B09	1	1.02176494766e-10	1.698970004	3.34903845777	3.30776551847	3.66035026086	2.66121618099	2.76700735488	5.26211314896	4.78075642611	5.29783667005	4.91299364543	4.92424620378	4.73413548301	5.00659064336	2.13257983789
1762	50	1747.89990234	2035.88000488	4476.77978516	705.869995117	E9	20190324	6	300.050018311	166075.390625	60286.0	180538.078125	0	66529.7578125	91861.203125	54090.0	111299.96875	139.0	B09	1	1.98947610236e-10	1.698970004	3.2425165581	3.30875217703	3.65096573176	2.84872472145	2.4771936576	5.22030528262	4.78021646921	5.25656881497	4.82301594249	4.96313212916	4.73311698144	5.0464950424	2.14301480025
1872	50	1923.45996094	2534.83984375	5613.29980469	633.599975586	E9	20190324	6	113.050003052	161297.796875	60241.0	175475.375	0	36237.5195312	87832.203125	57429.0	100231.09375	145.0	B09	1	2.11749321424e-10	1.698970004	3.28408315039	3.40395052494	3.74921823838	2.80181515185	2.05327057841	5.20762843551	4.77989217254	5.2442161792	4.55915846244	4.94365377644	4.75913125406	5.00100246953	2.16136800223
2404	50	1683.2199707	3152.37988281	5485.47998047	429.660003662	E9	20190324	6	152.150009155	148262.90625	60348.0	161008.78125	0	58008.71875	70675.8046875	46488.0	99634.5234375	168.600006104	B09	1	2.89102565182e-10	1.698970004	3.22614087523	3.49863854735	3.73921463442	2.63312492781	2.18227198283	5.17103250891	4.78066288167	5.20684956264	4.76349327323	4.8492707619	4.66734086243	4.99840984787	2.22685758601
2550	50	2402.39990234	3533.5300293	6903.04980469	1197.90002441	E9	20190324	6	691.050048828	154084.90625	60266.0	167558.953125	0	61732.8789062	74113.203125	50042.0	97060.125	174.300003052	B09	1	2.74513591722e-10	1.698970004	3.38064530154	3.54820878647	3.83904100678	3.07842057377	2.83950950199	5.18776009846	4.78007236725	5.22416763831	4.79051653072	4.8698955836	4.69933465857	4.98704084629	2.24129739471
3242	50	2022.78991699	2493.26000977	5092.77978516	217.800003052	E9	20190324	6	452.200012207	185424.296875	60297.0	201535.1875	0	19008.0	118707.601562	58345.0	133338.265625	198.699996948	B09	1	8.51917630937e-11	1.698970004	3.30595078014	3.39676757129	3.70695489743	2.3380578815	2.65533056973	5.26816664085	4.78029570491	5.30435088374	4.2789364233	5.07447853034	4.76600364418	5.12495480181	2.29819786044
3512	50	2162.92993164	3877.7199707	8154.29980469	350.459991455	E9	20190324	6	110.5	125001.882812	60183.0	136120.21875	0	30470.0	60036.3515625	41171.0	95565.8671875	211.5	B09	1	2.45644107119e-10	1.698970004	3.33504245065	3.58857644333	3.91138667488	2.54463844603	2.04336227802	5.09691655452	4.77947383264	5.13392263835	4.48387245422	4.77841429209	4.61459141568	4.98030280505	2.32531037171
3520	50	1504.57995605	2129.82006836	3361.04980469	983.070007324	E9	20190324	6	402.050018311	210504.34375	60348.0	228601.0	0	31963.359375	105867.5	62520.0	110974.609375	212.0	B09	1	4.1795139856e-11	1.698970004	3.17741527187	3.32834291489	3.52647494798	2.99258444633	2.60428008623	5.32326106192	4.78066288167	5.35907812586	4.50465241774	5.02476265759	4.79601896935	5.04522362501	2.32633586093
3634	50	1548.4699707	2931.38989258	5993.6796875	346.5	E9	20190324	6	231.200012207	145665.015625	60285.0	158352.875	0	12617.4394531	69623.5	53421.0	85412.96875	217.699996948	B09	1	2.92094184315e-10	1.698970004	3.18990278755	3.46707358607	3.77769352979	2.53970323895	2.36398785268	5.16335525976	4.78020926525	5.19962595268	4.10097122938	4.84275585165	4.72771201342	4.93152381716	2.33785842295
3650	50	1603.14001465	2750.43994141	6664.34960938	112.86000061	E9	20190324	6	12.75	135783.953125	60161.0	147915.390625	0	55954.8007812	74463.3984375	51525.0	94711.953125	218.399993896	B09	1	1.7144063544e-10	1.698970004	3.20497145432	3.43940216614	3.82375777193	2.05254004828	1.10551018477	5.13284844829	4.77931504651	5.17001336477	4.74783735384	4.87194285311	4.71201800045	4.97640479261	2.3392526219
3932	50	2781.23999023	2551.01000977	5749.58984375	328.679992676	E9	20190324	6	112.200004578	147508.171875	60261.0	160420.421875	0	109340.882812	76494.0546875	52389.0	95690.2109375	232.199996948	B09	1	2.43890038306e-10	1.698970004	3.44423846529	3.40671216272	3.7596368647	2.51677326862	2.04999287464	5.16881608067	4.78003633429	5.20525965412	5.03878257604	4.88362768199	4.71924010872	4.98086751193	2.36586220969
4280	50	3293.29003906	5440.04980469	11624.6894531	728.640014648	E9	20190324	6	148.75	190047.828125	60233.0	206779.921875	0	65892.640625	82030.953125	58973.0	91160.03125	247.800003052	B09	1	4.89503954731e-11	1.698970004	3.51762998058	3.73560287576	4.06538135979	2.86251301767	2.1724569744	5.27886291083	4.77983449443	5.31550836691	4.8188369121	4.91397775769	4.77065322122	4.95980446539	2.39410130739
4512	50	2619.54003906	3104.63989258	6903.81982422	754.380004883	E9	20190324	6	139.400009155	156755.921875	60269.0	170455.078125	0	105793.601562	85103.703125	53737.0	103789.875	258.299987793	B09	1	2.1170051655e-10	1.698970004	3.41822504093	3.49201123358	3.83908944864	2.87759016875	2.14426280228	5.19522395645	4.78009398559	5.23160994407	5.0244594022	4.92994845799	4.73027341722	5.01615498891	2.41212438565
4676	50	2104.40991211	2103.63989258	5107.40966797	538.559997559	E9	20190324	6	191.25	191610.53125	60308.0	208220.921875	0	47775.1992188	99101.5	44480.0	146014.296875	265.600006104	B09	1	1.09530649537e-10	1.698970004	3.32313033873	3.322971398	3.70820069424	2.73123409233	2.28160144383	5.28241937498	4.78037492616	5.31852436494	4.6792025067	4.99608022801	4.64816477857	5.16439538147	2.42422808068
4714	50	1416.79992676	2125.9699707	4310.45996094	423.720001221	E9	20190324	6	123.25	157394.921875	60261.0	171172.625	0	48512.640625	56954.25	38129.0	97892.7734375	267.0	B09	1	7.35584536201e-11	1.698970004	3.15130852573	3.32755712583	3.63452361537	2.62707896486	2.09078692795	5.19699071635	4.78003633429	5.2334343108	4.68585491465	4.75552613724	4.58125541529	4.99075063284	2.42651126136
5462	50	1512.27990723	2296.13989258	4365.89990234	596.970031738	E9	20190324	6	260.950012207	203672.71875	60413.0	220944.078125	0	19529.8398438	141763.0	74777.0	124243.820312	299.200012207	B09	1	4.16400657946e-11	1.698970004	3.17963218198	3.36099834397	3.64007377435	2.77595252983	2.41655732151	5.30893286067	4.78113040254	5.34428236583	4.29069868183	5.15156289521	4.87376803758	5.09427479683	2.47596160691
5718	50	1483.02001953	2239.15991211	5281.4296875	787.049987793	E9	20190324	6	281.350006104	186323.875	60392.0	202194.34375	0	22154.8789062	90188.40625	55544.0	106412.710938	311.200012207	B09	1	1.09727448445e-10	1.698970004	3.17114701368	3.35008511031	3.72275150233	2.89600231652	2.44924692891	5.2702685077	4.78097941236	5.30576900233	4.34546938061	4.95515071243	4.74463715225	5.02699350729	2.49303960535
5870	50	1506.89001465	2708.85986328	5683.36962891	239.580001831	E9	20190324	6	127.5	184448.046875	60284.0	200517.328125	0	64260.2382812	100444.5	67196.0	97963.1328125	318.5	B09	1	1.52675448897e-10	1.698970004	3.17808155505	3.43278653837	3.75460590214	2.3794505639	2.10551018477	5.26587406083	4.78020206117	5.30215190905	4.80794233161	5.00192616124	4.82734342142	4.9910626652	2.50310943667
5898	50	2038.18994141	2205.2800293	4303.52978516	544.5	E9	20190324	6	447.950012207	140325.109375	60152.0	152885.140625	0	55790.2382812	52310.703125	38296.0	89519.3828125	319.700012207	B09	1	1.82653850724e-10	1.698970004	3.30924465399	3.34346374458	3.63382481311	2.73599788409	2.65122955276	5.1471353894	4.77925007182	5.18436527705	4.74655821629	4.71859055756	4.58315341447	4.95191707931	2.50474265285
5988	50	1514.58996582	3414.94995117	6824.50976562	1259.2800293	E9	20190324	6	574.600036621	188496.46875	60342.0	204721.5	0	22342.3203125	94512.3515625	56738.0	109167.78125	324.0	B09	1	1.1296113178e-10	1.698970004	3.18029507529	3.53338434313	3.83407145956	3.10012231601	2.75936564933	5.27530321864	4.78061970051	5.31116345498	4.34912827382	4.97548856898	4.75387402296	5.0380944837	2.51054501021
6060	50	1146.5300293	2178.32983398	4527.60009766	298.980010986	E9	20190324	6	126.650001526	110769.9375	60171.0	120646.46875	0	3080.87988281	46935.3007812	35355.0	87001.890625	327.799987793	B09	1	1.82411844835e-10	1.698970004	3.05938543402	3.33812363953	3.65586806062	2.47564215351	2.10260519936	5.04442191067	4.77938722922	5.08151461489	3.4886747664	4.67149960535	4.54845084158	4.93952869031	2.51560893306
6268	50	2331.56005859	3025.32983398	6160.0	267.299987793	E9	20190324	6	225.25	133571.59375	59986.0	145929.859375	0	53966.8789062	75976.3984375	48818.0	101994.945312	336.299987793	B09	1	1.36140174103e-10	1.698970004	3.36764660691	3.48077273015	3.78958071216	2.42699893892	2.35266479965	5.12571410792	4.77804990318	5.16414416396	4.73212730202	4.88067870254	4.68857998305	5.00857864944	2.52672685155
6272	50	1839.52990723	2183.7199707	5219.83007812	482.130004883	E9	20190324	6	212.5	172006.015625	60366.0	186737.34375	0	37195.8398438	100356.953125	62750.0	104812.640625	336.399993896	B09	1	1.55752484277e-10	1.698970004	3.26470685302	3.33919694586	3.71765636558	2.68316416021	2.32735893439	5.2355436359	4.78079239938	5.27123117688	4.57049436908	5.0015474675	4.79761373015	5.02041366263	2.52685597925
6652	50	4348.18994141	5557.85986328	12557.9296875	533.609985352	E9	20190324	6	311.100006104	160854.046875	60423.0	174465.53125	0	121440.0	69996.6484375	49559.0	92562.4140625	354.0	B09	1	1.84895736584e-10	1.698970004	3.63830850706	3.74490759221	4.09891804709	2.72722394786	2.49290001963	5.20643199165	4.78120228418	5.24170963722	5.08436175855	4.84507724573	4.69512253461	4.96643467265	2.54900326203
6698	50	2152.14990234	3298.67993164	7026.25	1531.5300293	E9	20190324	6	431.800018311	206568.109375	60436.0	223999.734375	0	43750.078125	128499.601562	62980.0	133714.671875	356.399993896	B09	1	7.31146695978e-11	1.698970004	3.33287251769	3.51834017833	3.8467235983	3.1851255166	2.63528265641	5.31506327463	4.78129571253	5.35024750334	4.64097883288	5.10890178106	4.7992026563	5.12617906294	2.55193768793
6714	50	2380.06982422	3472.69995117	7361.19970703	439.559997559	E9	20190324	6	381.650024414	168398.5	60364.0	182826.921875	0	79196.4765625	102528.703125	58572.0	114719.007812	357.299987793	B09	1	1.20151799557e-10	1.698970004	3.37658969816	3.54066726094	3.86694860016	2.6430181623	2.5816652945	5.22633821873	4.78077801043	5.26204014742	4.89870586033	5.01084546406	4.7676900537	5.05963538219	2.55303300136
6812	50	1670.89990234	2462.45996094	4968.81005859	792.989990234	E9	20190324	6	130.050003052	127205.015625	60115.0	138676.0	0	78840.9609375	44799.25	34163.0	85939.875	362.299987793	B09	1	2.01446502731e-10	1.698970004	3.22295043364	3.39136917769	3.6962523954	2.89926770533	2.11411036672	5.10450423565	4.77898285144	5.14200130628	4.89675190895	4.65127074338	4.53355600096	4.93419471766	2.5590683194
6850	50	1894.19995117	2098.25	4641.56005859	816.75	E9	20190324	6	385.900024414	180970.46875	60240.0	196880.5	0	24480.7207031	115063.65625	73076.0	103191.367188	364.299987793	B09	1	9.17197467916e-11	1.698970004	3.27742582108	3.32185723179	3.6666639743	2.91208914315	2.58647480605	5.2576077113	4.77988496319	5.29420270364	4.38882419913	5.06093817	4.86377476712	5.01364336648	2.56145915669
6998	50	1955.02990723	2373.13989258	4443.66992188	1689.93005371	E9	20190324	6	493.0	190197.640625	60022.0	207670.40625	0	17424.0	106263.601562	44406.0	156827.703125	371.100006104	B09	1	1.3169635616e-10	1.698970004	3.29115340544	3.3753233399	3.64774179185	3.22786872952	2.69284691928	5.27920512527	4.77831046251	5.31737461248	4.24114786241	5.02638453124	4.64744165459	5.19542278189	2.56949096149
7046	50	1389.84997559	2085.92993164	4450.60009766	321.75	E9	20190324	6	54.4000015259	123167.25	60025.0	134475.46875	0	28292.8789062	55619.75	36665.0	99416.234375	373.200012207	B09	1	2.71398508876e-10	1.698970004	3.14296792379	3.31929971597	3.64841857312	2.50751855558	1.73559891188	5.09049524488	4.77833216873	5.12864306681	4.45167714079	4.74522903246	4.56425168933	4.99745730918	2.57194164928
7250	50	1291.28991699	2042.80993652	4730.10986328	537.570007324	E9	20190324	6	124.950004578	180020.5	60480.0	195069.8125	0	29101.5996094	101316.601562	66276.0	100185.359375	384.100006104	B09	1	1.63756794458e-10	1.698970004	3.11102375986	3.31022796166	3.67487122794	2.7304350301	2.09673627637	5.2553219636	4.78161178249	5.29019006653	4.46391686123	5.00568061393	4.82135628927	5.00080426038	2.58444431407
7510	50	2628.7800293	3450.36987305	7503.64990234	368.279998779	E9	20190324	6	306.850006104	192192.734375	60459.0	208332.0	0	80093.203125	91676.75	57391.0	104687.632812	396.600006104	B09	1	8.07014063892e-11	1.698970004	3.41975424679	3.53786565311	3.87527256297	2.56617813304	2.48692613626	5.28373696564	4.78146095961	5.31875598313	4.90359566252	4.96225920888	4.75884379211	5.01989537969	2.59835271655
7704	50	3624.38989258	3407.25	8177.39990234	1120.68005371	E9	20190324	6	212.5	126507.796875	60224.0	137666.3125	0	88270.15625	47067.9023438	37188.0	82947.234375	406.600006104	B09	1	2.44285616881e-10	1.698970004	3.55923491061	3.53240400021	3.91261523673	3.04948164226	2.32735893439	5.10211729259	4.77976959741	5.13882767965	4.94581389535	4.67272484371	4.57040282229	4.91880191036	2.60916738082
7758	50	1335.17993164	2275.34985352	5004.22998047	708.840026855	E9	20190324	6	130.900009155	129074.445312	60165.0	140597.078125	0	35180.640625	84399.0546875	61621.0	89761.2265625	409.5	B09	1	5.81431464644e-11	1.698970004	3.12553979608	3.35704818243	3.69933726044	2.85054823336	2.11693967693	5.11084026738	4.77934392104	5.14797629531	4.54630374352	4.92633758233	4.78972874187	4.95308877847	2.6122539061
7872	50	2494.0300293	4027.09985352	9099.859375	511.83001709	E9	20190324	6	164.900009155	122230.046875	60148.0	133179.296875	0	66128.4765625	53136.0507812	39092.0	89080.2265625	416.399993896	B09	1	2.78947022326e-10	1.698970004	3.39690167828	3.60499239824	3.95903468099	2.70912575219	2.21722067976	5.08717797831	4.77922119105	5.12443671769	4.82038851774	4.7253892733	4.5920878901	4.94978131293	2.61951071447
8230	50	1817.9699707	2621.84985352	5684.13964844	247.5	E9	20190324	6	90.1000061035	163072.078125	60343.0	177105.734375	0	59700.9609375	66547.3515625	45139.0	96618.1640625	434.5	B09	1	1.23301279815e-10	1.698970004	3.25958670525	3.41860781716	3.75466473917	2.39357520327	1.9547248204	5.21237960571	4.78062689767	5.24823262312	4.77598132152	4.82313077619	4.65455193358	4.98505878077	2.63798978078
8382	50	5199.04003906	7689.21972656	14861.7695312	703.890014648	E9	20190324	6	255.850006104	183709.65625	60340.0	199529.265625	0	226375.59375	72906.203125	48608.0	98296.1875	441.799987793	B09	1	3.46669791274e-11	1.698970004	3.71592316205	3.88588227145	4.1720705222	2.84750480437	2.40798543167	5.26413198454	4.78060530584	5.30000660412	5.35482960241	4.86276448124	4.68670775218	4.99253667368	2.64522569954
8394	50	1382.91992188	2244.55004883	4341.25976562	579.150024414	E9	20190324	6	187.850006104	130361.679688	60000.0	142389.734375	0	67885.8359375	59801.75	37680.0	104011.875	442.600006104	B09	1	2.97944544861e-10	1.698970004	3.14079703297	3.35112929372	3.63761577326	2.76279107899	2.27381121351	5.11514994764	4.77815125038	5.15347867986	4.83177917022	4.77671389309	4.57611089412	5.01708292538	2.64601141558
8564	50	1632.39990234	2032.02990723	5021.93994141	676.16998291	E9	20190324	6	385.050018311	190135.859375	60350.0	206474.625	0	22377.5195312	124039.65625	78030.0	104178.6875	451.0	B09	1	7.22847593147e-11	1.698970004	3.21282656012	3.30793009556	3.70087151458	2.8300558873	2.58551714838	5.27906403196	4.78067727443	5.31486668602	4.34981194486	5.09356055401	4.89226160692	5.01777888165	2.65417654188
8948	50	1681.67993164	2430.88989258	4603.83007812	281.160003662	E9	20190324	6	153.850006104	167341.3125	60408.0	181546.8125	0	46238.71875	88347.3046875	54364.0	106503.0	468.799987793	B09	1	2.22153029861e-10	1.698970004	3.22574334155	3.38576528787	3.66311928596	2.4489535403	2.18709751781	5.22360317094	4.78109445726	5.25898862821	4.66500579151	4.94619330453	4.7353114038	5.02736184125	2.6709875917
9144	50	3173.16992188	3716.78979492	8756.43945312	837.539978027	E9	20190324	6	340.0	213633.3125	60288.0	232229.84375	0	63583.5195312	144215.25	81168.0	116441.09375	481.700012207	B09	1	4.17056230994e-11	1.698970004	3.501493329	3.57016800003	3.94232754907	2.92300554624	2.53147891704	5.32966897451	4.78023087678	5.36591802997	4.8033445637	5.15901118716	4.90938484497	5.06610627618	2.68277665732
9346	50	1614.68994141	2055.12988281	3927.0	321.75	E9	20190324	6	91.8000030518	194379.53125	60296.0	211272.0	0	25753.1992188	118960.054688	68536.0	113752.867188	493.600006104	B09	1	1.0055189511e-10	1.698970004	3.20808913988	3.3128392742	3.59406090127	2.50751855558	1.96284269564	5.28865053048	4.78028850226	5.32484194357	4.41083118743	5.07540115516	4.83591875389	5.05596235204	2.6933751564
9616	50	2900.58984375	4680.83007812	9430.95996094	351.450012207	E9	20190324	6	141.949996948	193771.78125	60428.0	210151.375	0	66214.71875	117823.601562	66040.0	116924.398438	509.700012207	B09	1	1.04363658811e-10	1.698970004	3.46248632198	3.67032287581	3.97455590106	2.54586356274	2.15213538753	5.28729053154	4.78123822054	5.3225322359	4.82095453871	5.07123229386	4.81980706459	5.06790514419	2.70731464399
9854	50	2771.22998047	3720.63989258	7087.84960938	651.41998291	E9	20190324	6	198.050003052	172613.78125	60249.0	187761.078125	0	156121.671875	62935.703125	40861.0	100941.101562	523.0	B09	1	3.28151695375e-11	1.698970004	3.44267256876	3.57061763825	3.85051449408	2.81386107682	2.29677485343	5.23707546625	4.77994984298	5.27360557032	5.1934631934	4.79889708855	4.61130899101	5.00406803985	2.71850168887
9858	50	1021.0199585	2025.86999512	3998.60986328	323.730010986	E9	20190324	6	140.25	131637.546875	60253.0	143179.578125	0	14792.7998047	52597.1523438	38637.0	89215.1875	523.5	B09	1	2.78817242144e-10	1.698970004	3.00903423159	3.30661157221	3.60190903292	2.510182962	2.14690286993	5.11937978042	4.77997867533	5.15588107845	4.17005037986	4.7209622317	4.58700339792	4.95043879256	2.71891668601
9950	50	1453.76000977	2522.52001953	5005.77001953	1003.85998535	E9	20190324	6	378.25	170264.390625	60364.0	184852.6875	0	18791.5195312	87024.703125	58232.0	97940.140625	526.900024414	B09	1	2.13929385606e-10	1.698970004	3.16249271805	3.40183462162	3.69947089291	3.00167314326	2.5777789367	5.2311238284	4.78077801043	5.26682576899	4.2739618997	4.93964255041	4.76516170637	4.99096072325	2.7217282187
10056	50	1369.82995605	2412.40991211	4291.97998047	644.489990234	E9	20190324	6	232.900009155	186428.25	60316.0	202562.53125	0	25581.5996094	87044.25	56776.0	100474.351562	533.400024414	B09	1	9.47259593949e-11	1.698970004	3.13666665932	3.38245110423	3.63265768757	2.80921617659	2.36716950561	5.27051172288	4.78043253254	5.30655911538	4.40792769729	4.93974008762	4.75416479222	5.00205521204	2.72705303123
10084	50	1762.52990723	2109.80004883	3783.77978516	474.209991455	E9	20190324	6	100.300003052	166721.484375	60239.0	181381.8125	0	41786.8007812	82312.3046875	57499.0	93817.6171875	535.200012207	B09	1	2.24447788348e-10	1.698970004	3.24613649499	3.32424129804	3.57792585266	2.67597070019	2.00130094623	5.2219915683	4.77987775373	5.25859373737	4.62103912261	4.9154647618	4.75966029168	4.97228439839	2.72851611467
10268	50	1671.66992188	2143.67993164	4608.44970703	776.16003418	E9	20190324	6	307.700012207	181999.265625	60280.0	197868.34375	0	49513.1992188	89475.25	57420.0	102122.085938	546.200012207	B09	1	1.36869142783e-10	1.698970004	3.22315052833	3.33115994226	3.66355485231	2.88995127641	2.48812751348	5.26006963559	4.78017324364	5.29637631854	4.6947209885	4.95170292051	4.75906318816	5.00911967709	2.73735170551
10280	50	2442.43994141	4177.25	8545.45996094	1570.14001465	E9	20190324	6	563.549987793	178844.03125	60312.0	194334.84375	0	62723.7578125	94344.0546875	54044.0	114405.515625	546.799987793	B09	1	1.7578261316e-10	1.698970004	3.3878238934	3.62089046769	3.93173544367	3.19593838163	2.75093244471	5.25247445056	4.7804037303	5.28855067549	4.79743206926	4.97471453728	4.73274748531	5.05844696281	2.7378284962
10378	50	2738.11987305	3086.92993164	6598.12988281	332.640014648	E9	20190324	6	106.25	144493.515625	60318.0	156993.390625	0	112000.242188	69424.6015625	46686.0	97455.5703125	553.5	B09	1	2.91321191266e-10	1.698970004	3.43745245733	3.48952677181	3.81942086029	2.52197449111	2.02632893872	5.15984835788	4.78044693294	5.19588136913	5.04921896178	4.84151339595	4.6691866657	4.98880666733	2.74311762521
10524	50	2283.05004883	2863.62988281	5962.10986328	177.210006714	E9	20190324	6	23.8000011444	159529.890625	60266.0	173480.078125	0	29121.8398438	114709.203125	79470.0	94596.484375	561.599975586	B09	1	3.76627690877e-11	1.698970004	3.35851543216	3.45691688576	3.77539997448	2.24848824203	1.37657697794	5.20284206744	4.78007236725	5.23924960906	4.46421880913	5.05959826277	4.90020321302	4.97587499639	2.74942708024
10812	50	3308.68994141	5610.98974609	12326.9296875	749.429992676	E9	20190324	6	113.050003052	189991.03125	60342.0	206344.703125	0	70656.078125	79803.953125	54310.0	96299.6171875	575.5	B09	1	3.87233448364e-11	1.698970004	3.51965607117	3.74903947504	4.09085491878	2.87473106985	2.05327057841	5.27873310006	4.78061970051	5.314593325	4.84914952758	4.90202440486	4.73487980279	4.98362456071	2.76004532797
11148	50	1945.01989746	2327.70996094	5638.70996094	905.850036621	E9	20190324	6	317.050018311	194626.609375	60317.0	211466.90625	0	58627.359375	116932.804688	61597.0	124410.414062	592.099975586	B09	1	1.07900886198e-10	1.698970004	3.2889240485	3.36692886506	3.7511797563	2.95705630622	2.5011277826	5.28920221679	4.7804397328	5.32524241163	4.76810033364	5.06793636656	4.78955956094	5.0948567355	2.77239504317
11152	50	1797.17993164	2259.17993164	4359.73974609	389.070007324	E9	20190324	6	100.300003052	149336.421875	60257.0	162419.5	0	53581.4414062	85300.90625	58577.0	95434.734375	592.200012207	B09	1	1.5208228833e-10	1.698970004	3.25459156036	3.35395082154	3.63946056491	2.59002775315	2.00130094623	5.17416574135	4.78000750577	5.2106381692	4.72901439248	4.9309536452	4.76772712568	4.97970646906	2.77246841201
11226	50	2601.05981445	3456.5300293	6797.56005859	414.809997559	E9	20190324	6	262.649993896	139188.390625	60264.0	151364.84375	0	87567.0390625	73972.1015625	50808.0	95414.8203125	595.5	B09	1	2.08028436029e-10	1.698970004	3.41515033943	3.53864033426	3.83235305341	2.61784921501	2.41937739505	5.14360301331	4.78005795442	5.18002501692	4.94234066499	4.86906795727	4.70593209973	4.97961583676	2.77488176582
11234	50	1909.59997559	2405.47998047	5169.77978516	1526.57995605	E9	20190324	6	652.800048828	197649.078125	60342.0	214661.921875	0	19646.0	125370.75	76342.0	107624.875	596.200012207	B09	1	7.95824042219e-11	1.698970004	3.28094240045	3.38120174685	3.71347204404	3.18371955581	2.81478017823	5.29589479305	4.78061970051	5.33175501329	4.29327413971	5.09819622393	4.88276353337	5.03191266005	2.77539198059
11274	50	1641.64001465	2261.48999023	3983.97998047	663.299987793	E9	20190324	6	277.100006104	170715.9375	60282.0	185595.03125	0	35974.3984375	104770.15625	65230.0	105261.640625	598.5	B09	1	1.15651791634e-10	1.698970004	3.2152779294	3.35439466982	3.60031714742	2.82170998931	2.44263653535	5.23227406737	4.78018765264	5.26856634511	4.55599354041	5.0202375916	4.81444737852	5.02227013472	2.77706415474
11412	50	1421.41992188	2012.77990723	3711.39990234	640.530029297	E9	20190324	6	62.9000015259	147364.75	60260.0	160267.109375	0	30013.2792969	88897.25	54064.0	107760.625	604.700012207	B09	1	1.06668940451e-10	1.698970004	3.15272239799	3.3037962884	3.56953775198	2.80653949513	1.79865065598	5.16839361167	4.78002912734	5.20484440394	4.4773134497	4.94888832646	4.73290817443	5.03246010158	2.78153997737
11530	50	2436.2800293	2514.81982422	5557.85986328	1019.70001221	E9	20190324	6	559.299987793	181835.96875	60411.0	197262.125	0	28937.9199219	108838.25	65979.0	108107.484375	609.700012207	B09	1	1.29181279432e-10	1.698970004	3.38672720522	3.40050687522	3.74490759221	3.0084724245	2.74764480985	5.25967979464	4.78111602479	5.29504370724	4.46146731051	5.03678155018	4.81940572895	5.03385576158	2.78511620372
11570	50	4974.19970703	6099.16992188	12674.1992188	658.350036621	E9	20190324	6	217.600006104	166015.75	60308.0	180407.390625	0	183626.078125	90955.1015625	57271.0	104081.179688	611.599975586	B09	1	2.057809602e-10	1.698970004	3.69672321759	3.7852707329	4.10292052928	2.81845686406	2.33765890321	5.22014929174	4.78037492616	5.25625432501	5.26393435868	4.95882706314	4.75793476633	5.01737220601	2.7864674594
11632	50	1873.40991211	2115.18994141	4613.06982422	360.360015869	E9	20190324	6	90.1000061035	135657.5625	60315.0	147400.390625	0	39943.1992188	60629.6523438	43311.0	91741.7109375	614.0	B09	1	3.09559820253e-10	1.698970004	3.27263281373	3.32534937256	3.66399002821	2.55673659737	1.9547248204	5.13244400938	4.78042533216	5.16849863445	4.6014428464	4.78268507796	4.63659821119	4.96256683525	2.78816837114
11724	50	1981.20996094	3683.67993164	7700.77001953	500.940002441	E9	20190324	6	107.100006104	107045.273438	59863.0	117189.5625	0	60012.4804688	51927.3515625	38035.0	89473.1484375	620.099975586	B09	1	1.01044290958e-10	1.698970004	3.29693050282	3.56628188809	3.88653415355	2.69978571355	2.02978949558	5.02956749587	4.77715847747	5.06888893292	4.77824157763	4.71539617295	4.58018342059	4.95169271984	2.79246171425
11914	50	3284.04980469	3883.10986328	8652.49023438	527.66998291	E9	20190324	6	135.150009155	177407.6875	60349.0	192655.890625	0	132076.5625	116569.851562	73453.0	104005.585938	629.0	B09	1	7.29198763926e-11	1.698970004	3.51640973485	3.58917967804	3.9371411178	2.72236238956	2.13081607945	5.24897243492	4.78067007811	5.28478229249	5.12082575721	5.06658624345	4.86600953814	5.01705666504	2.79865064545
12408	50	2200.65991211	3213.20996094	6834.52001953	437.58001709	E9	20190324	6	96.0500030518	134680.609375	60264.0	146462.703125	0	73589.1171875	48145.703125	33084.0	95371.6875	650.5	B09	1	1.79066758657e-10	1.698970004	3.34255293228	3.5069391046	3.83470801997	2.64105748091	1.982497383	5.12930507273	4.78005795442	5.16572704524	4.86681359294	4.68255753357	4.51961801215	4.97941946708	2.8132473009
12556	50	2692.68994141	3692.91992188	7489.02001953	139.589996338	E9	20190324	6	109.650001526	173723.5	60454.0	188327.390625	0	111994.078125	95094.6015625	63538.0	98084.921875	657.5	B09	1	1.91905330541e-10	1.698970004	3.43018634803	3.56736989041	3.87442499154	2.14485429586	2.04000864206	5.23985857049	4.78142504168	5.27491348907	5.04919505923	4.97815586312	4.80303354032	4.9916022505	2.81789575716
12628	50	2644.94995117	3364.89990234	7465.14990234	566.280029297	E9	20190324	6	96.0500030518	165777.1875	60242.0	180345.515625	0	86345.6015625	78721.0546875	50082.0	103012.320312	660.5	B09	1	2.13305183393e-10	1.698970004	3.42241745855	3.52697214954	3.87303853291	2.75303124586	1.982497383	5.21952476732	4.77989938176	5.25610534785	4.93624021954	4.89609090404	4.69968166388	5.0128891696	2.81987282195
12808	50	2319.23999023	3827.66992188	7462.83984375	969.210021973	E9	20190324	6	179.350006104	163839.59375	60336.0	177959.96875	0	53365.8398438	86764.6015625	57760.0	98445.3828125	667.299987793	B09	1	2.28549219742e-10	1.698970004	3.36534569087	3.58293447945	3.87290412155	2.98641789625	2.25370139579	5.21441886244	4.78057651506	5.25032232081	4.72726334852	4.93834257677	4.76162718456	4.9931953521	2.82432111691
12840	50	1449.14001465	2474.7800293	4772.45996094	997.91998291	E9	20190324	6	368.050018311	192376.625	60273.0	209174.828125	0	36474.2382812	102314.5	64001.0	104768.414062	668.299987793	B09	1	1.14598674968e-10	1.698970004	3.16111034865	3.39353660274	3.67874229352	2.99909571927	2.56590684367	5.28415230133	4.78012280838	5.32050942081	4.56198623096	5.00993718624	4.80618675978	5.0202303698	2.82497145319
12968	50	4924.14990234	5746.50976562	11650.8701172	892.979980469	E9	20190324	6	279.649993896	205368.203125	60353.0	223004.828125	0	125183.515625	147698.546875	74309.0	130261.101562	672.599975586	B09	1	3.14464939406e-11	1.698970004	3.69233126537	3.75940414908	4.06635836081	2.95084172264	2.44661481419	5.31253320325	4.78069886269	5.34831426576	5.09754714401	5.16937622255	4.8710414169	5.1148147465	2.82775684721
13124	50	1615.45996094	2905.20996094	5659.5	396.989990234	E9	20190324	6	200.600006104	137615.75	60116.0	150023.046875	0	44199.7578125	65932.8046875	48292.0	89475.9453125	680.099975586	B09	1	2.90618333059e-10	1.698970004	3.20829619853	3.46317752453	3.75277806426	2.59877955653	2.3023309419	5.13866814136	4.77899007578	5.17615798147	4.64541988969	4.8191015504	4.68387519196	4.9517062954	2.83257275926
13186	50	2306.91992188	3686.76000977	7214.89990234	926.640014648	E9	20190324	6	49.3000030518	104886.875	56373.0	121935.445312	0	58388.8789062	60667.0507812	34529.0	115145.992188	682.900024414	B09	1	3.78403424898e-11	1.698970004	3.36303251949	3.56664486806	3.85823031018	2.9669110502	1.69284694616	5.02072114623	4.75107114727	5.08612996867	4.76633013667	4.78295288302	4.53818400086	5.06124882635	2.83435712824
13406	50	1759.44995117	2357.73999023	5015.00976562	1362.23999023	E9	20190324	6	383.350006104	148840.140625	60303.0	161756.25	0	36082.640625	55770.203125	40959.0	89234.5078125	694.799987793	B09	1	1.36875161178e-10	1.698970004	3.24537691753	3.37249590974	3.70027178305	3.13425362538	2.58359547451	5.17272007167	4.78033891829	5.2088610701	4.55729831287	4.74640222627	4.61234934495	4.95053283257	2.84185980214
13540	50	2943.70996094	4754.75	10600.5898438	1260.27001953	E9	20190324	6	219.300003052	205716.109375	60382.0	223275.328125	0	84675.359375	124477.40625	73006.0	111740.835938	700.700012207	B09	1	8.22149501482e-11	1.698970004	3.46889501743	3.6771276871	4.02533003119	3.10046360498	2.34103863772	5.31326830209	4.78090749382	5.34884073628	4.92775704853	5.0950905303	4.86335855409	5.04821191601	2.84553212506
13618	50	1605.44995117	2068.98999023	4159.54003906	322.739990234	E9	20190324	6	108.800003052	198616.109375	60369.0	215615.734375	0	32397.1992188	105333.703125	61905.0	111511.992188	704.700012207	B09	1	9.06201794325e-11	1.698970004	3.20559677127	3.31575838956	3.6190453091	2.50885278152	2.03662890754	5.29801447039	4.78081398191	5.33368044994	4.51050746649	5.02256735257	4.79172572793	5.04732157466	2.84800427902
13648	50	6327.08984375	9069.05957031	19908.3496094	1098.90002441	E9	20190324	6	263.5	157569.578125	60431.0	170880.5	0	183500.234375	95278.203125	66575.0	93791.25	706.700012207	B09	1	1.1274268697e-10	1.698970004	3.80120400142	3.95756225458	4.29903525876	3.04095818303	2.42078061955	5.19747237224	4.78125978093	5.23269250611	5.26363662329	4.97899355809	4.82331117511	4.97216232394	2.84923509882
14024	50	5008.85009766	7589.11962891	15469.2998047	481.140014648	E9	20190324	6	320.450012207	187275.28125	60329.0	203439.03125	0	211805.4375	98180.953125	58861.0	109314.945312	724.700012207	B09	1	1.32965595297e-10	1.698970004	3.69973803454	3.88019139876	4.18947065644	2.68227147708	2.50576029246	5.27248045797	4.78052612661	5.30843427912	5.32593710519	4.99202724385	4.76982763613	5.03867954185	2.86015826863
14162	50	1810.26989746	2140.59985352	3802.26000977	898.91998291	E9	20190324	6	246.5	114846.757812	60160.0	125109.65625	0	53687.9179688	49917.953125	35636.0	91801.078125	730.700012207	B09	1	2.16831839161e-10	1.698970004	3.2577433297	3.33053549137	3.58004181188	2.95372103486	2.39181692361	5.06011873933	4.77930782758	5.09729083083	4.72987656224	4.69825676889	4.55188895026	4.96284778165	2.8637391146
14336	50	1656.27001953	2196.81005859	4632.31982422	1306.80004883	E9	20190324	6	469.200012207	200530.265625	60343.0	217787.5	0	44190.9609375	107824.203125	68055.0	103833.171875	738.599975586	B09	1	8.82856775073e-11	1.698970004	3.21913114068	3.34179250841	3.66579853628	3.11620914203	2.67135801474	5.30217992909	4.78062689767	5.33803294963	4.64533344545	5.03271625718	4.83286003832	5.01633612096	2.86840928896
14406	50	1565.40991211	2893.65991211	5614.06982422	200.970001221	E9	20190324	6	149.600006104	129449.328125	60175.0	140981.984375	0	10815.2001953	53903.6015625	38415.0	91959.5625	740.700012207	B09	1	3.01311897734e-10	1.698970004	3.19462807943	3.46144748775	3.74927780981	2.30313123515	2.17493161125	5.11209980068	4.77941609895	5.14916361913	4.03403456288	4.73161778349	4.58450083752	4.96359689643	2.86964235181
14504	50	1674.75	2209.89990234	5014.23974609	344.519989014	E9	20190324	6	189.550003052	138696.359375	60210.0	150965.03125	0	56477.5195312	65111.703125	45334.0	94127.1640625	744.400024414	B09	1	3.00403510407e-10	1.698970004	3.22394998646	3.34437260271	3.70020509506	2.5372144247	2.27772379575	5.14206506148	4.77966862721	5.17887636124	4.75187561443	4.81365905532	4.65642404029	4.97371497412	2.8718063787
15504	50	1379.06994629	2679.59985352	6247.00976562	390.059997559	E9	20190324	6	164.900009155	176770.828125	60296.0	192133.03125	0	14557.8398438	77116.25	50092.0	100892.164062	787.099975586	B09	1	1.01416686342e-10	1.698970004	3.13958629411	3.42806994538	3.79567218486	2.5911314137	2.21722067976	5.24741059648	4.78028850226	5.2836020346	4.16309693723	4.88714590259	4.69976837191	5.00385743743	2.89602989893
15570	50	1593.13000488	2389.31005859	5840.44970703	999.900024414	E9	20190324	6	319.600006104	168711.609375	60348.0	183215.421875	0	43811.6796875	92626.203125	50200.0	120923.328125	790.299987793	B09	1	2.0139252706e-10	1.698970004	3.20225121717	3.37827251141	3.76644628851	2.99995657898	2.50460677894	5.22714496827	4.78066288167	5.26296202694	4.64158990383	4.96673386209	4.70070371715	5.08251009159	2.89779197523
15612	50	1719.40991211	2597.97998047	4624.62011719	629.640014648	E9	20190324	6	312.800018311	181945.296875	60321.0	197675.21875	0	18035.5996094	109202.90625	65665.0	108988.367188	792.700012207	B09	1	1.2736008216e-10	1.698970004	3.23537942604	3.41463580016	3.66507606404	2.79909232035	2.49526676981	5.25994083394	4.78046853264	5.29595222807	4.2561305854	5.03823419653	4.8173339486	5.03738014624	2.89910886488
15996	50	2492.48999023	4258.10009766	8332.93945312	1185.0300293	E9	20190324	6	319.600006104	189250.5	60272.0	205779.15625	0	45744.1601562	85086.703125	55364.0	100719.640625	811.0	B09	1	6.83560602122e-11	1.698970004	3.39663342287	3.62921586644	3.92079822627	3.07372935574	2.50460677894	5.27703703558	4.78011560286	5.31340138217	4.66033565854	4.92986169627	4.74322745997	5.00311416751	2.90902085421
16062	50	2222.98999023	2910.59985352	5853.54003906	511.83001709	E9	20190324	6	106.25	187072.21875	60401.0	202976.1875	0	51550.3984375	94072.90625	58661.0	105098.140625	814.700012207	B09	1	1.20509314676e-10	1.698970004	3.34693750715	3.46398250315	3.76741859334	2.70912575219	2.02632893872	5.27200929718	4.78104412887	5.3074450909	4.71223202633	4.97346456115	4.76834946217	5.02159503265	2.91099772282
17118	50	8893.5	15218.2792969	31336.6894531	2145.33007812	E9	20190324	6	450.5	218307.25	60373.0	236976.5625	0	224452.796875	117429.203125	44081.0	174584.0625	858.799987793	B09	1	4.04694154516e-11	1.698970004	3.9490727094	4.18236555032	4.49605311376	3.33149412173	2.65369479532	5.3390681589	4.78084275695	5.37470539546	5.35112502145	5.06977611377	4.64425143815	5.24200459513	2.93389202959
17766	50	1209.66992188	2624.92993164	5651.02978516	648.450012207	E9	20190324	6	161.5	149690.71875	60324.0	162624.015625	0	41747.1992188	106862.851562	69844.0	100271.515625	890.400024414	B09	1	4.40206507328e-11	1.698970004	3.08266688216	3.41911771509	3.75212759636	2.81187650276	2.20817252667	5.17519487369	4.78049013128	5.21118468076	4.62062734438	5.02882675885	4.84412910367	5.00117757944	2.94958516323
18104	50	2599.52001953	2345.41992188	6117.64990234	284.130004883	E9	20190324	6	62.9000015259	160696.421875	60257.0	174774.734375	0	74108.3203125	90321.0	59041.0	100257.054688	906.099975586	B09	1	1.8320684256e-10	1.698970004	3.41489316639	3.37022060971	3.78658461978	2.45351709879	1.79865065598	5.20600620671	4.78000750577	5.24247865075	4.86986696996	4.95578873729	4.77115370469	5.00111494193	2.9571761187
18128	50	1325.93994141	2518.66992188	5264.48974609	590.039978027	E9	20190324	6	136.0	132642.203125	60301.0	144157.484375	0	60382.9609375	46512.0	33097.0	92099.3046875	907.599975586	B09	1	1.74043052115e-10	1.698970004	3.1225238531	3.40117125583	3.72135628413	2.77088143816	2.13353890837	5.12268172669	4.78032451431	5.15883719503	4.78091440526	4.66756501443	4.51978862995	4.96425635146	2.95789447553
18134	50	1416.79992676	1996.60998535	4379.75976562	545.489990234	E9	20190324	6	175.100006104	148439.703125	60293.0	161347.828125	0	26216.9589844	70228.703125	49425.0	93121.0625	907.799987793	B09	1	2.8941614163e-10	1.698970004	3.15130852573	3.30029323876	3.64145028965	2.73678678567	2.24328616122	5.1715500771	4.7802668936	5.20776312382	4.41858231463	4.84651464861	4.69394667799	4.96904792258	2.95799017257
18782	50	1809.5	2501.72998047	4648.48974609	565.289978027	E9	20190324	6	144.5	130623.664062	60337.0	141879.0	0	62608.4804688	51447.1015625	38005.0	88715.625	942.799987793	B09	1	2.7258081359e-10	1.698970004	3.25755858744	3.39824043313	3.6673118773	2.75227128596	2.15986784709	5.11602186178	4.78058371293	5.15191811879	4.79663316342	4.71136091241	4.57984073687	4.94800011649	2.97441956823
18890	50	1526.90991211	2138.29003906	4961.10986328	392.040008545	E9	20190324	6	243.950012207	200693.5625	60380.0	217831.28125	0	29122.7207031	118870.804688	73260.0	106337.929688	947.299987793	B09	1	9.87088948686e-11	1.698970004	3.18381341438	3.33006661286	3.69557884455	2.59333038999	2.38730084418	5.30253344217	4.78089310869	5.33812024594	4.4642319452	5.07507520264	4.86486691433	5.0266882007	2.97648753171
18892	50	2735.04003906	4216.52001953	8439.20019531	938.520019531	E9	20190324	6	418.200012207	178961.171875	60177.0	194898.359375	0	67748.5625	128320.25	67873.0	123901.929688	947.299987793	B09	1	3.32428665078e-11	1.698970004	3.43696368848	3.62495416665	3.92630128937	2.97244354097	2.62138404116	5.25275881495	4.77943053309	5.28980818331	4.83090008471	5.10829519706	4.83169704552	5.09307807027	2.97648753171
19006	50	3983.20996094	4960.33984375	9712.00976562	1275.11999512	E9	20190324	6	390.150024414	179801.8125	60225.0	195657.8125	0	89423.8359375	85872.1015625	52757.0	106672.367188	953.700012207	B09	1	1.35047649904e-10	1.698970004	3.60023319932	3.69551143198	3.98730911042	3.10555105596	2.59123163843	5.25479406534	4.77977680867	5.2914971937	4.95145329549	4.93385209159	4.72228009164	5.02805193271	2.97941178819
19186	50	2366.97998047	3813.80981445	7485.93994141	475.200012207	E9	20190324	6	164.900009155	176916.375	60233.0	192492.359375	0	60560.71875	94134.953125	40685.0	151634.0	961.5	B09	1	1.85313701483e-10	1.698970004	3.37419458475	3.58135903203	3.87424633851	2.67687644313	2.21722067976	5.24776803214	4.77983449443	5.28441349568	4.78219102084	4.97375091068	4.60943432033	5.18079659151	2.98294928857
19454	50	1824.89990234	2383.91992188	5507.04003906	945.450012207	E9	20190324	6	158.949996948	119852.257812	60116.0	130658.015625	0	79037.203125	50008.0507812	35760.0	91647.8671875	976.799987793	B09	1	2.69720635888e-10	1.698970004	3.26123904794	3.37729166295	3.74091823404	2.97563857179	2.20126052391	5.07864621982	4.77899007578	5.11613605804	4.89783156355	4.6990399269	4.55339751012	4.96212236259	2.98980564551
19970	50	1878.79992676	2555.62988281	5426.18994141	1076.13000488	E9	20190324	6	486.200012207	195070.359375	60360.0	211798.0625	0	24178.8789062	127074.15625	69480.0	119860.851562	1001.5	B09	1	6.95489050672e-11	1.698970004	3.27388053458	3.40749795767	3.73449499198	3.03186474065	2.68681496541	5.29019128406	4.7807492311	5.32592198292	4.38343616021	5.10405723475	4.84185980978	5.07867735886	3.00065095363
20054	50	1497.64990234	2049.73999023	5073.52978516	368.279998779	E9	20190324	6	162.350006104	126881.257812	60107.0	138341.46875	0	34593.6796875	62571.9023438	42383.0	96753.6953125	1006.09997559	B09	1	2.35642900179e-10	1.698970004	3.17541030252	3.31169877424	3.70531021433	2.56617813304	2.21045230929	5.10339747529	4.77892505244	5.1409523822	4.53899675985	4.79637935883	4.62719169417	4.98566756101	3.00264113846
20064	50	3822.27978516	5308.37988281	10678.359375	1498.85998535	E9	20190324	6	325.550018311	217597.953125	60372.0	236210.484375	0	122275.117188	153598.40625	77088.0	130580.96875	1006.29998779	B09	1	3.14164724392e-11	1.698970004	3.58232247359	3.72496199466	4.02850453274	3.17576106552	2.51261772411	5.33765480577	4.78083556337	5.37329917018	5.08733808772	5.18638670944	4.88698677832	5.11587988621	3.00272746742
20602	50	1399.85998535	2350.81005859	4056.35986328	498.959991455	E9	20190324	6	62.9000015259	185620.96875	60404.0	201391.5625	0	17544.5605469	122523.25	70644.0	113664.070312	1032.5	B09	1	6.92055575057e-11	1.698970004	3.14608459951	3.3712175403	3.60813647682	2.69806572361	1.79865065598	5.26862703491	4.78106569889	5.3040412714	4.24414249455	5.0882185082	4.84907528186	5.05562320408	3.01389006033
20608	50	1393.69995117	2324.62988281	4964.95996094	583.109985352	E9	20190324	6	273.700012207	175614.234375	60377.0	190619.84375	0	14718.0	96450.3515625	66637.0	94856.7578125	1032.69995117	B09	1	1.85130345855e-10	1.698970004	3.14416928483	3.3663538163	3.69591575055	2.76575047847	2.43727481678	5.24455971465	4.78087153009	5.28016810922	4.16784879859	4.98430381499	4.82371543689	4.97706827646	3.01397415649
21212	50	1941.93994141	2561.02001953	4748.58984375	990.0	E9	20190324	6	912.050048828	192097.59375	60296.0	208791.765625	0	39559.5195312	116767.054688	71240.0	107417.820312	1064.09997559	B09	1	1.06921750452e-10	1.698970004	3.28823579431	3.40841297337	3.67656465931	2.9956351946	2.96001867093	5.28352192484	4.78028850226	5.31971336687	4.59725100825	5.06732032578	4.85272391079	5.03107633557	3.02698243323
21390	50	1372.90991211	2350.04003906	4885.64990234	943.470031738	E9	20190324	6	320.450012207	197054.8125	60375.0	213899.53125	0	24952.4003906	91386.0546875	54371.0	110152.039062	1071.69995117	B09	1	5.44024592025e-11	1.698970004	3.13764204055	3.37107526167	3.68892234292	2.97472810985	2.50576029246	5.29458704573	4.78085714376	5.33020983284	4.39711233057	4.9608799284	4.73536732069	5.04199254094	3.03007321093
21460	50	1345.18994141	2141.36987305	4512.19970703	885.059997559	E9	20190324	6	113.050003052	187836.890625	60342.0	204005.140625	0	37375.359375	90034.5546875	41058.0	143711.46875	1075.0	B09	1	9.94679990495e-11	1.698970004	3.12878361124	3.33069168829	3.65438831299	2.9469727122	2.05327057841	5.27378089049	4.78061970051	5.30964111114	4.57258537722	4.95440922088	4.61339779038	5.15749142795	3.03140846425
21534	50	1990.44995117	2520.97998047	6758.29003906	211.86000061	E9	20190324	6	82.4500045776	142737.6875	60177.0	155449.046875	0	54336.4804688	64911.953125	46193.0	92093.3828125	1079.69995117	B09	1	3.00458273279e-10	1.698970004	3.29895126195	3.40156939688	3.82983682604	2.3260489692	1.91619068409	5.15453865645	4.77943053309	5.19158806354	4.73509150448	4.81232467674	4.66457616838	4.96422842595	3.03330308173
21596	50	1630.08996582	2232.22998047	4504.5	626.66998291	E9	20190324	6	232.900009155	188578.828125	60373.0	204705.796875	0	46267.7578125	108525.453125	67601.0	105210.335938	1082.59997559	B09	1	1.33729011974e-10	1.698970004	3.21221157409	3.34873893673	3.65364659125	2.79703889277	2.36716950561	5.2754929326	4.78084275695	5.31113014122	4.66527845361	5.03553160782	4.82995312037	5.02205840731	3.03446801296
21700	50	2678.82983398	2288.43994141	5538.60986328	525.690002441	E9	20190324	6	440.300018311	192137.359375	60448.0	208309.859375	0	66946.0	108097.054688	61488.0	115213.507812	1087.69995117	B09	1	1.25438418539e-10	1.698970004	3.42794512701	3.35953951914	3.74340077475	2.7207297177	2.64374870352	5.28361181771	4.78138193624	5.31870982574	4.82572463318	5.03381386092	4.78879036712	5.06150339944	3.03650910904
21888	50	2588.73999023	2832.82983398	5766.52978516	573.210021973	E9	20190324	6	250.75	182394.734375	60244.0	198416.796875	0	60915.359375	113539.601562	56000.0	132873.78125	1097.80004883	B09	1	1.03938007682e-10	1.698970004	3.41308843264	3.45222048755	3.76091453958	2.75831377497	2.39924094169	5.26101229636	4.77991379985	5.29757843436	4.78472681071	5.05514736585	4.74818802701	5.1234392941	3.04052324576
22206	50	1693.22998047	3747.58984375	7270.33984375	796.950012207	E9	20190324	6	527.850036621	210528.484375	60337.0	228668.90625	0	36842.078125	105740.851562	65061.0	106512.84375	1113.19995117	B09	1	4.1402954088e-11	1.698970004	3.22871594952	3.57375205331	3.86155471193	2.90143108162	2.72251055602	5.32331086392	4.78058371293	5.35920711449	4.56634411916	5.02424280359	4.81332073419	5.02740197992	3.04657317861
22254	50	2196.04003906	3544.30981445	8328.31933594	354.420013428	E9	20190324	6	260.950012207	162656.734375	60302.0	176774.765625	0	45840.078125	84732.25	56269.0	98686.890625	1116.30004883	B09	1	2.37995229653e-10	1.698970004	3.34164025408	3.54953167733	3.92055736914	2.5495182377	2.41655732151	5.21127204881	4.78033171636	5.24742027011	4.66124534913	4.92804873892	4.75026919704	4.99425946567	3.04778094374
22278	50	1695.53991699	3326.39990234	5975.96972656	298.980010986	E9	20190324	6	53.5500030518	160108.546875	60360.0	173838.1875	0	36660.8007812	82000.3515625	53912.0	99680.5	1117.5	B09	1	2.49352592964e-10	1.698970004	3.22930801855	3.52197445924	3.77640838874	2.47564215351	1.72875949992	5.20441451594	4.7807492311	5.24014518522	4.56420194702	4.91381571435	4.73168544336	4.99861020775	3.0482475318
22298	50	1941.93994141	2614.14990234	6140.75	860.309997559	E9	20190324	6	133.449996948	175408.328125	60416.0	190273.453125	0	59121.9179688	97844.3515625	56756.0	112980.609375	1118.5	B09	1	1.79706235508e-10	1.698970004	3.28823579431	3.41733048757	3.7882214169	2.93465496981	2.12531856819	5.24405020917	4.78115196828	5.27937819992	4.77174851452	4.99053575942	4.75401178004	5.05300391283	3.04863598843
22698	50	1770.22998047	2045.88989258	5095.85986328	714.780029297	E9	20190324	6	243.950012207	194681.28125	60371.0	211337.109375	0	23197.6796875	130571.90625	80791.0	105917.25	1142.5	B09	1	5.77298982857e-11	1.698970004	3.24802969165	3.31088225678	3.70721747634	2.85417240997	2.38730084418	5.28932419579	4.78082836967	5.32497576294	4.36544454742	5.11584974453	4.90736298369	5.02496669637	3.05785620874
22960	50	5246.77978516	5217.52001953	11299.75	674.190002441	E9	20190324	6	231.200012207	171357.078125	60337.0	186122.25	0	145471.921875	100281.304688	62929.0	104435.734375	1157.69995117	B09	1	1.53548095134e-10	1.698970004	3.71989283662	3.71746412412	4.05306883509	2.82878230808	2.36398785268	5.23390204823	4.78058371293	5.269798294	5.16277917647	5.00121997561	4.79885083046	5.01884912497	3.06359601497
22972	50	1190.41992188	2057.43994141	3776.84985352	786.059997559	E9	20190324	6	823.650024414	121846.648438	60216.0	132611.625	0	40131.5195312	51517.6523438	37960.0	88942.59375	1158.90002441	B09	1	2.81388415896e-10	1.698970004	3.07570018625	3.31332716661	3.57712972004	2.89545569568	2.91574271564	5.08581358781	4.77971190303	5.12258159686	4.60348560408	4.71195606403	4.57932620376	4.94910979022	3.06404597201
23396	50	1612.38000488	2823.58984375	5058.12988281	357.390014648	E9	20190324	6	124.100006104	132831.0625	60208.0	144585.71875	0	49676.8789062	43322.8007812	31360.0	90535.8203125	1182.69995117	B09	1	1.20536887252e-10	1.698970004	3.20746740383	3.4508016111	3.70398997698	2.5531424143	2.09377180286	5.12329964653	4.77965420098	5.16012539825	4.69615430222	4.63671652562	4.49637605401	4.95682044093	3.07287457888
23454	50	2211.43994141	3385.68994141	7072.44970703	463.320007324	E9	20190324	6	166.600006104	169824.1875	60308.0	184545.96875	0	51338.3203125	90863.3046875	55220.0	107838.054688	1186.40002441	B09	1	2.10959280553e-10	1.698970004	3.34467514924	3.52964718328	3.84956986782	2.66588105454	2.22167501298	5.22999954545	4.78037492616	5.26610456284	4.71044165532	4.958388528	4.7420964023	5.03277204494	3.07423114696
23568	50	2015.08996582	3372.59985352	6599.66992188	895.950012207	E9	20190324	6	280.5	127195.789062	60216.0	138433.34375	0	71269.4375	45874.5	34136.0	88072.1640625	1193.09997559	B09	1	2.19606899182e-10	1.698970004	3.30429444045	3.52796481681	3.81952221513	2.95228377972	2.44793286559	5.10447273382	4.77971190303	5.14124070907	4.8529033311	4.66157134378	4.53321262985	4.94483866773	3.07667683682
23620	50	2815.88989258	2072.07006836	4515.27978516	280.170013428	E9	20190324	6	140.25	160193.75	60348.0	173965.296875	0	109024.078125	80211.1015625	48520.0	108341.210938	1196.30004883	B09	1	2.54076976757e-10	1.698970004	3.44961566894	3.31640443726	3.65468466614	2.44742165094	2.14690286993	5.20464556797	4.78066288167	5.24046262254	5.0375224231	4.90423448067	4.68592079219	5.03479368542	3.07784012046
23872	50	3826.89990234	3822.27978516	8614.75976562	316.799987793	E9	20190324	6	253.300003052	197818.78125	60449.0	214465.953125	0	135769.046875	101558.0	63489.0	104832.421875	1211.80004883	B09	1	8.37101539125e-11	1.698970004	3.58284710282	3.58232247359	3.93524317106	2.50078515618	2.40363519502	5.29626752187	4.78138912078	5.33135835692	5.13280076918	5.00671413965	4.80269848666	5.02049561913	3.08343096566
24644	50	2918.30004883	2487.09985352	5149.75976562	409.860015869	E9	20190324	6	190.400009155	222050.359375	60324.0	241235.546875	0	21350.5605469	131209.40625	79844.0	107696.757812	1256.5	B09	1	4.44724353701e-11	1.698970004	3.46512994241	3.39569322192	3.71178696984	2.61263555253	2.27966696493	5.34645148039	4.78049013128	5.38244130295	4.32940928167	5.11796497022	4.90224228597	5.03220262915	3.09916249293
25036	50	3703.69995117	5242.9296875	10647.5595703	547.470031738	E9	20190324	6	104.550003052	169478.421875	60245.0	184362.796875	0	84197.5234375	94596.5	58689.0	105632.679688	1282.90002441	B09	1	1.89965947375e-10	1.698970004	3.56863579582	3.71957403347	4.02725007852	2.73836035108	2.01932404983	5.22911441135	4.77992100872	5.26567328796	4.92529931747	4.97587506813	4.76855670965	5.0237982971	3.1081928134
25616	50	1498.41992188	2197.57983398	4328.16992188	561.33001709	E9	20190324	6	192.950012207	173760.421875	60268.0	188948.75	0	48242.4804688	91937.703125	57196.0	105343.539062	1321.0	B09	1	1.99182808795e-10	1.698970004	3.17563353846	3.34194466114	3.63630430263	2.74921826671	2.28544481038	5.23995086234	4.7800867796	5.27634402317	4.68342962969	4.96349364959	4.75736565749	5.02260790458	3.12090281761
25632	50	1610.06994629	2176.79003906	4832.52001953	465.300018311	E9	20190324	6	275.399993896	134614.578125	60286.0	146337.484375	0	29080.4804688	53426.75	37278.0	93926.0546875	1321.80004883	B09	1	2.63955334861e-10	1.698970004	3.2068447435	3.33781654146	3.68417366184	2.66773306962	2.4399639263	5.12909209448	4.78021646921	5.16535558499	4.46360157768	4.72775875644	4.571452604	4.97278608042	3.12116576358
25674	50	1615.45996094	2153.68994141	4601.52001953	298.980010986	E9	20190324	6	55.25	142851.28125	60285.0	155294.046875	0	46708.640625	75168.0546875	50393.0	97755.9140625	1324.80004883	B09	1	2.23998036997e-10	1.698970004	3.20829619853	3.33318317973	3.66290131582	2.47564215351	1.74233228236	5.15488413997	4.78020926525	5.19115480757	4.66939722807	4.87603331106	4.70237021358	4.99014304092	3.12215033545
25784	50	2294.59985352	3903.12988281	8205.12011719	1263.23999023	E9	20190324	6	499.800018311	189741.109375	60369.0	205981.109375	0	19262.3203125	116384.554688	69777.0	109310.78125	1332.19995117	B09	1	1.05330677832e-10	1.698970004	3.36070696152	3.59141300336	3.9140849432	3.10148586563	2.6987962677	5.27816143548	4.78081398191	5.31382739284	4.28470860045	5.06589534922	4.84371229341	5.03866299824	3.1245694134
26076	50	2991.44995117	3794.55981445	8007.22998047	531.630004883	E9	20190324	6	190.400009155	190351.0	60185.0	207274.953125	0	84084.8828125	115613.601562	48525.0	156143.296875	1348.19995117	B09	1	1.09706959213e-10	1.698970004	3.47588174122	3.57916140309	3.90348230232	2.72560948429	2.27966696493	5.2795551627	4.77948826486	5.3165468256	4.92471792325	5.06300893042	4.68596554406	5.193523345	3.12975430707
26282	50	1829.51989746	2847.45996094	5941.31982422	705.869995117	E9	20190324	6	170.0	155029.203125	60212.0	168737.046875	0	59370.078125	59067.3515625	39572.0	97822.65625	1362.0	B09	1	1.15708845564e-10	1.698970004	3.26233713714	3.45445762604	3.7738829313	2.84872472145	2.23044892138	5.1904135147	4.77968305296	5.2272104441	4.77356762041	4.77134749858	4.59738800041	4.99043945136	3.13417710758
26694	50	1443.75	2268.41992188	5387.68994141	551.429992676	E9	20190324	6	176.800003052	169520.3125	60316.0	184191.328125	0	45012.8789062	95245.0546875	57388.0	108768.039062	1386.40002441	B09	1	1.85376721185e-10	1.698970004	3.15949199724	3.35572345272	3.73140259436	2.741490384	2.24748226817	5.2292217443	4.78043253254	5.26526917941	4.65333679017	4.9788424355	4.75882108963	5.03650129887	3.14188855735
26962	50	2728.87988281	4218.83007812	8492.33007812	934.559997559	E9	20190324	6	465.800018311	218185.828125	60290.0	237170.765625	0	117566.242188	141121.25	52870.0	174929.5	1403.30004883	B09	1	4.14120716069e-11	1.698970004	3.43598441974	3.62519203365	3.92902686589	2.97060718776	2.66819950127	5.33882653834	4.78024528387	5.37506115556	5.07028263691	5.14959241463	4.72320931041	5.2428630548	3.14715054032
27332	50	3872.32983398	5562.47998047	12192.1796875	2217.60009766	E9	20190324	6	399.5	206377.109375	60319.0	224226.6875	0	119311.28125	115707.953125	62239.0	121837.382812	1426.0	B09	1	8.07682779699e-11	1.698970004	3.58797234217	3.74526846095	4.08608135464	3.34588323206	2.60151678365	5.31466152521	4.78045413296	5.35068730114	5.0766815095	5.06336321098	4.79406260619	5.08578056135	3.15411952552
27732	50	1282.81994629	2214.52001953	4016.31982422	341.550018311	E9	20190324	6	187.850006104	185351.171875	60313.0	201402.25	0	12760.8798828	111854.054688	64765.0	113185.640625	1450.80004883	B09	1	1.19798517359e-10	1.698970004	3.10816570406	3.34527961071	3.60382828889	2.53345431295	2.27381121351	5.26799533618	4.78041093104	5.30406431804	4.10588062071	5.04865173181	4.81134036986	5.05379133328	3.16160756153
27972	50	2179.09985352	2400.08984375	4037.10986328	278.190002441	E9	20190324	6	227.800003052	161614.453125	60292.0	175671.15625	0	55495.4414062	81154.6015625	52816.0	100699.5625	1465.0	B09	1	2.49190694433e-10	1.698970004	3.3382771315	3.38022749918	3.60607056818	2.44434151831	2.35755372556	5.20848019698	4.78025969048	5.24470045979	4.74425731009	4.90931314987	4.72276550699	5.00302758372	3.16583762469
27990	50	4574.56982422	8101.93994141	16651.25	1094.94006348	E9	20190324	6	230.350006104	134148.8125	60213.0	146007.9375	0	80945.921875	49304.25	33745.0	95753.5390625	1466.19995117	B09	1	2.04734371766e-10	1.698970004	3.66035026086	3.90858901949	4.22144684131	3.03939034674	2.3623882281	5.1275868326	4.77969026566	5.16437646619	4.90819497351	4.69288435684	4.52820943248	4.98115483451	3.16619320071
28034	50	2006.61999512	2897.51000977	5356.88964844	700.91998291	E9	20190324	6	151.300003052	177554.671875	60288.0	193010.609375	0	38129.5195312	117234.554688	64964.0	118266.789062	1467.90002441	B09	1	7.02548952699e-11	1.698970004	3.30246513549	3.46202494496	3.72891270003	2.8456684417	2.17983893678	5.24933210408	4.78023087678	5.28558118189	4.58126133278	5.06905563812	4.81267275768	5.0728628059	3.1666964777
28784	50	2733.5	3890.03979492	7435.88964844	698.940002441	E9	20190324	6	249.900009155	203705.390625	60296.0	221408.328125	0	92586.5625	121588.25	78812.0	101106.53125	1513.40002441	B09	1	8.98588667547e-11	1.698970004	3.43671907823	3.58995404416	3.87133293604	2.84443989717	2.39776627204	5.30900252182	4.78028850226	5.34519395254	4.96654796016	5.08489160778	4.89659234867	5.00477921092	3.17995373664
28798	50	3294.82983398	4923.37988281	10292.5898438	851.400024414	E9	20190324	6	385.900024414	186695.921875	60135.0	203463.96875	0	104537.835938	110660.65625	45111.0	160764.71875	1514.40002441	B09	1	1.27192879926e-10	1.698970004	3.51783298977	3.69226334677	4.01252466663	2.93013365829	2.58647480605	5.27113483147	4.77912731531	5.30848751155	5.01927350542	5.04399324138	4.65428245445	5.20619074508	3.18024060796
28818	50	1683.2199707	2418.56982422	4905.66992188	949.41003418	E9	20190324	6	242.25	168476.609375	60326.0	183026.953125	0	42331.5195312	91485.5	53478.0	112113.273438	1515.59997559	B09	1	2.07872709946e-10	1.698970004	3.22614087523	3.38355863001	3.69069832334	2.9774538174	2.38426378572	5.22653961367	4.78050452977	5.26251505001	4.62666385818	4.96135226599	4.72817515691	5.04965703311	3.18058458961
28822	50	2651.87988281	3441.89990234	7584.5	293.040008545	E9	20190324	6	85.0	107606.890625	52972.0	133129.3125	0	74033.5234375	62316.0507812	44200.0	92396.9453125	1515.69995117	B09	1	4.58637795461e-11	1.698970004	3.42355384876	3.53679823598	3.87992695567	2.46692691832	1.92941892571	5.03184008234	4.72404637038	5.12427368925	4.86942841902	4.79459992255	4.64542226935	4.96565761347	3.18061323662
28912	50	3916.98999023	5510.11962891	9209.20019531	506.880004883	E9	20190324	6	160.650009155	168651.265625	60436.0	182883.203125	0	97240.8828125	119277.101562	76100.0	102719.375	1520.30004883	B09	1	3.80055050056e-11	1.698970004	3.59295246172	3.74116102782	3.96422191404	2.70490515976	2.20588075464	5.22698960465	4.78129571253	5.26217381961	4.98784889298	5.0765570772	4.88138465677	5.01165236825	3.18192930945
29194	50	1584.65991211	2105.94995117	4470.62011719	707.850036621	E9	20190324	6	163.200012207	129873.90625	60265.0	141233.15625	0	28779.5195312	59970.9023438	45549.0	86286.265625	1536.90002441	B09	1	2.93579106195e-10	1.698970004	3.19993607151	3.32344804577	3.65036776805	2.84994125887	2.2127201869	5.11352190311	4.7800651609	5.14993666475	4.4590835392	4.77794058344	4.65847884675	4.93594167361	3.18664561749
29310	50	3451.13989258	3770.68994141	8423.03027344	809.820007324	E9	20190324	6	215.900009155	151509.734375	60000.0	165489.03125	0	87728.078125	102265.203125	51792.0	129403.242188	1546.19995117	B09	1	5.71424476611e-11	1.698970004	3.53796256385	3.57642082244	3.9254683616	2.9083885022	2.33425266075	5.1804405368	4.77815125038	5.21876921367	4.94313861529	5.00972788531	4.71426268206	5.11194515768	3.18926565522
29374	50	3689.83984375	5269.10986328	11726.3300781	872.190002441	E9	20190324	6	237.150009155	210952.359375	60352.0	229072.34375	0	153846.875	110987.054688	62688.0	116029.34375	1549.09997559	B09	1	5.2579685016e-11	1.698970004	3.56700751616	3.7217372539	4.06916211474	2.94061110423	2.37502314575	5.32418438707	4.78069166672	5.35997265933	5.18708867911	5.04527232648	4.79718441431	5.06456783593	3.1900794471
29592	50	3134.66992188	3762.98999023	7522.12988281	345.510009766	E9	20190324	6	90.9500045776	205428.546875	60304.0	223251.625	0	98504.5625	117897.554688	59988.0	128801.328125	1564.90002441	B09	1	8.66386541432e-11	1.698970004	3.49619181673	3.57553306307	3.87634082801	2.53846063383	1.95880272526	5.31266079412	4.78034612011	5.34879462871	4.99345634646	5.07150479749	4.7780643828	5.10992034124	3.19448659733
29850	50	1207.35998535	2298.44995117	4881.02978516	148.5	E9	20190324	6	102.0	162052.53125	60358.0	175954.71875	0	32876.8007812	79255.703125	55046.0	94359.3046875	1580.69995117	B09	1	2.45277251422e-10	1.698970004	3.08183677825	3.36143505141	3.68851145783	2.17172645365	2.00860017176	5.20965581907	4.78073484072	5.24540091823	4.51688955003	4.89903052321	4.7407257658	4.97478473201	3.19884943988
29916	50	2051.2800293	3985.52001953	8448.43945312	127.709999084	E9	20190324	6	104.550003052	172572.59375	60344.0	187420.734375	0	68618.0	102944.351562	66428.0	101562.015625	1584.59997559	B09	1	1.38388134492e-10	1.698970004	3.31202495187	3.60048499496	3.92677649599	2.10622490178	2.01932404983	5.23697182656	4.78063409471	5.27281763525	4.83643805558	5.01260252237	4.82235117699	5.0067313114	3.1999196449
29946	50	1584.65991211	3442.66992188	6443.35986328	477.179992676	E9	20190324	6	103.700004578	129060.953125	59973.0	141032.453125	0	76223.8359375	58537.8007812	38341.0	100058.25	1586.0	B09	1	2.98379969573e-10	1.698970004	3.19993607151	3.53689538519	3.80911238748	2.67868222617	2.01577877556	5.11079486808	4.77795577388	5.14931906011	4.8820908007	4.76743640231	4.58366343585	5.00025290288	3.20030318298
30428	50	1585.42993164	2014.31994629	4369.75	190.080001831	E9	20190324	6	107.950004578	129648.125	60267.0	140982.953125	0	44197.1210938	46921.703125	30879.0	99584.2109375	1613.90002441	B09	1	2.13186649794e-10	1.698970004	3.20014705306	3.30412845324	3.64045659104	2.27893642748	2.03322266509	5.11276624029	4.78007957348	5.14916660336	4.64539398125	4.67137376739	4.4896632275	4.99819048655	3.20787662816
30754	50	2554.08984375	2945.25	6655.87988281	698.940002441	E9	20190324	6	308.550018311	197544.71875	60281.0	214765.703125	0	76823.1171875	139198.546875	72493.0	125839.953125	1632.30004883	B09	1	3.90907581141e-11	1.698970004	3.40723617012	3.46912216466	3.82320547574	2.84443989717	2.48932557652	5.29566542355	4.7801804482	5.33196492818	4.88549192519	5.1436347016	4.86029607267	5.09981854784	3.21279999362
30894	50	3183.94995117	2018.16992188	4793.25	377.190002441	E9	20190324	6	96.0500030518	158751.03125	60289.0	172567.28125	0	17979.2792969	112935.25	79697.0	92868.2890625	1638.40002441	B09	1	4.01265993752e-11	1.698970004	3.5029662324	3.30495772931	3.68063008094	2.57656017308	1.982497383	5.20071655516	4.78023808038	5.23695845697	4.25477227896	5.05282951758	4.90144197374	4.9678674445	3.21441994577
31346	50	2116.72998047	2131.35986328	4632.31982422	477.179992676	E9	20190324	6	207.400009155	188970.75	60369.0	205144.8125	0	27765.7597656	105655.851562	62977.0	109949.054688	1663.59997559	B09	1	1.35924955236e-10	1.698970004	3.32566546101	3.3286567831	3.66579853628	2.67868222617	2.31680877122	5.27639458673	4.78081398191	5.31206053943	4.44350956175	5.02389355469	4.79918196855	5.04119149977	3.22104890532
31460	50	3532.76000977	2180.63989258	4848.68994141	2193.84008789	E9	20190324	6	345.950012207	116239.070312	58474.0	130277.453125	0	92400.8828125	79250.6015625	57706.0	90003.9375	1668.5	B09	1	3.2839324871e-11	1.698970004	3.5481141356	3.3385839528	3.68562441323	3.34120496805	2.53901335026	5.06535212779	4.76696280341	5.11486925968	4.96567612056	4.89900256747	4.76122097141	4.95426150941	3.22232621099
32044	50	2125.9699707	3128.51000977	7586.04003906	481.140014648	E9	20190324	6	185.300003052	152876.484375	60312.0	166118.09375	0	68757.921875	70513.453125	48408.0	95462.9375	1702.0	B09	1	2.70177038158e-10	1.698970004	3.32755712583	3.49533754885	3.88001513058	2.68227147708	2.26787542647	5.18434068691	4.7804037303	5.22041693882	4.83732274219	4.8482719831	4.68491713992	4.97983479396	3.23095955575
32380	50	3218.59985352	2979.12988281	7604.52001953	2543.31005859	E9	20190324	6	1054.84997559	148249.421875	60327.0	161050.171875	0	69483.0390625	85093.5	62707.0	88932.4609375	1716.5	B09	1	1.46381433378e-10	1.698970004	3.50766698718	3.47408943781	3.88107180755	3.40539930887	3.02319069716	5.17099300843	4.78051172883	5.20696119264	4.84187880545	4.92989638709	4.79731602395	4.94906031027	3.23464380776
33148	50	2577.95996094	2761.98999023	5480.08984375	771.210021973	E9	20190324	6	396.950012207	218859.625	60246.0	238076.953125	0	61504.9609375	131789.953125	74338.0	116185.34375	1758.5	B09	1	5.03648577353e-11	1.698970004	3.41127616791	3.44122210031	3.73878767862	2.88717266464	2.59873581964	5.34016565075	4.77992821746	5.37671735586	4.78891014701	5.11988230352	4.8712108726	5.06515134725	3.24514237265
33328	50	2238.38989258	2369.29003906	6059.12988281	1352.33996582	E9	20190324	6	226.950012207	191531.71875	60257.0	208311.453125	0	67342.0	96707.0546875	61345.0	103313.9375	1770.0	B09	1	1.02252271026e-10	1.698970004	3.3499357361	3.37461822858	3.78241026208	3.13108588297	2.35593021044	5.28224070592	4.78000750577	5.31871314845	4.82828601042	4.98545815661	4.7877791708	5.01415891369	3.24797326636
34334	50	2198.34985352	3427.27001953	8255.16992188	1012.77001953	E9	20190324	6	433.5	216703.359375	60352.0	235317.3125	0	88096.796875	132684.15625	70992.0	122486.890625	1818.90002441	B09	1	5.30927580637e-11	1.698970004	3.34209680882	3.53494832193	3.91672601707	3.00551083669	2.63698910181	5.33586564388	4.78069166672	5.37165387978	4.94496011812	5.12281906707	4.85120941137	5.08808961006	3.25980882878
34840	50	1487.64001465	3071.5300293	5936.69970703	343.529998779	E9	20190324	6	263.5	143580.453125	60227.0	156237.046875	0	79840.640625	104569.554688	68547.0	99976.21875	1842.30004883	B09	1	4.04463316854e-11	1.698970004	3.17249785153	3.48735476562	3.77354508179	2.53596466785	2.42078061955	5.15709531959	4.77979123083	5.19378402151	4.90222401298	5.01940525857	4.83598845239	4.99989670706	3.26536036361
35092	50	4355.12011719	5788.85986328	13226.2900391	771.210021973	E9	20190324	6	195.5	193594.984375	60396.0	210070.875	0	166927.203125	99572.40625	70232.0	92914.59375	1853.19995117	B09	1	9.97572758172e-11	1.698970004	3.63900013765	3.76259303629	4.12143804211	2.88717266464	2.29114676173	5.28689410149	4.78100817644	5.32236584439	5.22252711681	4.99813900234	4.84653503602	4.96808393237	3.26792228009
35194	50	3726.79980469	3928.53979492	8147.36962891	645.479980469	E9	20190324	6	208.25	136426.5	60215.0	148482.078125	0	128436.882812	94064.40625	68643.0	89806.7578125	1859.30004883	B09	1	5.16476671775e-11	1.698970004	3.57133606406	3.59423115678	3.91101741978	2.80988277719	2.31858501008	5.13489873752	4.77970469069	5.17167403721	5.10868975661	4.9734253185	4.83659625583	4.95330901785	3.2693494807
35746	50	1914.2199707	2557.93994141	4332.02001953	586.08001709	E9	20190324	6	583.950012207	211401.078125	60193.0	230165.984375	0	30202.4804688	144965.796875	61301.0	154980.8125	1887.19995117	B09	1	4.09939764364e-11	1.698970004	3.28199184283	3.40789034334	3.63669045496	2.76795691398	2.76637567185	5.32510719784	4.77954598896	5.3620411408	4.48004261215	5.1612655472	4.7874675592	5.19027793339	3.27581791664
35792	50	1740.9699707	2720.40991211	6033.71972656	1374.11999512	E9	20190324	6	361.25	130546.984375	59955.0	142699.140625	0	45169.5195312	77546.3515625	43795.0	116042.421875	1889.80004883	B09	1	1.01138030936e-10	1.698970004	3.24079128021	3.43463434858	3.78058513281	3.13802465917	2.55780785576	5.11576684411	4.77782540732	5.15442135768	4.65484547099	4.88956136974	4.64142453068	5.06461678421	3.27641585587
35946	50	2597.97998047	3729.10986328	7649.94970703	611.820007324	E9	20190324	6	224.400009155	178722.609375	60329.0	194148.15625	0	30751.5996094	124478.25	83005.0	98280.8984375	1897.69995117	B09	1	4.44937939385e-11	1.698970004	3.41463580016	3.5716051783	3.88365857999	2.78662367489	2.3510228703	5.25217949658	4.78052612661	5.28813327057	4.48786771144	5.09509347408	4.91910425391	4.99246911794	3.27822754642
35954	50	2324.62988281	2677.29003906	5687.98974609	1279.07995605	E9	20190324	6	397.800018311	186873.421875	60304.0	203086.65625	0	68365.4375	107279.351562	65184.0	107858.671875	1898.0	B09	1	1.38773624918e-10	1.698970004	3.3663538163	3.42769542219	3.75495880481	3.10689769334	2.59966479878	5.27154753812	4.78034612011	5.30768138915	4.83483659738	5.03051613981	4.81414100732	5.03285506827	3.27829620809
36138	50	2308.45996094	3303.29980469	7355.81005859	655.380004883	E9	20190324	6	241.400009155	168282.78125	60462.0	182405.15625	0	35461.359375	93332.5546875	61866.0	98869.203125	1906.30004883	B09	1	1.95467050307e-10	1.698970004	3.36332234634	3.51894799168	3.86663050638	2.81649318727	2.38273728223	5.22603968109	4.78148250894	5.26103711085	4.54975537982	4.97003315345	4.79145203724	4.9950610338	3.280191259
36272	50	1795.64001465	3488.09985352	8291.359375	547.470031738	E9	20190324	6	193.800003052	187648.03125	60344.0	203793.265625	0	67861.203125	83742.8515625	45052.0	121818.601562	1912.19995117	B09	1	7.08094372442e-11	1.698970004	3.2542192748	3.54258890895	3.91862573932	2.73836035108	2.28735377955	5.27334401228	4.78063409471	5.30918982859	4.83162155507	4.92294774515	4.65371407544	5.08571360964	3.28153330277
36620	50	5861.23974609	7047.81005859	15108.9394531	304.920013428	E9	20190324	6	160.650009155	159157.140625	60328.0	172896.859375	0	181050.3125	62095.0507812	43276.0	94035.0703125	1925.69995117	B09	1	1.11627317364e-10	1.698970004	3.76798948597	3.84805419115	4.17923398083	2.48418593022	2.20588075464	5.20182612812	4.78051892778	5.2377871045	5.25779927876	4.79305698658	4.63624711212	4.97328985363	3.28458861939
36796	50	1514.58996582	2023.55993652	4805.56982422	520.739990234	E9	20190324	6	315.350006104	205228.328125	60269.0	223163.5625	0	46870.5585938	100940.054688	58813.0	112478.664062	1933.59997559	B09	1	4.89425022658e-11	1.698970004	3.18029507529	3.30611607244	3.68174489187	2.71662093061	2.49879284373	5.31223730722	4.78009398559	5.34862328571	4.67090012938	5.00406353569	4.76947333295	5.05107014948	3.28636663192
37170	50	1548.4699707	3000.68994141	5360.73974609	823.679992676	E9	20190324	6	417.350006104	155192.5	60276.0	168735.40625	0	46448.1601562	61661.5507812	43508.0	92880.6484375	1949.90002441	B09	1	1.46600170508e-10	1.698970004	3.18990278755	3.47722112248	3.72922472355	2.91575851703	2.62050042419	5.19087072925	4.78014442421	5.22720622145	4.66696851597	4.79001444299	4.63856911986	4.96792523873	3.29001234472
37200	50	1208.90002441	2115.18994141	4330.47998047	1724.57995605	E9	20190324	6	158.100006104	159720.890625	60362.0	173411.5625	0	52345.0390625	87301.8046875	56606.0	101074.289062	1951.90002441	B09	1	2.0793303548e-10	1.698970004	3.08239038635	3.32534937256	3.63653603523	3.2366833342	2.1989318867	5.20336172321	4.78076362101	5.2390780514	4.71887552823	4.94102322146	4.75286246703	5.00464069527	3.2904575695
37438	50	1424.5	2182.17993164	4278.89013672	387.089996338	E9	20190324	6	154.699996948	101041.515625	60062.0	110250.351562	0	38700.640625	31494.2011719	22506.0	91709.0546875	1961.09997559	B09	1	8.86269352361e-11	1.698970004	3.15366245358	3.33889055748	3.63133113583	2.58781194788	2.18949030513	5.00449985202	4.77859978964	5.04237998301	4.5877181541	4.49823059725	4.35229831453	4.96241221688	3.29249973428
37542	50	2315.38989258	2266.87988281	5718.02001953	1399.85998535	E9	20190324	6	379.950012207	206216.65625	60373.0	223851.984375	0	77842.15625	135366.75	65301.0	135853.90625	1965.40002441	B09	1	5.67258729304e-11	1.698970004	3.36462413312	3.35542850839	3.75724567155	3.14608459951	2.5797264628	5.3143237406	4.78084275695	5.34996094862	4.89121485751	5.13151200213	4.81491983198	5.13307213034	3.29345095711
37694	50	1825.66992188	2720.40991211	5892.81005859	830.609985352	E9	20190324	6	425.850006104	183255.25	60265.0	199283.4375	0	31524.2402344	80026.6484375	52089.0	100685.867188	1970.80004883	B09	1	7.66508784507e-11	1.698970004	3.26142226057	3.43463434858	3.77032244282	2.91939714777	2.62925665781	5.26305642541	4.7800651609	5.29947120587	4.49864462844	4.90323462877	4.71674601997	5.00296851491	3.29464256436
37940	50	1197.34997559	2815.11987305	5841.98974609	468.270019531	E9	20190324	6	195.5	158989.578125	60368.0	172600.40625	0	15598.0	71810.5546875	50672.0	92875.2890625	1977.30004883	B09	1	2.24631067345e-10	1.698970004	3.07822110968	3.44949689265	3.76656079036	2.67049635345	2.29114676173	5.20136865695	4.78080678786	5.23704181358	4.19306891601	4.85618828137	4.70476804603	4.96790017846	3.29607257708
38102	50	1459.91992188	2453.2199707	5689.52978516	337.589996338	E9	20190324	6	154.699996948	144237.203125	60368.0	156585.109375	0	17192.5605469	94139.203125	66672.0	92535.203125	1986.0	B09	1	6.95471050171e-11	1.698970004	3.16432903493	3.38973649145	3.75507637533	2.52838956888	2.18949030513	5.15907729248	4.78080678786	5.19475046	4.23534056247	4.97377051774	4.82394348311	4.96630698263	3.29797924416
38248	50	1325.93994141	2374.67993164	5142.83007812	216.809997559	E9	20190324	6	831.300048828	144106.5625	60244.0	156765.28125	0	28656.3203125	60186.8007812	42660.0	92461.3828125	1993.0	B09	1	2.55992233379e-10	1.698970004	3.1225238531	3.37560508205	3.71120217523	2.33607930455	2.91975780601	5.15868375869	4.77991379985	5.19524988596	4.45722042296	4.77950125909	4.63002085111	4.96596038427	3.2995072987
38312	50	2708.85986328	2058.97998047	4663.12011719	707.850036621	E9	20190324	6	123.25	160125.578125	60237.0	174211.71875	0	21798.4804688	89871.3515625	62541.0	94175.1640625	1997.30004883	B09	1	1.83936237174e-10	1.698970004	3.43278653837	3.31365212398	3.66867660258	2.84994125887	2.09078692795	5.20446071075	4.77986333444	5.24107736547	4.3384262208	4.95362127303	4.79616482112	4.97393638546	3.30044331262
38850	50	1792.55993652	2273.81005859	4938.77978516	333.630004883	E9	20190324	6	68.8499984741	129705.632812	60228.0	141136.8125	0	70862.0	54778.25	38708.0	92744.328125	2022.09997559	B09	1	3.04916073435e-10	1.698970004	3.25347368577	3.35675418333	3.69361966187	2.52326510182	1.83790393497	5.11295883689	4.77979844173	5.1496403049	4.85041340564	4.73860815374	4.58780073238	4.96728735937	3.30580262394
39084	50	2286.89990234	2269.18994141	4776.31005859	446.489990234	E9	20190324	6	1482.40002441	156886.5625	60260.0	170622.59375	0	64790.0	100866.101562	59584.0	110941.882812	2030.59997559	B09	1	7.37670499751e-11	1.698970004	3.35924715594	3.35587084981	3.67909251167	2.64981172698	3.17096541346	5.1955857474	4.78002912734	5.23203653968	4.81150797995	5.00374523583	4.77512965497	5.04509553209	3.30762437663
39210	50	1780.23999023	2865.16992188	6340.1796875	1222.65002441	E9	20190324	6	524.450012207	169367.65625	60341.0	183949.1875	0	35834.4804688	93943.703125	56357.0	109244.539062	2036.59997559	B09	1	1.94204141336e-10	1.698970004	3.25047855254	3.45715038335	3.80210156643	3.08730216087	2.71970409986	5.2288304777	4.78061250324	5.2646978739	4.55430111241	4.97286767545	4.75094786666	5.03839973659	3.30890573423
39226	50	2106.7199707	4151.83984375	8256.70996094	848.429992676	E9	20190324	6	505.75	196318.546875	60378.0	213089.734375	0	27319.5996094	137388.046875	64538.0	139512.578125	2037.30004883	B09	1	4.17241707036e-11	1.698970004	3.32360681218	3.61824059236	3.91680702911	2.92861601277	2.70393589144	5.2929613308	4.78087872307	5.32856252803	4.43647433012	5.13794894959	4.80981550271	5.14461336434	3.3090549956
39254	50	1308.22998047	2045.11999512	4314.31005859	369.269989014	E9	20190324	6	76.5	153171.140625	60264.0	166570.828125	0	14254.2402344	89140.3515625	58776.0	99392.6484375	2038.5	B09	1	1.39577302761e-10	1.698970004	3.11668409756	3.31071879483	3.63491135354	2.56734401349	1.88366143515	5.18517694645	4.78005795442	5.22159894489	4.15394407392	4.95007434258	4.76920002684	4.99735426306	3.30931071579
39290	50	2788.93994141	3898.51000977	8838.83007812	787.049987793	E9	20190324	6	406.300018311	187858.1875	60352.0	203994.46875	0	62422.8007812	103679.601562	63168.0	107566.28125	2039.90002441	B09	1	1.39664103685e-10	1.698970004	3.44543916203	3.59089865365	3.9463947849	2.89600231652	2.6088468419	5.27383012785	4.78069166672	5.30961839182	4.79534325066	5.01569331955	4.80049712665	5.03167615458	3.30960888316
39516	50	1884.95996094	2347.72998047	5463.14990234	820.710021973	E9	20190324	6	307.700012207	180112.078125	60293.0	195774.390625	0	37554.8789062	108259.40625	67761.0	104704.59375	2049.30004883	B09	1	1.28519973878e-10	1.698970004	3.27530212965	3.37064814592	3.7374431172	2.91418973678	2.48812751348	5.25554283712	4.7802668936	5.29175588084	4.57466636596	5.03446564087	4.83097980658	5.01996573609	3.3116055504
39536	50	1261.26000977	2500.18994141	3836.90991211	586.08001709	E9	20190324	6	148.75	180347.09375	60385.0	195731.171875	0	28187.2792969	95044.453125	58453.0	106561.390625	2050.60009766	B09	1	1.68235227589e-10	1.698970004	3.10080462596	3.39797300362	3.5839816024	2.76795691398	2.1724569744	5.25610914816	4.78092907064	5.2916599963	4.45005315876	4.97792677615	4.76680680549	5.0275998794	3.31188097372
39548	50	1911.90991211	3052.2800293	5412.33007812	390.059997559	E9	20190324	6	169.150009155	148589.5	60269.0	161574.953125	0	48573.359375	65336.953125	48733.0	87864.953125	2051.69995117	B09	1	2.67293071451e-10	1.698970004	3.28146742476	3.48462437515	3.73338427476	2.5911314137	2.22827202563	5.17198812131	4.78009398559	5.2083740386	4.68639814069	4.81515887804	4.68782314734	4.94381568168	3.31211384812
40140	50	4229.60986328	5362.27978516	11215.8193359	1225.61999512	E9	20190324	6	156.400009155	129902.304688	60197.0	141423.609375	0	125873.4375	75678.8984375	54369.0	91222.796875	2074.89990234	B09	1	1.11650416775e-10	1.698970004	3.62630031016	3.72934947022	4.04983100508	3.08835583755	2.19423677415	5.11361685626	4.77957484814	5.150521917	5.09993409258	4.87897480196	4.73535134517	4.9601033835	3.31699715025
40196	50	996.380004883	2040.5	4181.87011719	505.890014648	E9	20190324	6	318.75	143402.953125	60304.0	155844.65625	0	19311.5996094	52222.3007812	37152.0	92119.9609375	2077.89990234	B09	1	1.45480247603e-10	1.698970004	2.99842500363	3.30973659911	3.62137054014	2.70405610731	2.50345019344	5.15655809493	4.78034612011	5.19269191537	4.28581824855	4.71785600181	4.56998219806	4.96435374513	3.31762462267
40430	50	1402.93994141	2229.14990234	4818.65966797	102.959999084	E9	20190324	6	92.6500015259	209386.09375	60294.0	227590.265625	0	14314.0800781	102872.101562	38818.0	173677.828125	2087.19995117	B09	1	3.84008332469e-11	1.698970004	3.14703907967	3.34813927421	3.68292625406	2.01266853003	1.96684543081	5.3209478349	4.78027409661	5.3571536827	4.15576344248	5.01229761208	4.5890331557	5.23974437954	3.31956405593
40506	50	1139.59997559	2076.68994141	3611.29980469	752.400024414	E9	20190324	6	674.050048828	187395.265625	60267.0	203778.796875	0	15862.0	99701.6015625	62091.0	105233.351562	2090.19995117	B09	1	1.3618571839e-10	1.698970004	3.05675243126	3.31737165937	3.5576635444	2.87644880097	2.82869214449	5.27275861463	4.78007957348	5.30915899381	4.20035794554	4.99870213468	4.79302865439	5.0221534024	3.32018783326
40526	50	1631.63000488	2316.15991211	5277.58007812	1920.59997559	E9	20190324	6	201.450012207	178833.375	60296.0	194374.828125	0	41436.5585938	94958.6015625	53212.0	116951.195312	2091.10009766	B09	1	1.76442679284e-10	1.698970004	3.21262168318	3.36476854061	3.7224348317	3.28343691901	2.30416729804	5.25244857277	4.78028850226	5.28864002235	4.61738367903	4.97753431022	4.72600958241	5.06800466492	3.32037482231
40558	50	4121.81005859	6791.39990234	15587.109375	1880.01000977	E9	20190324	6	411.400024414	202755.40625	60322.0	220280.796875	0	78105.28125	134922.203125	74230.0	119119.789062	2092.0	B09	1	5.56689096471e-11	1.698970004	3.61508797473	3.83195930406	4.19276558287	3.27416016159	2.61426431313	5.30697244302	4.78047573231	5.34297663889	4.89268040059	5.13008342411	4.87057946055	5.0759839157	3.3205616802
40632	50	1699.39001465	2038.95996094	4153.37988281	357.390014648	E9	20190324	6	278.800018311	142748.328125	60211.0	155372.859375	0	28197.8398438	60103.5	43427.0	90702.625	2094.89990234	B09	1	2.68579110012e-10	1.698970004	3.23029306208	3.30940869762	3.61840165504	2.5531424143	2.44529279795	5.15457103047	4.77967584014	5.19137515827	4.45021583953	4.77889976296	4.63775982871	4.95761985604	3.32116327652
41472	50	2122.11987305	2627.23999023	6118.41992188	305.910003662	E9	20190324	6	79.0500030518	153548.140625	60330.0	166798.125	0	70822.3984375	76258.6015625	50846.0	98290.59375	2131.19995117	B09	1	2.71184071405e-10	1.698970004	3.32676991243	3.41949974605	3.78663928035	2.48559367922	1.89790189103	5.18624456177	4.78053332532	5.22219116437	4.85017063028	4.88228883688	4.70625679312	4.99251195854	3.32862419754
41632	50	2174.47998047	3519.66992188	6946.93994141	711.809997559	E9	20190324	6	358.700012207	131952.078125	60129.0	143817.65625	0	52590.5585938	71126.3046875	53057.0	87855.203125	2137.39990234	B09	1	1.77489633835e-10	1.698970004	3.33735541365	3.54650193682	3.84179354427	2.85236408349	2.55473139146	5.12041623435	4.77908398119	5.15781220692	4.72090778372	4.85203024585	4.72474269004	4.94376748719	3.32988578521
41716	50	8749.50976562	11274.3398438	24453.6601562	652.41003418	E9	20190324	6	326.400024414	206860.625	60466.0	224205.625	0	262143.0	112002.804688	68498.0	107159.5625	2140.39990234	B09	1	7.12894755457e-11	1.698970004	3.94198372022	4.05209112167	4.38834387232	2.81452063194	2.51375018257	5.31567783251	4.78151123973	5.35064650423	5.41853826525	5.04922889807	4.83567789118	5.03003093185	3.33049492249
41898	50	2018.93994141	2710.39990234	5590.19970703	558.359985352	E9	20190324	6	67.1500015259	136591.921875	60186.0	148733.734375	0	31789.1191406	67527.3984375	51082.0	86634.734375	2148.19995117	B09	1	2.68062642431e-10	1.698970004	3.30512339992	3.433033373	3.74742732311	2.74691428719	1.82704602687	5.13542501568	4.7794954808	5.17240948225	4.50227849402	4.8294800184	4.70826789274	4.93769204817	3.33207470238
42118	50	1111.10998535	2113.64990234	4531.44970703	156.419998169	E9	20190324	6	50.1500015259	125302.21875	60255.0	136284.234375	0	21564.4003906	53903.6015625	40127.0	88036.140625	2156.89990234	B09	1	2.96782658278e-10	1.698970004	3.04575705054	3.32503305389	3.65623716427	2.19429227647	1.70027095057	5.0979587612	4.77999309079	5.13444561871	4.33373738687	4.73161778349	4.60343669195	4.94466099547	3.33382999078
42678	50	1279.73999023	2089.01000977	4231.91992188	422.730010986	E9	20190324	6	295.800018311	201461.78125	60383.0	218654.25	0	10891.7597656	109531.0	71583.0	100278.335938	2184.69995117	B09	1	8.83798911599e-11	1.698970004	3.10712174131	3.31994052096	3.62653744121	2.62606308091	2.47099819654	5.3041926695	4.78091468621	5.33975792318	4.03709805375	5.03953705272	4.85480989545	5.00120711847	3.33939179897
42900	50	2246.85986328	2794.32983398	6002.91992188	399.959991455	E9	20190324	6	241.400009155	173337.96875	60332.0	188289.421875	0	40192.2382812	107050.703125	70428.0	99614.859375	2195.30004883	B09	1	1.12093312329e-10	1.698970004	3.3515759863	3.44627766757	3.77836254997	2.60201655043	2.38273728223	5.23889370301	4.78054772238	5.27482592198	4.60414219246	5.02958952415	4.84774535556	4.99832412621	3.34149388706
42960	50	2804.33984375	3618.22998047	8449.20996094	1124.64001465	E9	20190324	6	317.050018311	156703.390625	60178.0	170655.625	0	94526.078125	85471.75	48646.0	115147.734375	2197.39990234	B09	1	2.0732605545e-10	1.698970004	3.44783064243	3.55849616785	3.92681610236	3.05101353163	2.5011277826	5.19507839349	4.77943774998	5.23212060768	4.97555163944	4.93182259606	4.68704713547	5.06125539729	3.34190910088
43554	50	1439.13000488	2577.18994141	5169.00976562	441.540008545	E9	20190324	6	401.200012207	138527.390625	60337.0	150463.765625	0	42383.4414062	51597.5507812	36337.0	93059.34375	2225.5	B09	1	1.92276615259e-10	1.698970004	3.15810002802	3.41114642766	3.71340735267	2.64497006171	2.60336093756	5.1415356537	4.78058371293	5.17743192662	4.62719621719	4.71262908714	4.56034906889	4.96875998558	3.34742759862
44164	50	3251.70996094	3776.84985352	8301.37011719	905.850036621	E9	20190324	6	223.550003052	180366.96875	60288.0	196067.703125	0	102042.15625	89588.3046875	52612.0	111595.429688	2253.80004883	B09	1	1.49895444781e-10	1.698970004	3.51211180138	3.57712972004	3.91914977734	2.95705630622	2.34937468013	5.25615700658	4.78023087678	5.29240606124	5.0087796271	4.95225131835	4.72108481144	5.04764640874	3.35291538396
44300	50	3692.91992188	3623.61987305	8747.96972656	809.820007324	E9	20190324	6	767.550048828	220046.75	60397.0	238769.859375	0	68359.28125	125929.203125	72669.0	113568.328125	2259.19995117	B09	1	4.74367273749e-11	1.698970004	3.56736989041	3.5591426328	3.94190727144	2.9083885022	2.88510670366	5.3425149586	4.78101536717	5.37797950364	4.83479748777	5.10012645517	4.8613491839	5.05525723245	3.35395466999
44414	50	1794.09997559	2620.30981445	5383.06982422	817.739990234	E9	20190324	6	336.600006104	194507.328125	60361.0	211183.25	0	12166.8798828	113737.65625	74189.0	100471.90625	2265.5	B09	1	1.15849274388e-10	1.698970004	3.25384664029	3.41835264352	3.73103001312	2.91261523673	2.52711411951	5.28893596815	4.78075642611	5.32465946916	4.08517922051	5.05590427466	4.87033951723	5.00204464219	3.35516406652
45106	50	2075.14990234	3431.11987305	7592.19970703	1377.08996582	E9	20190324	6	485.350006104	193517.59375	60255.0	210478.28125	0	23525.9199219	121748.90625	67711.0	117838.117188	2297.30004883	B09	1	8.78208997046e-11	1.698970004	3.31704947426	3.53543589127	3.88036762336	3.13896231381	2.68605503942	5.28672045525	4.77999309079	5.32320728868	4.37154661442	5.08546506835	4.83065922779	5.07128579475	3.36121772181
45248	50	2033.56994629	3913.13989258	7462.83984375	656.369995117	E9	20190324	6	192.100006104	177801.03125	60388.0	192958.359375	0	60871.359375	110792.40625	70432.0	103090.8125	2303.39990234	B09	1	1.05752387792e-10	1.698970004	3.30825911491	3.59252537396	3.87290412155	2.81714871977	2.28352737866	5.24993427556	4.78095064638	5.28546359789	4.7844130005	5.04450999472	4.84777002087	5.01321996249	3.36236934409
45460	50	1846.45996094	2214.52001953	4505.27001953	456.390014648	E9	20190324	6	80.75	153230.0625	60195.0	166825.890625	0	71258.0	54071.9023438	35671.0	99342.7734375	2312.60009766	B09	1	7.60133043738e-11	1.698970004	3.26633989475	3.34527961071	3.65372082517	2.65933613393	1.907142531	5.18534397872	4.77956041879	5.22226345208	4.85283362883	4.73297164908	4.55231528451	4.9971362804	3.36410053965
45528	50	2460.91992188	2992.2199707	6337.86962891	257.399993896	E9	20190324	6	192.100006104	132948.203125	60238.0	144641.15625	0	71095.203125	63392.1523438	42734.0	97216.921875	2315.80004883	B09	1	2.85010761005e-10	1.698970004	3.39109748203	3.47599351718	3.80194330143	2.41060853227	2.28352737866	5.12368247196	4.77987054415	5.16029188486	4.85184029937	4.80203549755	4.63077354568	4.98774186613	3.36470105875
45658	50	1532.29992676	2084.38989258	4788.62988281	301.950012207	E9	20190324	6	138.550003052	128492.953125	59996.0	140357.9375	0	40671.8398438	58917.75	37096.0	104087.609375	2322.19995117	B09	1	2.91945997998e-10	1.698970004	3.18534378082	3.31897895856	3.68021127136	2.4799350515	2.14160653968	5.10887931052	4.77812229645	5.14723697782	4.60929381873	4.77024615329	4.56932708289	5.01739903402	3.36589961159
45906	50	2553.31982422	3779.15991211	7663.80957031	102.959999084	E9	20190324	6	189.550003052	134915.609375	60286.0	146664.734375	0	46852.9609375	86683.0	55550.0	102265.65625	2332.80004883	B09	1	7.08961414824e-11	1.698970004	3.40710521715	3.57739526913	3.88444470489	2.01266853003	2.27772379575	5.13006219929	4.78021646921	5.16632570002	4.67073704193	4.93793393335	4.74468406328	5.00972980961	3.36787751573
46134	50	2003.53991699	2797.40991211	6572.71972656	1326.59997559	E9	20190324	6	236.300003052	178033.203125	60244.0	193672.140625	0	35615.359375	79413.8046875	47360.0	109891.53125	2341.60009766	B09	1	1.08095256748e-10	1.698970004	3.3017979994	3.44675610939	3.81774511352	3.12273998497	2.37346372724	5.25050100562	4.77991379985	5.28706715276	4.55163733093	4.89989600342	4.67541169371	5.04096422497	3.36951272754
46220	50	2138.29003906	3481.16992188	7033.94970703	759.33001709	E9	20190324	6	251.600006104	150000.28125	60213.0	163260.75	0	56124.640625	95244.203125	63653.0	98061.7421875	2346.30004883	B09	1	7.91473083809e-11	1.698970004	3.33006661286	3.54172522246	3.84719925877	2.88043056832	2.40071064731	5.17609207336	4.77969026566	5.21288178726	4.74915357316	4.97883855256	4.803818877	4.99149960475	3.37038354965
46454	50	2775.07983398	4483.70996094	8577.03027344	1022.66998291	E9	20190324	6	322.149993896	166895.4375	60249.0	181540.9375	0	134916.3125	82177.1484375	49881.0	107968.203125	2355.69995117	B09	1	2.22690137367e-10	1.698970004	3.4432754815	3.6516375115	3.93333694296	3.00973550886	2.50805812745	5.22244446433	4.77994984298	5.25897457387	5.13006446265	4.91475106709	4.69793515151	5.03329587363	3.37211997294
46542	50	4516.81982422	7258.79003906	14743.1894531	1038.51000977	E9	20190324	6	307.700012207	172958.125	60292.0	188001.453125	0	124407.359375	100223.5	63540.0	103371.84375	2359.60009766	B09	1	1.60400515199e-10	1.698970004	3.65483276692	3.86086423459	4.16859144635	3.01641068687	2.48812751348	5.23794096855	4.78025969048	5.27416120608	5.09484607201	5.00096956508	4.80304721049	5.01440226246	3.37283840547
46900	50	1607.76000977	2474.01000977	5752.66992188	495.0	E9	20190324	6	119.0	169959.796875	60285.0	184763.796875	0	14160.9599609	119916.304688	70825.0	110961.3125	2374.10009766	B09	1	3.85968536015e-11	1.698970004	3.20622122214	3.39340145244	3.75986945568	2.69460519893	2.07554696139	5.23034620338	4.78020926525	5.26661687837	4.15109269485	5.07887823693	4.85018658319	5.04517158512	3.37549902588
47150	50	5416.1796875	4452.13964844	8557.00976562	676.16998291	E9	20190324	6	693.600036621	175146.34375	60313.0	190313.703125	0	51312.8007812	111868.5	72521.0	101093.671875	2386.30004883	B09	1	8.94369427894e-11	1.698970004	3.7336930641	3.64856877821	3.93232202762	2.8300558873	2.8411091074	5.24340107568	4.78041093104	5.27947005984	4.71022572018	5.04870781484	4.860463784	5.00472397106	3.37772505013
47288	50	2342.33984375	3384.91992188	6467.22998047	728.640014648	E9	20190324	6	283.050018311	200738.296875	60349.0	217991.765625	0	37244.2382812	99026.703125	61225.0	105999.40625	2391.5	B09	1	6.25518621527e-11	1.698970004	3.36964990592	3.5295483989	3.81071830512	2.86251301767	2.45186318732	5.30263023514	4.78067007811	5.33844008897	4.57105909652	4.99575232042	4.7869287938	5.02530343259	3.37867038521
48132	50	1767.91992188	2189.87988281	4920.29980469	1034.55004883	E9	20190324	6	383.350006104	179115.25	60282.0	194726.40625	0	36100.2382812	91386.0546875	54878.0	109134.375	2432.60009766	B09	1	1.66842018354e-10	1.698970004	3.24746258971	3.34042029399	3.69199156609	3.01475150554	2.58359547451	5.25313256356	4.78018765264	5.28942484885	4.5575100685	4.9608799284	4.73939827535	5.03796156563	3.38607071984
48240	50	1851.84997559	2092.85986328	4000.91992188	1115.72998047	E9	20190324	6	118.150001526	169869.625	60444.0	184179.984375	0	58285.9179688	106166.703125	62936.0	110552.648438	2437.80004883	B09	1	1.01482275137e-10	1.698970004	3.26760580016	3.3207401492	3.60215985909	3.04755910304	2.07243373158	5.23011572805	4.78135319691	5.26524243179	4.76556364074	5.02598833109	4.79889913716	5.04356915115	3.38699808141
48314	50	3615.14990234	4521.43994141	9094.46972656	1248.39001465	E9	20190324	6	172.550003052	200620.4375	60265.0	218167.4375	0	83642.2421875	112897.0	66393.0	111439.734375	2441.39990234	B09	1	9.85926001897e-11	1.698970004	3.55812631004	3.65527676645	3.95877738162	3.09635028627	2.23691497131	5.30237517316	4.7800651609	5.33878993063	4.92242566638	5.05268240162	4.8221222929	5.04704006824	3.38763892287
48732	50	3283.2800293	5982.89990234	11111.8701172	1347.39001465	E9	20190324	6	668.950012207	188720.828125	60348.0	204944.796875	0	84873.359375	132866.046875	75596.0	115184.789062	2460.89990234	B09	1	4.03556016118e-11	1.698970004	3.51630792507	3.77691173688	4.04578715644	3.12949332452	2.825393666	5.27581983361	4.78066288167	5.31163689695	4.92877139234	5.12341401376	4.87849881635	5.06139513132	3.39109394904
49046	50	1918.83996582	2339.26000977	5178.25	714.780029297	E9	20190324	6	154.699996948	130464.625	60256.0	141896.734375	0	102830.640625	40592.6015625	30548.0	87085.140625	2473.10009766	B09	1	1.0230337836e-10	1.698970004	3.28303875542	3.36907849651	3.71418301385	2.85417240997	2.18949030513	5.1154927703	4.78000029834	5.15197240068	5.01212254143	4.60844688596	4.48498278193	4.93994405747	3.3932416946
49382	50	1459.91992188	2622.61987305	4651.56982422	276.209991455	E9	20190324	6	90.1000061035	124441.695312	60184.0	135507.953125	0	64144.9609375	51226.953125	37356.0	89870.6953125	2490.80004883	B09	1	2.91893950423e-10	1.698970004	3.16432903493	3.41873534778	3.66759954449	2.44123938444	1.9547248204	5.09496591902	4.77948104881	5.13196478522	4.807162545	4.70949852569	4.57236036673	4.95361810176	3.39633886556
49492	50	2261.48999023	2976.04980469	6589.65966797	1513.70996094	E9	20190324	6	474.300018311	196980.265625	60304.0	214070.34375	0	32373.4394531	102953.703125	69424.0	97187.921875	2496.5	B09	1	9.19731929275e-11	1.698970004	3.35439466982	3.47364019492	3.81886298544	3.1800426688	2.67605314142	5.29442271875	4.78034612011	5.33055650645	4.51018884263	5.0126419723	4.84150963279	4.9876122959	3.39733157039
49612	50	1386.0	2159.84985352	4239.62011719	879.119995117	E9	20190324	6	232.900009155	190187.6875	60412.0	206318.9375	0	27790.4003906	81866.8984375	52408.0	102374.25	2500.89990234	B09	1	4.74506136611e-11	1.698970004	3.14176323028	3.33442356131	3.62732694423	2.94404815796	2.36716950561	5.27918239786	4.78112321372	5.31453909261	4.44389480393	4.91310833727	4.71939758642	5.01019073311	3.39809630959
49736	50	1089.54992676	2234.54003906	4406.70996094	1004.85003662	E9	20190324	6	468.350006104	169643.140625	60360.0	184190.390625	0	14266.5595703	78846.8515625	48488.0	106568.78125	2505.60009766	B09	1	1.76880510252e-10	1.698970004	3.03724713584	3.34918814087	3.64411446723	3.00210125267	2.67057053023	5.22953630401	4.7807492311	5.26526696893	4.15431925414	4.89678435618	4.685634271	5.02762999909	3.3989117573
49770	50	2512.51000977	2299.98999023	5173.62988281	712.799987793	E9	20190324	6	394.400024414	192603.828125	60346.0	209168.53125	0	61574.4804688	138377.453125	81534.0	111226.054688	2506.89990234	B09	1	3.221838828e-11	1.698970004	3.40010780065	3.36172594593	3.71379535643	2.85296768359	2.59593693315	5.28466491476	4.78064848843	5.32049634687	4.78940075619	5.14106533303	4.91133874902	5.04620653258	3.39913699342
49954	50	2023.55993652	2959.87988281	6532.6796875	376.200012207	E9	20190324	6	188.700012207	150008.078125	60284.0	163076.90625	0	30930.2402344	51940.1015625	37160.0	91602.4375	2516.89990234	B09	1	7.85848486193e-11	1.698970004	3.30611607244	3.47127408697	3.81509136424	2.57541880531	2.27577192826	5.17611464699	4.78020206117	5.21239246381	4.49038329317	4.7155027945	4.57007570532	4.9619070302	3.40086594391
50164	50	2001.22998047	2093.62988281	4737.81005859	1795.85998535	E9	20190324	6	451.350006104	139377.25	59987.0	152270.125	0	74724.3203125	74346.953125	47191.0	103248.546875	2526.80004883	B09	1	2.04765593374e-10	1.698970004	3.30129700043	3.32089990845	3.67557764563	3.25427247378	2.65451345267	5.14419189137	4.77805714305	5.18261470425	4.87346197342	4.87126317504	4.67385918035	5.01388394809	3.40257087661
50272	50	1294.36999512	2089.01000977	5155.14990234	1021.67999268	E9	20190324	6	413.100006104	150333.96875	60238.0	163556.015625	0	37366.5585938	76069.0546875	47434.0	105098.914062	2532.89990234	B09	1	2.6438660674e-10	1.698970004	3.11205843697	3.31994052096	3.71224129829	3.00931488878	2.61605520139	5.17705712279	4.77987054415	5.2136665222	4.57248310179	4.8812080193	4.67608974925	5.02159822869	3.40361802725
50280	50	1120.34997559	2092.85986328	4119.5	1394.91003418	E9	20190324	6	324.700012207	137004.4375	60113.0	149364.09375	0	41087.1992188	71679.6484375	48277.0	97305.0859375	2533.10009766	B09	1	2.1871053893e-10	1.698970004	3.04935370903	3.3207401492	3.61484450719	3.14454619835	2.51148230495	5.13673463395	4.77896840241	5.17424620819	4.61370653782	4.8553958666	4.6837402746	4.98813554054	3.40365235165
50502	50	1947.32995605	2805.10986328	6294.75	410.850006104	E9	20190324	6	158.949996948	217499.96875	60351.0	236186.28125	0	52132.9609375	137405.90625	51035.0	176448.203125	2543.60009766	B09	1	4.63067435945e-11	1.698970004	3.28943954472	3.44794987525	3.7989784865	2.61368329776	2.20126052391	5.33745919889	4.78068447064	5.37325466825	4.71711239177	5.13800540082	4.70786811911	5.24661724004	3.40544883299
50844	50	1643.94995117	2082.84985352	3997.83984375	604.890014648	E9	20190324	6	96.0500030518	149469.203125	60243.0	162601.6875	0	59480.9609375	76833.203125	52455.0	95993.53125	2560.89990234	B09	1	2.52913334875e-10	1.698970004	3.21588859163	3.31865796407	3.60182539199	2.78167641536	1.982497383	5.17455171914	4.77990659087	5.21112504844	4.7743779761	4.88554893901	4.71978689136	4.98224196807	3.40839260357
51308	50	5748.04980469	6052.19970703	13152.3701172	521.729980469	E9	20190324	6	300.050018311	178048.109375	60381.0	193248.90625	0	202855.84375	96711.3046875	69193.0	91599.9140625	2582.39990234	B09	1	1.79105724735e-10	1.698970004	3.75952052248	3.78191325019	4.11900402173	2.71744579355	2.4771936576	5.25053736643	4.78090030132	5.28611704458	5.30718752312	4.9854772422	4.84006216071	4.96189506622	3.41202349662
51386	50	3237.07983398	3736.03979492	8202.04003906	1356.30004883	E9	20190324	6	860.200012207	152334.046875	60279.0	165619.28125	0	107867.757812	56187.5507812	40615.0	90663.734375	2585.89990234	B09	1	1.06709815126e-10	1.698970004	3.51015341026	3.57241149353	3.91392188501	3.13235577739	2.93459944438	5.18279697962	4.78016603896	5.21911089557	5.03289165139	4.74964010158	4.60868645757	4.95743360337	3.41261170976
51456	50	5048.88964844	9336.25	19149.1289062	1606.77001953	E9	20190324	6	444.550018311	201553.375	60354.0	218858.765625	0	108248.796875	102748.0	59302.0	113549.171875	2588.39990234	B09	1	6.95660322272e-11	1.698970004	3.7031958786	3.97017247245	4.2821490227	3.2059537197	2.64792063247	5.30439007479	4.78070605853	5.34016394545	5.03442307811	5.01177337705	4.77306934049	5.05518397122	3.41303137476
51666	50	1505.34997559	2398.55004883	5674.12988281	691.020019531	E9	20190324	6	136.850006104	141998.578125	60213.0	154551.65625	0	32619.8398438	57505.9023438	37633.0	100143.671875	2600.10009766	B09	1	2.43492645468e-10	1.698970004	3.17763747986	3.37994878501	3.75389927273	2.8394906295	2.13624482112	5.15228399568	4.77969026566	5.18907366353	4.51348182442	4.75971242249	4.57556884047	5.00062351123	3.4149900676
52036	50	2206.81982422	2574.10986328	5572.48974609	695.970031738	E9	20190324	6	118.150001526	180418.796875	60333.0	195977.75	0	46738.5585938	96982.453125	65353.0	97254.03125	2618.80004883	B09	1	1.69733728412e-10	1.698970004	3.34376687664	3.4106270787	3.74604927801	2.84259053942	2.07243373158	5.2562817824	4.78055492073	5.29220676727	4.66967531472	4.98669316519	4.81526552847	4.98790761219	3.41810234035
52424	50	2382.37988281	3397.23999023	6606.59960938	1585.97998047	E9	20190324	6	2017.05004883	190522.109375	60194.0	207430.28125	0	79075.921875	111312.601562	45174.0	161486.3125	2638.30004883	B09	1	1.25177321211e-10	1.698970004	3.37701101317	3.53112622769	3.81997798734	3.200297701	3.30471667444	5.27994538118	4.77955320394	5.3168721562	4.89804426367	5.04654433306	4.65488854752	5.20813571764	3.4213241855
52480	50	1758.67993164	2294.59985352	4695.45996094	273.239990234	E9	20190324	6	144.5	151991.828125	60264.0	165288.328125	0	108451.203125	76352.953125	52680.0	94986.09375	2640.10009766	B09	1	2.68061509768e-10	1.698970004	3.24518680787	3.36070696152	3.67167814159	2.43654426114	2.15986784709	5.18182023863	4.78005795442	5.21824218685	5.03523437431	4.88282583905	4.72164576629	4.97766002792	3.42162039317
52774	50	1589.27990723	3221.67993164	5723.40966797	180.180007935	E9	20190324	6	184.450012207	190127.34375	60266.0	206753.140625	0	10653.2802734	91812.75	43466.0	138430.953125	2653.80004883	B09	1	9.29279312813e-11	1.698970004	3.20120039278	3.50808239182	3.75765483278	2.25570660171	2.2658786883	5.27904458076	4.78007236725	5.3154521153	4.02748335287	4.96290299569	4.63814967567	5.14123320911	3.42386819774
53044	50	7185.63964844	8556.24023438	19115.25	477.179992676	E9	20190324	6	243.950012207	178941.296875	60299.0	194482.4375	0	209850.078125	119669.804688	73631.0	106513.296875	2667.69995117	B09	1	6.37017342937e-11	1.698970004	3.85646543405	3.9322829698	4.28137998234	2.67868222617	2.38730084418	5.25271058056	4.78031010985	5.288880389	5.32190913523	5.07798458222	4.86706069877	5.02740382748	3.42613698084
53060	50	1489.17993164	2194.5	4723.1796875	338.58001709	E9	20190324	6	146.199996948	155389.890625	60284.0	168927.609375	0	72216.3203125	76536.5546875	51656.0	97101.96875	2668.30004883	B09	1	2.69536822376e-10	1.698970004	3.17294717498	3.34133558518	3.67423446808	2.52966132257	2.16494736356	5.191422761	4.78020206117	5.22770063607	4.85863535575	4.88386890845	4.7131207734	4.98722803535	3.42623466416
53196	50	1795.64001465	2496.33984375	5665.65966797	671.220031738	E9	20190324	6	172.550003052	152346.828125	60184.0	165894.625	0	68410.3203125	93622.40625	57928.0	105918.34375	2675.10009766	B09	1	9.69878676362e-11	1.698970004	3.2542192748	3.3973037085	3.75325048322	2.826864909	2.23691497131	5.1828334166	4.77948104881	5.21983231507	4.83512162389	4.97137979902	4.76288853447	5.02497118107	3.42734003722
53296	50	1919.60998535	2319.23999023	4475.23974609	258.390014648	E9	20190324	6	187.850006104	161214.015625	60169.0	175594.09375	0	62965.7578125	67030.1484375	44777.0	98105.90625	2680.0	B09	1	1.47122417945e-10	1.698970004	3.28321300036	3.36534569087	3.65081630616	2.41227572656	2.27381121351	5.20740279581	4.77937279364	5.24450990397	4.7991044346	4.82627018113	4.65105499306	4.99169515391	3.42813479403
53954	50	1804.10998535	2024.32995605	3950.09985352	416.790008545	E9	20190324	6	162.350006104	181932.53125	60353.0	197556.546875	0	42987.1210938	122499.453125	74897.0	107188.867188	2713.0	B09	1	6.04498440523e-11	1.698970004	3.25626301024	3.30628130185	3.59660807418	2.61991729934	2.21045230929	5.25991036195	4.78069886269	5.29569142645	4.6333383608	5.08813414988	4.87446442238	5.03014968116	3.43344979376
54020	50	4020.16992188	5165.15966797	11823.3496094	305.910003662	E9	20190324	6	92.6500015259	173085.21875	60380.0	187865.40625	0	60714.71875	92194.40625	67112.0	90029.390625	2717.19995117	B09	1	2.01149783146e-10	1.698970004	3.60424440994	3.71308375119	4.0727405316	2.48559367922	1.96684543081	5.23825998128	4.78089310869	5.27384681598	4.78329398757	4.96470457172	4.82680018139	4.95438431058	3.43412159811
54122	50	2062.06005859	2150.60986328	4336.63964844	255.419998169	E9	20190324	6	88.4000015259	123508.757812	60249.0	134346.984375	0	77609.8359375	58788.5507812	44397.0	86779.8828125	2722.89990234	B09	1	2.4259459652e-10	1.698970004	3.31430131019	3.33256163326	3.6371533361	2.40725489745	1.94645227251	5.09169775383	4.77994984298	5.12822792247	4.88991676536	4.76929275436	4.6473536249	4.93841905932	3.43503167635
54366	50	1743.27990723	2533.30004883	4887.95996094	673.200012207	E9	20190324	6	98.6000061035	134811.953125	60340.0	146420.890625	0	75296.3203125	48511.203125	34900.0	91095.421875	2734.30004883	B09	1	1.83762040917e-10	1.698970004	3.24136712458	3.40368663149	3.68912763978	2.82814411518	1.99387694182	5.1297284007	4.78060530584	5.16560304418	4.876773753	4.68584204569	4.54282542696	4.95949655146	3.43684617022
54514	50	1955.02990723	3013.01000977	6226.98974609	344.519989014	E9	20190324	6	76.5	144947.203125	60269.0	157614.359375	0	54511.6015625	59771.1523438	42221.0	92777.5859375	2740.19995117	B09	1	2.41508256378e-10	1.698970004	3.29115340544	3.47900057448	3.79427815057	2.5372144247	1.88366143515	5.1612098397	4.78009398559	5.19759578113	4.73648894188	4.77649162879	4.62552851531	4.96744306804	3.43778225425
54886	50	1454.52990723	2077.45996094	4593.04980469	682.109985352	E9	20190324	6	251.600006104	131177.46875	60185.0	142840.359375	0	43752.71875	53706.4023438	40589.0	86715.6796875	2759.69995117	B09	1	2.93135055627e-10	1.698970004	3.16272265539	3.31753266234	3.66210115471	2.83385440718	2.40071064731	5.11785924634	4.77948826486	5.15485093417	4.64100504482	4.73002606106	4.60840835164	4.93809763249	3.44086186589
55034	50	1857.23999023	2764.30004883	6765.98974609	241.559997559	E9	20190324	6	127.5	162107.1875	60308.0	176159.984375	0	14460.1601562	88564.0546875	58020.0	100036.789062	2766.30004883	B09	1	2.09204925459e-10	1.698970004	3.26886802636	3.44158518142	3.83033133528	2.38302501655	2.10551018477	5.209802271	4.78037492616	5.24590726311	4.1601731031	4.94725749143	4.76357772447	5.00015974349	3.44189928441
55274	50	2261.48999023	3204.73999023	6622.0	934.559997559	E9	20190324	6	408.0	220662.3125	60357.0	239596.484375	0	31135.2792969	143421.359375	86773.0	108320.125	2778.89990234	B09	1	3.67282025169e-11	1.698970004	3.35439466982	3.50579279972	3.82098917642	2.97060718776	2.61066016309	5.34372816519	4.78072764535	5.37948044131	4.49325276588	5.15661383451	4.93838461256	5.03470915251	3.44387290351
55364	50	1512.27990723	2178.32983398	4251.16992188	843.479980469	E9	20190324	6	320.450012207	183823.96875	60441.0	199319.8125	0	35905.7617188	121007.703125	70697.0	112173.9375	2783.0	B09	1	7.12751409914e-11	1.698970004	3.17963218198	3.33812363953	3.62850846433	2.92607477931	2.50576029246	5.26440213826	4.78133164115	5.29955046996	4.55516414445	5.08281301757	4.84940098507	5.04989196463	3.44451320633
55882	50	1497.64990234	2066.67993164	4346.64990234	672.210021973	E9	20190324	6	198.050003052	174904.234375	60228.0	190318.84375	0	28988.0800781	102903.554688	61156.0	110273.515625	2808.30004883	B09	1	1.47940360896e-10	1.698970004	3.17541030252	3.3152732223	3.63815466168	2.82750498307	2.29677485343	5.24280032374	4.77979844173	5.27948179055	4.46221945236	5.01243037724	4.78643907199	5.04247122052	3.44844350751
56452	50	1675.52001953	2969.11987305	6052.19970703	772.200012207	E9	20190324	6	198.900009155	171518.953125	60369.0	186199.296875	0	41644.2382812	88173.0546875	55377.0	104348.539062	2836.19995117	B09	1	2.08604856868e-10	1.698970004	3.22414962126	3.47262773183	3.78191325019	2.88772980415	2.29863480311	5.23431211728	4.78081398191	5.26997803667	4.61955492277	4.94533588685	4.74332942453	5.01848637308	3.45273684521
57110	50	1531.52990723	2681.90991211	5428.5	328.679992676	E9	20190324	6	78.2000045776	145949.015625	60301.0	158619.515625	0	18355.9199219	84244.3515625	54265.0	101742.140625	2869.60009766	B09	1	1.39206414157e-10	1.698970004	3.18512548199	3.4284441854	3.73467984216	2.51677326862	1.89320677848	5.16420117017	4.78032451431	5.20035661934	4.26377615441	4.92554079183	4.73451980735	5.00750087082	3.45782137845
57138	50	1348.27001953	2299.2199707	4369.75	396.0	E9	20190324	6	159.800003052	216643.71875	60249.0	235654.75	0	9833.12011719	130282.054688	82173.0	103904.757812	2871.30004883	B09	1	5.55242518644e-11	1.698970004	3.12977687755	3.36158052303	3.64045659104	2.59769518593	2.20357678327	5.33574610186	4.77994984298	5.37227619809	3.99269134435	5.11488459924	4.91472914263	5.01663543441	3.45807857833
57264	50	1518.43994141	2166.01000977	4747.81982422	205.919998169	E9	20190324	6	215.900009155	160567.921875	60361.0	174334.09375	0	14239.2802734	85485.3515625	54189.0	103385.703125	2878.19995117	B09	1	2.28737309944e-10	1.698970004	3.18139761902	3.3356604593	3.67649422948	2.3136985257	2.33425266075	5.20565878662	4.78075642611	5.24138232847	4.15348803838	4.93189170209	4.73391113665	5.01446048573	3.45912096148
57318	50	2303.06982422	2434.73999023	6215.43994141	1943.36999512	E9	20190324	6	331.5	203043.65625	60297.0	220685.421875	0	73912.9609375	114126.101562	54137.0	138156.3125	2880.80004883	B09	1	9.10354880514e-11	1.698970004	3.36230710506	3.38645258903	3.79347187431	3.28855549311	2.52048353274	5.30758942525	4.78029570491	5.34377364531	4.86872060037	5.05738498244	4.73349418569	5.14037073305	3.45951311572
57382	50	2357.73999023	2748.12988281	6068.36962891	213.839996338	E9	20190324	6	113.050003052	149344.234375	60312.0	162279.890625	0	98185.1171875	64362.8515625	45788.0	92122.0390625	2883.80004883	B09	1	2.50052876851e-10	1.698970004	3.37249590974	3.43903725461	3.78307202612	2.33008893831	2.05327057841	5.17418846077	4.7804037303	5.21026470632	4.99204566281	4.80863527704	4.66075167415	4.96436354223	3.45996514485
57488	50	1665.51000977	2917.5300293	6103.79003906	732.600036621	E9	20190324	6	296.649993896	174816.90625	60344.0	189858.15625	0	18126.2402344	87509.203125	56968.0	100670.609375	2888.80004883	B09	1	1.84307782742e-10	1.698970004	3.22154724716	3.46501533481	3.78559958615	2.86486693604	2.47224434374	5.24258343022	4.78063409471	5.27842925904	4.25830773158	4.94205372909	4.75563097276	5.00290269747	3.46071748276
57526	50	3284.04980469	3870.02001953	7477.46972656	1435.5	E9	20190324	6	561.0	125420.789062	60068.0	136837.859375	0	101138.398438	77917.8046875	46240.0	110432.984375	2889.5	B09	1	6.95432184724e-11	1.698970004	3.51640973485	3.58771321162	3.87375466341	3.15700319683	2.74896286126	5.09836952873	4.77864317209	5.13620627167	5.00491607214	4.89163670792	4.66501782541	5.04309880883	3.4608226988
58124	50	2164.4699707	2584.11987305	6675.12988281	899.91003418	E9	20190324	6	455.600006104	174701.171875	60387.0	189597.34375	0	49309.0390625	113273.554688	71939.0	103191.53125	2922.10009766	B09	1	7.99115566596e-11	1.698970004	3.3353515649	3.41231265599	3.8244597205	2.95419909431	2.65858372123	5.24229581819	4.78094345458	5.2778322486	4.69292653906	5.05412852951	4.85696439654	5.01364405696	3.46569508878
58152	50	1292.05993652	2264.56982422	5209.81982422	780.119995117	E9	20190324	6	322.149993896	179497.21875	60260.0	195212.921875	0	48269.7578125	79352.6015625	51392.0	101191.867188	2923.19995117	B09	1	9.71659368111e-11	1.698970004	3.11128266033	3.35498571597	3.71682270397	2.89216140937	2.50805812745	5.25405772372	4.78002912734	5.29050856186	4.68367511981	4.8995611696	4.71089551926	5.00514560956	3.46585852275
58400	50	2385.45996094	4454.44970703	9338.55957031	1152.35998535	E9	20190324	6	384.200012207	151374.828125	60323.0	164456.375	0	71318.71875	76146.3984375	56695.0	88020.6484375	2934.10009766	B09	1	2.67656784307e-10	1.698970004	3.37757213148	3.6487940599	3.97027989348	3.06158816939	2.58455737432	5.18005366304	4.78048293185	5.21605071317	4.85320353242	4.88164936695	4.75354475963	4.94458456363	3.46747492584
58434	50	1501.5	2048.9699707	4770.91992188	269.279998779	E9	20190324	6	98.6000061035	151436.609375	60233.0	164769.3125	0	26175.5996094	56191.8007812	37546.0	98081.9765625	2935.89990234	B09	1	1.15398625753e-10	1.698970004	3.17652533653	3.31153559351	3.67860212715	2.43020409666	1.99387694182	5.18023087733	4.77983449443	5.21687632961	4.41789663893	4.74967295017	4.57456367582	4.99158920923	3.4677412445
58592	50	3863.85986328	3888.5	7592.19970703	862.289978027	E9	20190324	6	261.800018311	162857.671875	60258.0	177122.390625	0	160130.953125	58195.25	42550.0	89632.9921875	2945.39990234	B09	1	5.02307380018e-11	1.698970004	3.58702136678	3.58978210329	3.88036762336	2.93565333854	2.41796967259	5.21180822206	4.78001471308	5.24827346526	5.20447528865	4.76488753821	4.62889956442	4.95246789457	3.46914426808
58642	50	1844.14990234	3833.05981445	7034.71972656	419.760009766	E9	20190324	6	144.5	151696.46875	60353.0	164723.875	0	79934.796875	92259.0	60273.0	100315.0	2947.89990234	B09	1	1.03369457943e-10	1.698970004	3.26579621993	3.58354559642	3.84724679919	2.62300106129	2.15986784709	5.18097547123	4.78069886269	5.21675655017	4.9027358757	4.96500874296	4.78012280838	5.00136587749	3.46951273272
58760	50	1535.38000488	2195.27001953	4651.56982422	1219.68005371	E9	20190324	6	170.850006104	142900.984375	59977.0	156145.84375	0	22049.2792969	89104.65625	50473.0	115696.757812	2954.0	B09	1	8.71733508633e-11	1.698970004	3.18621588053	3.34148794635	3.66759954449	3.08624592155	2.23261499865	5.15503522044	4.77798473892	5.19353042878	4.34339439868	4.94990039911	4.70305911897	5.06332118882	3.47041049098
58870	50	2440.12988281	2221.44995117	5909.75	466.290008545	E9	20190324	6	174.25	151667.359375	60297.0	164845.21875	0	81083.203125	57223.703125	42573.0	88089.0	2959.69995117	B09	1	1.26365180149e-10	1.698970004	3.38741294351	3.34663653312	3.77156910932	2.66865610969	2.24117278677	5.18089212549	4.78029570491	5.21707635518	4.9089308968	4.75757595893	4.62913425477	4.94492167984	3.47124768533
58924	50	1808.72998047	2725.0300293	6378.6796875	323.730010986	E9	20190324	6	154.699996948	115186.84375	58712.0	128574.828125	0	38237.7617188	43706.1523438	29020.0	98701.8125	2962.80004883	B09	1	2.28607383e-10	1.698970004	3.25737373726	3.43537129248	3.80473079412	2.510182962	2.18949030513	5.06140287828	4.76872687469	5.10915595244	4.58249246254	4.64054257521	4.4626974081	4.99432512786	3.47170234314
59172	50	1901.13000488	3502.72998047	6816.04003906	543.510009766	E9	20190324	6	170.850006104	110243.117188	58880.0	122705.382812	0	46019.6015625	70613.75	51024.0	90697.375	2972.5	B09	1	3.2479359614e-11	1.698970004	3.27901181622	3.54440665958	3.83353213292	2.73520754685	2.23261499865	5.04235148466	4.76996780133	5.08886361468	4.66294285423	4.84888927567	4.7077745019	4.95759471772	3.47312186329
59210	50	2393.15991211	3023.02001953	6789.85986328	557.369995117	E9	20190324	6	289.0	217476.546875	60302.0	236352.734375	0	56686.9609375	121272.054688	67278.0	118132.015625	2973.80004883	B09	1	4.99649213775e-11	1.698970004	3.37897171935	3.48044102324	3.83186081092	2.74614358564	2.46089784276	5.33741242859	4.78033171636	5.37356063104	4.75348317452	5.08376073579	4.82787307254	5.07236761417	3.47331176425
59270	50	1468.39001465	2880.56982422	5013.46972656	823.679992676	E9	20190324	6	280.5	151357.796875	60342.0	164386.078125	0	52055.5195312	64472.5	43750.0	96577.6015625	2976.30004883	B09	1	2.29086208321e-10	1.698970004	3.16684142255	3.45947840687	3.70013839683	2.91575851703	2.44793286559	5.18000479763	4.78061970051	5.21586503431	4.71646678524	4.80937451084	4.64097805736	4.9848764158	3.47367671148
59750	50	2407.79003906	2658.04003906	5561.70996094	899.91003418	E9	20190324	6	536.350036621	148304.078125	60308.0	161160.3125	0	82857.28125	60848.953125	40564.0	98308.7734375	3002.19995117	B09	1	2.17167849331e-10	1.698970004	3.38161861346	3.4245615186	3.74520833698	2.95419909431	2.72944831461	5.1711530936	4.78037492616	5.20725810084	4.91833067893	4.78425311082	4.60814077404	4.9925922776	3.47743961356
59764	50	5189.02978516	8358.34960938	16744.4199219	1531.5300293	E9	20190324	6	589.049987793	211229.96875	60392.0	229221.875	0	157814.796875	136725.90625	69464.0	128994.429688	3002.89990234	B09	1	5.33881060378e-11	1.698970004	3.71508616356	3.92212053267	4.22387010684	3.1851255166	2.77015215133	5.32475553479	4.78097941236	5.36025606067	5.19814772067	5.13585081066	4.84175978801	5.11057095675	3.47754085581
59782	50	2061.29003906	2457.83984375	5548.61962891	996.929992676	E9	20190324	6	433.5	214038.015625	60304.0	232608.046875	0	40913.8398438	118933.703125	73904.0	105467.078125	3004.39990234	B09	1	5.80471017971e-11	1.698970004	3.31413910459	3.39055358024	3.74418495391	2.99866466196	2.63698910181	5.33049091592	4.78034612011	5.3666247347	4.6118702408	5.07530494131	4.8686679449	5.02311691442	3.47775773919
60060	50	2802.80004883	3586.65991211	6713.62988281	414.809997559	E9	20190324	6	123.25	151326.5625	60050.0	165151.328125	0	121088.882812	93439.65625	54434.0	112496.992188	3018.30004883	B09	1	9.36690386753e-11	1.698970004	3.44759211639	3.55469019873	3.82695739526	2.61784921501	2.09078692795	5.17991516685	4.77851301174	5.21788207058	5.08310427234	4.97053123207	4.73587024896	5.05114091095	3.47976241075
60098	50	1601.59997559	2163.69995117	5443.89990234	757.350036621	E9	20190324	6	99.4500045776	178528.078125	60304.0	194017.234375	0	66956.5625	99059.0	43120.0	150554.96875	3019.19995117	B09	1	1.72811717423e-10	1.698970004	3.20455405352	3.33519703528	3.73591013118	2.87929665075	1.99760480745	5.25170652978	4.78034612011	5.28784030963	4.8257931492	4.99589393947	4.63467875218	5.17769509306	3.4798918758
60162	50	2619.54003906	3943.93994141	8426.109375	1001.88000488	E9	20190324	6	313.649993896	144744.859375	60332.0	157229.984375	0	130588.476562	44602.9023438	31916.0	91587.15625	3021.39990234	B09	1	4.59100718823e-11	1.698970004	3.41822504093	3.59593029285	3.92562709218	3.00081570922	2.49644528342	5.16060314867	4.78054772238	5.19653537126	5.11590485545	4.64936311949	4.5040084564	4.96183457453	3.48020821084
60242	50	1734.03991699	2085.15991211	5826.58984375	88.1100006104	E9	20190324	6	79.0500030518	160447.921875	60343.0	174255.765625	0	30649.5195312	76157.453125	52519.0	95033.3203125	3024.19995117	B09	1	2.43819817244e-10	1.698970004	3.23905909056	3.31913936688	3.76541444749	1.94502520425	1.89790189103	5.20533409648	4.78062689767	5.24118715657	4.48642367081	4.88171241184	4.72031644821	4.97787590309	3.48061050205
60472	50	1524.59997559	2401.62988281	4829.43994141	639.539978027	E9	20190324	6	360.400024414	143290.78125	60229.0	155916.65625	0	21479.9199219	53026.4023438	38721.0	89748.1484375	3037.5	B09	1	1.5912319073e-10	1.698970004	3.18315590848	3.38050607874	3.68389676958	2.80586769767	2.55678481173	5.15621825054	4.77980565251	5.19289251244	4.33203265796	4.72449216275	4.58794656477	4.95302549757	3.48251628661
60642	50	1493.02990723	2551.7800293	4626.9296875	404.910003662	E9	20190324	6	105.400001526	154016.03125	60236.0	167567.46875	0	51796.8007812	61420.1523438	43960.0	91565.765625	3046.69995117	B09	1	1.56650215013e-10	1.698970004	3.17406850727	3.40684323424	3.66529289985	2.60735850653	2.02284061716	5.18756592812	4.77985612462	5.22418970932	4.71430293646	4.78831088931	4.64305768375	4.9617331311	3.48382968561
60872	50	1764.83996582	2089.7800293	4502.18994141	787.049987793	E9	20190324	6	238.850006104	199367.28125	60396.0	216334.421875	0	17548.0800781	88084.65625	54840.0	105264.695312	3059.69995117	B09	1	3.21042185923e-11	1.698970004	3.24670533006	3.32010057458	3.65342381336	2.89600231652	2.37812525672	5.29965388648	4.78100817644	5.33512562735	4.24422960758	4.94490026385	4.73909744612	5.02228273774	3.48567883957
61020	50	2002.76989746	2342.33984375	4447.52001953	524.700012207	E9	20190324	6	364.650024414	205882.953125	60280.0	223834.515625	0	35176.2382812	124022.65625	58248.0	139540.390625	3067.69995117	B09	1	8.26819798696e-11	1.698970004	3.30163105513	3.36964990592	3.64811791164	2.7199110743	2.56187624698	5.31362038902	4.78017324364	5.34992705623	4.5462493945	5.09350102859	4.76528101804	5.1446999344	3.48681287942
61046	50	1475.31994629	2174.47998047	4680.06005859	311.850006104	E9	20190324	6	204.0	198016.15625	60285.0	215263.953125	0	38696.2382812	119176.804688	53705.0	145431.0	3069.5	B09	1	1.00959706523e-10	1.698970004	3.1688862141	3.33735541365	3.67025142635	2.49394575689	2.30963016743	5.29670062604	4.78020926525	5.33297131143	4.58766874866	5.07619173715	4.73001472092	5.16265699039	3.48706763772
61076	50	3993.98999023	6224.6796875	12123.6494141	763.289978027	E9	20190324	6	260.100006104	220575.6875	60256.0	239903.875	0	131826.640625	124325.25	73216.0	111284.148438	3070.5	B09	1	4.42427406056e-11	1.698970004	3.6014069721	3.79411700821	4.08363336916	2.88268956015	2.41514036239	5.34355764153	4.78000029834	5.38003726288	5.12000318497	5.09455934121	4.86460599844	5.04643330686	3.48720910172
61182	50	2788.93994141	4094.08984375	7971.04003906	740.520019531	E9	20190324	6	76.5	156530.859375	60282.0	170173.640625	0	62135.9179688	93934.3515625	67918.0	90639.921875	3075.0	B09	1	1.17519404931e-10	1.698970004	3.44543916203	3.61215736891	3.90151499063	2.86953680392	1.88366143515	5.19459996958	4.78018765264	5.23089229007	4.7933427188	4.97282444174	4.83198488864	4.95731952253	3.48784512011
61508	50	2410.86987305	2725.0300293	5798.86962891	621.720031738	E9	20190324	6	167.450012207	226022.8125	60412.0	245193.515625	0	77403.0390625	135565.65625	57215.0	155281.5	3092.0	B09	1	3.65221591851e-11	1.698970004	3.38217376992	3.43537129248	3.76334334498	2.79359486051	2.22388518354	5.35415227474	4.78112321372	5.38950898067	4.88875801265	5.13214968075	4.75750990228	5.19111971763	3.49023948525
61778	50	1690.91992188	2721.17993164	4934.15966797	800.91003418	E9	20190324	6	175.100006104	158655.890625	60305.0	172418.078125	0	75802.3203125	60344.9023438	40529.0	97578.609375	3105.10009766	B09	1	9.7223187532e-11	1.698970004	3.22812304088	3.43475725943	3.69321319902	2.90358373474	2.24328616122	5.20045620136	4.7803533218	5.23658279988	4.87968249961	4.78064058881	4.60776588823	4.98935462455	3.49207560489
61818	50	3951.63989258	4630.77978516	10033.8701172	901.890014648	E9	20190324	6	375.700012207	197679.609375	60245.0	215040.765625	0	105592.078125	113462.25	69233.0	107403.4375	3106.69995117	B09	1	1.09129470259e-10	1.698970004	3.59677736107	3.66565412879	4.00146847503	2.95515357862	2.57484120917	5.29596187421	4.77992100872	5.33252079763	5.02363133718	5.05485139154	4.84031315084	5.0310181814	3.4922993106
62048	50	1489.94995117	2062.06005859	4119.5	496.980010986	E9	20190324	6	156.400009155	207416.546875	60293.0	225453.234375	0	54972.71875	102320.453125	46401.0	144515.703125	3118.80004883	B09	1	4.41599148058e-11	1.698970004	3.17317168029	3.31430131019	3.61484450719	2.69633892134	2.19423677415	5.31684339974	4.7802668936	5.35305647012	4.74014721612	5.00996245474	4.66652734025	5.15991504024	3.49398753235
62256	50	1127.2800293	2044.34997559	3727.56982422	322.739990234	E9	20190324	6	209.100006104	158937.75	60348.0	172601.328125	0	13601.2802734	76066.5	56220.0	88671.1875	3129.60009766	B09	1	2.54421595296e-10	1.698970004	3.05203181318	3.3105552454	3.57142578733	2.50885278152	2.32035404549	5.20122706064	4.78066288167	5.23704413318	4.13357978995	4.8811934338	4.74989084127	4.94778252465	3.49548884666
62496	50	1379.06994629	2339.26000977	4646.94970703	784.08001709	E9	20190324	6	389.300018311	175543.234375	60431.0	190372.515625	0	38958.4804688	95534.0546875	55867.0	112068.296875	3139.60009766	B09	1	1.87955058247e-10	1.698970004	3.13958629411	3.36907849651	3.66716797223	2.89436038565	2.59028442415	5.24438409595	4.78125978093	5.27960424881	4.59060200937	4.9801582106	4.74715535082	5.04948277192	3.49687433392
63080	50	1815.65991211	2455.5300293	5263.71972656	694.979980469	E9	20190324	6	596.700012207	180103.5625	60414.0	195373.0625	0	32927.8398438	118428.804688	69258.0	112064.3125	3171.69995117	B09	1	7.26693774476e-11	1.698970004	3.25903450491	3.3901452496	3.72129275666	2.84197229452	2.77575604673	5.25552230337	4.78113759124	5.29086468418	4.51756324074	5.07345734593	4.84046994604	5.04946733113	3.50129209551
63140	50	1446.82995605	2715.79003906	5028.87011719	1099.89001465	E9	20190324	6	1150.05004883	161953.828125	60278.0	176080.921875	0	35082.9609375	93189.75	46230.0	132106.5	3174.10009766	B09	1	1.6251356631e-10	1.698970004	3.16041749208	3.43389619109	3.70147041905	3.04134925932	3.06071674075	5.20939121795	4.78015883416	5.24571230331	4.5450962399	4.96936814665	4.66492389344	5.12092418661	3.50162061844
63474	50	1728.64990234	2035.88000488	4322.00976562	315.809997559	E9	20190324	6	487.900024414	202422.40625	60321.0	219922.65625	0	28836.7207031	116348.0	45301.0	168318.203125	3188.60009766	B09	1	9.54697936468e-11	1.698970004	3.23770704598	3.30875217703	3.63568574384	2.4994258743	2.68833083984	5.30625858313	4.78046853264	5.34226997232	4.45994587111	5.06575892225	4.65610778898	5.2261310862	3.50360005506
63720	50	3462.68994141	5743.4296875	11579.2597656	1450.34997559	E9	20190324	6	269.450012207	184702.9375	60353.0	200564.875	0	101082.960938	97957.40625	47569.0	134956.296875	3201.10009766	B09	1	1.48065089582e-10	1.698970004	3.53941360539	3.75917130869	4.06368079687	3.16147281198	2.43047820761	5.26647380248	4.78069886269	5.30225487719	5.00467795485	4.99103727721	4.67732402174	5.13019315295	3.50529925464
63918	50	2607.98999023	2004.30993652	4922.60986328	259.380004883	E9	20190324	6	127.5	164893.234375	60284.0	179258.90625	0	67204.71875	73210.5	49528.0	96872.9453125	3210.89990234	B09	1	1.74675722277e-10	1.698970004	3.41630592019	3.30196487953	3.69219541754	2.41393649409	2.10551018477	5.21720283676	4.78020206117	5.25348074224	4.82739976792	4.86457337293	4.694850791	4.98620250417	3.50662676694
64130	50	1720.94995117	2951.40991211	6797.56005859	877.140014648	E9	20190324	6	242.25	132938.96875	60244.0	144616.703125	0	83066.71875	42317.25	33092.0	83805.859375	3224.5	B09	1	1.05025143892e-10	1.698970004	3.23576824032	3.47002953149	3.83235305341	2.94306892374	2.38426378572	5.12365230549	4.77991379985	5.16021845656	4.91942705557	4.62651743718	4.51972301566	4.92327438385	3.50846238127
64492	50	2567.94995117	2015.85998535	4277.35009766	1166.2199707	E9	20190324	6	170.0	188308.328125	60313.0	204615.5	0	39164.3984375	113900.851562	67897.0	109940.15625	3242.69995117	B09	1	1.14592042958e-10	1.698970004	3.40958655517	3.30446036423	3.63117479836	3.06678047414	2.23044892138	5.27486952755	4.78041093104	5.31093852923	4.5928914602	5.05652697103	4.83185058559	5.04115634986	3.51090676502
64536	50	2179.09985352	2537.91992188	5443.12988281	344.519989014	E9	20190324	6	210.800003052	145952.5625	60120.0	159100.90625	0	89815.4375	64094.25	27176.0	154565.8125	3244.39990234	B09	1	2.7893147597e-10	1.698970004	3.3382771315	3.40447791483	3.73584869748	2.5372144247	2.32387061283	5.16421172433	4.77901897191	5.20167265343	4.95335098973	4.80681907	4.43418553386	5.18911344117	3.51113437966
64886	50	5061.20996094	5890.5	12089.7695312	422.730010986	E9	20190324	6	105.400001526	158092.140625	60209.0	172079.375	0	112744.71875	69367.6484375	48337.0	94049.65625	3263.5	B09	1	2.09256597603e-10	1.698970004	3.7042543541	3.77015216033	4.08241802193	2.62606308091	2.02284061716	5.19891028	4.77966141415	5.23572882001	5.05209620757	4.84115697217	4.68427969274	4.97335721255	3.51368361703
65382	50	1760.98999023	2340.0300293	4874.87011719	850.41003418	E9	20190324	6	600.100036621	156059.421875	60316.0	169565.46875	0	25628.2402344	67864.0	48492.0	91716.8828125	3288.30004883	B09	1	2.1547491773e-10	1.698970004	3.24575688737	3.36922143069	3.68796304913	2.92962837588	2.77822365327	5.19328999373	4.78043253254	5.22933741479	4.40871878633	4.83163945399	4.68567009649	4.96244928591	3.51697143892
65730	50	1483.78991699	2231.45996094	5176.70996094	351.450012207	E9	20190324	6	388.450012207	177088.1875	60168.0	192887.4375	0	30527.1992188	100532.054688	44188.0	149100.859375	3303.89990234	B09	1	1.67391981558e-10	1.698970004	3.17137241553	3.34858909871	3.71405383315	2.54586356274	2.58933513943	5.24818959295	4.77936557567	5.28530394355	4.48468696088	5.00230455881	4.64530434534	5.17348014661	3.51902688111
65758	50	1693.22998047	2408.56005859	5761.13964844	887.040039062	E9	20190324	6	481.100006104	210870.0	60401.0	228797.140625	0	50057.9179688	103654.101562	58165.0	116789.75	3305.39990234	B09	1	3.52163144618e-11	1.698970004	3.22871594952	3.38175748013	3.76050840253	2.94794322338	2.68223536241	5.32401479804	4.78104412887	5.35945059259	4.69947278228	5.01558649168	4.76466173243	5.06740472879	3.51922400993
65784	50	1359.04992676	2606.44995117	5958.25976562	461.339996338	E9	20190324	6	566.100036621	143427.09375	60268.0	155964.0	0	16910.0800781	84762.8515625	53976.0	102916.453125	3306.69995117	B09	1	1.1883321655e-10	1.698970004	3.13323541149	3.41604939006	3.77511943347	2.66402110784	2.75289318298	5.15663119844	4.7800867796	5.19302436499	4.22814566422	4.92820555867	4.73220069715	5.01248481043	3.51939478897
65820	50	1669.35998535	2290.75	4858.69970703	175.229995728	E9	20190324	6	144.5	169939.203125	60332.0	184597.5	0	6909.75976562	99410.0546875	66616.0	97798.3828125	3307.89990234	B09	1	1.53884999525e-10	1.698970004	3.22254999923	3.35997769524	3.68652005823	2.24360845037	2.15986784709	5.23029357744	4.78054772238	5.26622581509	3.83946294835	4.99743031271	4.82357855165	4.99033167338	3.51955235925
65888	50	1749.43994141	2568.7199707	5900.50976562	353.429992676	E9	20190324	6	126.650001526	129679.367188	60129.0	141340.578125	0	54525.6796875	50728.8515625	37205.0	89358.046875	3311.19995117	B09	1	2.70675970259e-10	1.698970004	3.24289903767	3.40971676218	3.77088953348	2.54830340171	2.10260519936	5.11287088256	4.77908398119	5.15026686338	4.73660108796	4.70525503055	4.57060130887	4.95113366771	3.51998540699
66422	50	2249.16992188	2443.97998047	4970.35009766	478.170013428	E9	20190324	6	126.650001526	145949.71875	60335.0	158530.875	0	86944.0	94092.453125	59247.0	104080.257812	3338.5	B09	1	7.35812411099e-11	1.698970004	3.35202226706	3.38809764412	3.69638698031	2.67958233754	2.10260519936	5.16420326242	4.78056931707	5.20011385669	4.93923961674	4.97355479136	4.77266636453	5.01736835933	3.52355138057
66456	50	1555.39990234	2085.15991211	4837.13964844	455.399993896	E9	20190324	6	93.5	167267.46875	60443.0	181361.625	0	27610.8789062	112143.054688	72107.0	101923.632812	3339.89990234	B09	1	5.75138818829e-11	1.698970004	3.19184206735	3.31913936688	3.68458862567	2.65839302046	1.97081161087	5.2234114848	4.78134601177	5.25854539841	4.44108023127	5.04977238176	4.85797742719	5.00827489461	3.52373345109
66488	50	2146.76000977	2162.92993164	4889.5	319.769989014	E9	20190324	6	90.1000061035	173761.84375	60370.0	188631.03125	0	60417.28125	80686.25	52978.0	99812.265625	3341.39990234	B09	1	1.52282182294e-10	1.698970004	3.33178349657	3.33504245065	3.68926445046	2.50483770201	1.9547248204	5.23995441614	4.78082117585	5.27561313905	4.78116117832	4.90679953153	4.72409555899	4.99918391369	3.52392845558
66510	50	1381.38000488	2156.0	3837.67993164	242.550003052	E9	20190324	6	166.600006104	134310.703125	60133.0	146378.640625	0	39344.8007812	57238.1523438	41425.0	90553.03125	3342.39990234	B09	1	3.03578869357e-10	1.698970004	3.14031316542	3.33364875651	3.58406875109	2.38480128443	2.22167501298	5.12811062267	4.77911287108	5.16547770968	4.59488735064	4.75768560622	4.61726251709	4.95690299284	3.52405840995
67352	50	2128.2800293	2550.23999023	5128.19970703	1277.09997559	E9	20190324	6	497.25	147818.453125	60238.0	160819.234375	0	76426.2421875	62098.453125	40798.0	99752.0546875	3388.60009766	B09	1	2.39608777282e-10	1.698970004	3.32802876985	3.40658105162	3.70996492953	3.10622489659	2.6965747918	5.16972865321	4.77987054415	5.2063379902	4.88324250622	4.79308078202	4.61063887362	4.99892185003	3.53002031902
67370	50	2135.20996094	2336.17993164	5847.37988281	644.489990234	E9	20190324	6	160.650009155	183892.828125	60333.0	199751.390625	0	42855.1210938	80965.0546875	54813.0	96804.1484375	3389.5	B09	1	7.81905526995e-11	1.698970004	3.32944058681	3.36850628892	3.76696130927	2.80921617659	2.20588075464	5.26456479195	4.78055492073	5.30048981146	4.63200272661	4.90829761356	4.73888357233	4.98589396893	3.53013563825
67400	50	4509.88964844	6432.58007812	13106.1699219	1183.05004883	E9	20190324	6	344.25	181522.140625	60360.0	197088.046875	0	204933.515625	115058.554688	69320.0	108777.804688	3390.89990234	B09	1	9.33277351655e-11	1.698970004	3.65416591535	3.80838520138	4.1174757943	3.07300311781	2.53687394893	5.25892960438	4.7807492311	5.2946602857	5.31161299042	5.06091891432	4.84085855404	5.0365402898	3.53031496981
67454	50	3696.77001953	4447.52001953	10348.0292969	1020.69000244	E9	20190324	6	299.200012207	211881.75	60382.0	229967.265625	0	101971.757812	130453.75	54666.0	156393.6875	3394.30004883	B09	1	6.34213819474e-11	1.698970004	3.56782243344	3.64811791164	4.0148576496	3.00889386092	2.47596160691	5.32609355126	4.78090749382	5.36166602136	5.00847990583	5.11545656777	4.73771729702	5.1942192197	3.53075023038
67460	50	2480.93994141	3424.95996094	7214.89990234	607.859985352	E9	20190324	6	195.5	225215.546875	60244.0	244999.125	0	73372.640625	130645.851562	79764.0	107341.742188	3394.5	B09	1	3.72256622625e-11	1.698970004	3.394616251	3.53465549879	3.85823031018	2.78380355527	2.29114676173	5.35259836704	4.77991379985	5.38916453331	4.86553414928	5.116095624	4.90180692482	5.03076863973	3.53077581301
67690	50	1974.27990723	3050.73999023	6594.27978516	489.059997559	E9	20190324	6	527.0	190621.5	60328.0	207077.484375	0	37680.71875	91113.203125	44348.0	134644.078125	3406.60009766	B09	1	8.73327435414e-11	1.698970004	3.29540872561	3.48440519498	3.81916736965	2.68936214135	2.72181061521	5.28017188269	4.78051892778	5.31613288043	4.57611917826	4.95958131472	4.64687403886	5.12918725716	3.53232115453
67852	50	2051.2800293	2832.82983398	5923.60986328	289.08001709	E9	20190324	6	53.5500030518	142077.390625	60288.0	154445.078125	0	56033.1210938	49421.5507812	35760.0	90573.0078125	3413.80004883	B09	1	1.18498180943e-10	1.698970004	3.31202495187	3.45222048755	3.77258644759	2.46101807172	1.72875949992	5.15252497231	4.78023087678	5.18877407271	4.74844481372	4.69391636885	4.55339751012	4.95699879034	3.53323808027
67974	50	2370.82983398	3354.11987305	7111.71972656	417.779998779	E9	20190324	6	95.2000045776	130147.257812	60205.0	141671.453125	0	73647.203125	49405.4023438	35001.0	92506.859375	3419.80004883	B09	1	2.48313728692e-10	1.698970004	3.37490038366	3.52557857982	3.85197463272	2.62094764429	1.97863696927	5.11443502201	4.77963256073	5.15128234849	4.86715625844	4.69377444042	4.54408045259	4.96617393683	3.53400071418
68910	50	1935.01000977	3111.56982422	6826.04980469	796.950012207	E9	20190324	6	129.199996948	208003.71875	60274.0	226162.703125	0	20240.0	134882.25	81122.0	108967.273438	3470.39990234	B09	1	5.80137443342e-11	1.698970004	3.28668321596	3.49297955108	3.83416945268	2.90143108162	2.1112625034	5.31807109947	4.78013001377	5.35442098625	4.30621050817	5.1299548019	4.90913864931	5.03729608418	3.54037952245
69128	50	1493.79992676	2048.9699707	4416.71972656	438.570007324	E9	20190324	6	86.7000045776	203925.484375	60381.0	221335.53125	0	31053.4394531	121894.25	55065.0	145073.296875	3480.80004883	B09	1	8.90573921376e-11	1.698970004	3.17429243381	3.31153559351	3.64509984095	2.64203892807	1.93801912041	5.30947150254	4.78090030132	5.34505113732	4.49210970927	5.08598321955	4.74087564356	5.16158748076	3.54167907638
69164	50	1797.17993164	2545.61987305	5468.54003906	304.920013428	E9	20190324	6	110.5	161791.953125	59951.0	176864.40625	0	31746.0	92372.90625	40479.0	149552.875	3482.5	B09	1	1.69655081205e-10	1.698970004	3.25459156036	3.40579355275	3.73787139624	2.48418593022	2.04336227802	5.20895691777	4.77779643165	5.24764044046	4.50168901192	4.96554460767	4.60722977508	5.17479476631	3.5418911251
69312	50	1799.48999023	2042.80993652	3689.06982422	434.610015869	E9	20190324	6	183.600006104	221125.234375	60330.0	240206.59375	0	71461.28125	121972.453125	46570.0	171646.703125	3491.39990234	B09	1	3.93059974725e-11	1.698970004	3.25514943521	3.31022796166	3.56691687534	2.6380997307	2.2638726913	5.34463830624	4.78053332532	5.38058492476	4.85407079853	5.08626175849	4.66810623793	5.2346354662	3.54299959543
69784	50	993.299987793	2063.59985352	3932.38989258	296.010009766	E9	20190324	6	180.200012207	143022.390625	60160.0	155803.125	0	28806.8007812	78795.8515625	53892.0	95820.625	3516.89990234	B09	1	1.78913610381e-10	1.698970004	2.99708043013	3.31462548837	3.59465657116	2.47130639725	2.25575481606	5.15540403302	4.77930782758	5.19257616423	4.45949502919	4.89650335339	4.73152430111	4.98145899926	3.54616000765
69854	50	1975.81994629	3075.37988281	6531.13964844	2071.08007812	E9	20190324	6	836.400024414	188594.453125	60361.0	204763.4375	0	32224.7207031	89853.5	54173.0	108700.617188	3520.60009766	B09	1	9.40828397928e-11	1.698970004	3.29574736541	3.48789876916	3.81498896992	3.31619689118	2.92241403682	5.27552891527	4.78075642611	5.31125241173	4.50818916194	4.95353499854	4.73378288667	5.03623200996	3.54661669668
70692	50	2179.86987305	2641.09985352	5642.56005859	920.700012207	E9	20190324	6	538.049987793	172148.015625	60385.0	186832.6875	0	38818.5585938	115425.75	88545.0	85431.6015625	3558.30004883	B09	1	5.98958176404e-11	1.698970004	3.33843056924	3.42178482113	3.75147619034	2.96411814891	2.73082262588	5.23590202089	4.78092907064	5.27145286097	4.58903940518	5.06230270514	4.94716404228	4.93161854804	3.55124256659
70810	50	1646.26000977	2300.76000977	4911.06005859	398.970001221	E9	20190324	6	85.0	170271.484375	60260.0	185179.421875	0	64939.6015625	61783.1015625	42596.0	95056.28125	3563.89990234	B09	1	3.66671468464e-11	1.698970004	3.21649842862	3.36187132016	3.69117524526	2.60094024207	1.92941892571	5.23114192209	4.78002912734	5.26759272391	4.81250961968	4.79086970645	4.62936881836	4.97798082001	3.5519254977
70974	50	1041.80993652	2146.76000977	4781.69970703	318.779998779	E9	20190324	6	56.1000022888	188644.15625	60253.0	205184.53125	0	15609.4394531	99833.3515625	69129.0	94644.484375	3568.5	B09	1	1.29215617854e-10	1.698970004	3.01778849531	3.33178349657	3.67958229874	2.50349106463	1.74896287897	5.27564335633	4.77997867533	5.31214461645	4.1933873075	4.99927565131	4.83966027455	4.97609530953	3.55248570109
71492	50	2400.85986328	3114.64990234	5986.75	259.380004883	E9	20190324	6	69.7000045776	117924.609375	59608.0	129652.179688	0	44747.1210938	78086.1015625	55564.0	92100.1171875	3598.39990234	B09	1	3.87987862369e-11	1.698970004	3.38036681129	3.4934092375	3.77719112287	2.41393649409	1.84323280662	5.07160444632	4.77530455039	5.11277982244	4.65076509924	4.89257374128	4.74479350264	4.96426018279	3.55610942631
71678	50	2241.4699707	3463.45996094	7966.41992188	1960.20007324	E9	20190324	6	478.550018311	216159.5	60405.0	234520.796875	0	23220.5605469	144624.109375	80917.0	117133.429688	3615.89990234	B09	1	3.99565662086e-11	1.698970004	3.35053292493	3.53951017137	3.90126319499	3.29230040109	2.67992733718	5.33477432711	4.78107288866	5.3701813612	4.36587269945	5.16024069749	4.90803977292	5.06868085969	3.55821639955
72522	50	2495.56982422	3434.9699707	6678.97998047	1020.69000244	E9	20190324	6	361.25	208174.828125	60291.0	226284.953125	0	51613.7578125	105591.25	63271.0	109371.25	3663.80004883	B09	1	4.97143599599e-11	1.698970004	3.39716972561	3.53592294471	3.82471014172	3.00889386092	2.55780785576	5.31842821476	4.78025248723	5.35465567639	4.71276547964	5.02362793113	4.80120469855	5.03890317568	3.56393176411
72814	50	1393.69995117	2047.42993164	3839.2199707	337.589996338	E9	20190324	6	56.9500007629	183190.640625	60212.0	199388.546875	0	13110.2402344	116353.101562	77172.0	98809.3671875	3682.0	B09	1	9.11620223919e-11	1.698970004	3.14416928483	3.311209048	3.58424299603	2.52838956888	1.75549373423	5.2629032814	4.77968305296	5.29970020828	4.11761064985	5.06577796453	4.88745975563	4.99479811792	3.56608378417
72918	50	1604.67993164	2002.76989746	4174.93994141	864.270019531	E9	20190324	6	450.5	177632.765625	60255.0	193201.234375	0	22957.4394531	114036.851562	70555.0	105924.742188	3688.89990234	B09	1	8.65725381012e-11	1.698970004	3.2053884213	3.30163105513	3.62065023232	2.93664944812	2.65369479532	5.24952307753	4.77999309079	5.28600989682	4.3609234476	5.05704521839	4.8485277962	5.02499741564	3.56689687088
72934	50	1877.26000977	2043.57995605	4068.67993164	244.529998779	E9	20190324	6	35.7000007629	147315.0625	60284.0	160149.296875	0	15075.2802734	73331.203125	49788.0	96525.9453125	3689.89990234	B09	1	2.74107535561e-10	1.698970004	3.27352442871	3.31039163436	3.60945352682	2.38833214569	1.55266822539	5.16824715435	4.78020206117	5.20452503626	4.17826539511	4.8652888104	4.69712468088	4.98464406352	3.56701458501
73072	50	2039.72998047	2823.58984375	6917.6796875	1348.38000488	E9	20190324	6	2404.65014648	214645.0625	60400.0	232897.015625	0	43291.6015625	125954.703125	67556.0	122188.523438	3696.5	B09	1	6.19371797687e-11	1.698970004	3.30957267931	3.4508016111	3.83996044881	3.12981230375	3.38105189963	5.33172090281	4.78103693862	5.36716392346	4.63640365273	5.10021438861	4.82966392702	5.08703041669	3.56779071053
73156	50	3428.03979492	4690.06982422	10153.2197266	1112.76000977	E9	20190324	6	472.600006104	206477.9375	60261.0	224552.171875	0	111255.757812	132081.5	70593.0	122619.703125	3701.19995117	B09	1	6.45207994828e-11	1.698970004	3.53504585485	3.6711793084	4.00660378488	3.04640150964	2.67449372291	5.31487365341	4.78003633429	5.35131725993	5.04632249625	5.1208419924	4.84876163856	5.08856026032	3.56834254777
73444	50	2817.42993164	3702.15991211	7611.44970703	953.369995117	E9	20190324	6	172.550003052	142944.296875	60155.0	155730.984375	0	81601.5234375	89879.8515625	53743.0	109602.476562	3717.19995117	B09	1	8.34320025532e-11	1.698970004	3.44985312412	3.56845517386	3.88146738211	2.9792614795	2.23691497131	5.15516683276	4.77927173113	5.19237502878	4.91169826677	4.95366234651	4.73032190562	5.03982036752	3.57021592277
73472	50	1862.63000488	1995.83996582	4102.56005859	655.380004883	E9	20190324	6	142.800003052	158308.6875	60377.0	171835.609375	0	87425.359375	54389.8007812	38041.0	93701.265625	3718.39990234	B09	1	4.74174271445e-11	1.698970004	3.27012659467	3.30012571493	3.61305494754	2.81649318727	2.15472821672	5.19950474828	4.78087153009	5.23511316737	4.94163742622	4.73551746809	4.5802519249	4.97174545695	3.57035609497
73812	50	1824.13000488	2229.14990234	4904.89990234	557.369995117	E9	20190324	6	191.25	145638.75	60289.0	158313.8125	0	47863.1992188	81745.3515625	56657.0	94556.078125	3736.10009766	B09	1	1.64282259804e-10	1.698970004	3.26105578706	3.34813927421	3.69063014886	2.74614358564	2.28160144383	5.16327694278	4.78023808038	5.19951880767	4.68000172388	4.91246306594	4.75325357481	4.9756894508	3.57241850334
73894	50	1521.52001953	2071.30004883	4378.98974609	858.33001709	E9	20190324	6	209.950012207	135018.5625	60273.0	146808.3125	0	73613.7578125	48455.1015625	35089.0	90499.96875	3741.19995117	B09	1	1.80465339371e-10	1.698970004	3.182277671	3.31624301541	3.64137392824	2.93365430072	2.32211590422	5.13039347988	4.78012280838	5.16675064666	4.86695898803	4.68533950819	4.54517099145	4.95664842924	3.57301092001
73912	50	2027.40991211	2651.10986328	5256.02001953	376.200012207	E9	20190324	6	105.400001526	163579.734375	60321.0	177721.890625	0	17115.1191406	94899.1015625	58785.0	105797.53125	3742.30004883	B09	1	1.56844600715e-10	1.698970004	3.30694156545	3.42342772548	3.72065701073	2.57541880531	2.02284061716	5.21372949864	4.78046853264	5.24974092467	4.23337992667	4.97726210085	4.76926652253	5.0244755337	3.57313860527
74140	50	3475.7800293	5115.87988281	10903.9697266	872.190002441	E9	20190324	6	332.350006104	201875.71875	60256.0	219565.296875	0	93979.6015625	122449.304688	68180.0	117700.75	3752.89990234	B09	1	9.06184256698e-11	1.698970004	3.54105228357	3.708920339	4.03758463707	2.94061110423	2.52159569109	5.30508408592	4.78000029834	5.34156369932	4.97303359945	5.08795632338	4.83365699689	5.07077923022	3.57436698103
74434	50	3479.62988281	6729.79980469	13552.0	687.059997559	E9	20190324	6	382.5	120593.5	59939.0	131854.3125	0	129263.203125	50383.75	35875.0	92040.4140625	3770.10009766	B09	1	2.74570842644e-10	1.698970004	3.54153305188	3.8280021452	4.13200339299	2.83699466351	2.58263143949	5.08132389993	4.77770949306	5.12009433864	5.11147491348	4.70229048836	4.55479190974	4.96397856376	3.57635288105
74614	50	3431.11987305	3669.81982422	8958.95019531	386.100006104	E9	20190324	6	266.899993896	155352.96875	60380.0	168618.953125	0	94984.5625	69425.453125	48248.0	94301.65625	3782.5	B09	1	2.39917328485e-10	1.698970004	3.53543589127	3.56464474238	3.95225712226	2.58669980849	2.42634856386	5.19131955691	4.78089310869	5.22690638865	4.9776530267	4.84151872298	4.68347931546	4.97451932046	3.5777789367
74862	50	1937.31994629	2651.87988281	5665.65966797	647.460021973	E9	20190324	6	79.9000015259	141803.328125	60211.0	154344.28125	0	63043.1992188	68392.703125	44083.0	101676.03125	3796.89990234	B09	1	2.89997976204e-10	1.698970004	3.28720134991	3.42355384876	3.75325048322	2.81121295766	1.90254678761	5.15168642386	4.77967584014	5.18849054268	4.79963824395	4.83500976895	4.64427114208	5.00721858593	3.57942914799
74924	50	2535.60986328	2453.2199707	6407.93994141	1179.08996582	E9	20190324	6	270.300018311	202634.703125	60315.0	220175.21875	0	55190.078125	105023.453125	59695.0	115299.726562	3801.30004883	B09	1	7.10845409383e-11	1.698970004	3.40408243247	3.38973649145	3.80671843266	3.07154694349	2.43184607512	5.30671382446	4.78042533216	5.3427684365	4.74186100884	5.0212862936	4.77593795653	5.06182827735	3.57993215122
75172	50	1343.65002441	2107.48999023	3639.78979492	1278.08996582	E9	20190324	6	262.649993896	183252.421875	60459.0	198640.921875	0	17218.9589844	84968.5546875	54203.0	102734.148438	3813.39990234	B09	1	1.04851253992e-10	1.698970004	3.12828616436	3.32376552057	3.56107630301	3.10656142525	2.41937739505	5.26304972301	4.78146095961	5.29806872207	4.23600689154	4.92925823098	4.73402332431	5.01171482542	3.58131235111
75420	50	2038.95996094	2595.66992188	5239.85009766	777.150024414	E9	20190324	6	386.75	173417.5	60274.0	188557.078125	0	29105.1191406	94644.953125	54050.0	114757.664062	3826.5	B09	1	1.93857321732e-10	1.698970004	3.30940869762	3.41424946462	3.71931886281	2.89050486499	2.58743032237	5.23909292111	4.78013001377	5.27544283975	4.46396938139	4.97609746047	4.73279569829	5.05978169943	3.58280171767
75700	50	1939.63000488	2869.02001953	6457.98974609	941.489990234	E9	20190324	6	181.900009155	137582.375	60219.0	149730.140625	0	91300.8828125	88887.90625	54555.0	106779.539062	3840.39990234	B09	1	7.10971466988e-11	1.698970004	3.28771889376	3.45773357869	3.81009735111	2.97381570703	2.25983272092	5.13856280214	4.77973353932	5.17530923247	4.96047497686	4.94884267654	4.73683456011	5.0284880418	3.58437644998
75976	50	2464.0	3086.15991211	6518.04980469	571.229980469	E9	20190324	6	209.100006104	189396.75	60360.0	205637.921875	0	87245.8359375	131427.859375	62204.0	138467.90625	3855.69995117	B09	1	4.6166397952e-11	1.698970004	3.39164070349	3.48941842566	3.8141176746	2.7568109929	2.32035404549	5.27737252235	4.7807492311	5.31310320635	4.94074470815	5.1186874344	4.7938183127	5.14134912536	3.58610322995
76108	50	2311.54003906	2959.87988281	6602.75	235.619995117	E9	20190324	6	107.100006104	128857.1875	60267.0	140122.875	0	60811.5195312	41858.25	33471.0	81958.1796875	3861.0	B09	1	1.35622334754e-10	1.698970004	3.36390142042	3.47127408697	3.81972485389	2.37221214265	2.02978949558	5.11010864799	4.78007957348	5.14650903946	4.78398585551	4.6217810675	4.5246686878	4.91359230404	3.58669980162
76472	50	2431.65991211	3267.87988281	7304.21972656	261.360015869	E9	20190324	6	130.050003052	211014.125	60373.0	229059.71875	0	54337.359375	124758.75	47093.0	173617.9375	3881.39990234	B09	1	7.12174054181e-11	1.698970004	3.38590283515	3.51426608483	3.86357382923	2.41723914784	2.11411036672	5.32431152736	4.78084275695	5.35994872314	4.73509852925	5.09607101476	4.6729563575	5.2395945927	3.5889883906
76796	50	2011.23999023	2100.56005859	3878.48999023	636.570007324	E9	20190324	6	122.400001526	127422.984375	60028.0	139114.96875	0	56655.28125	59102.203125	40508.0	95618.6953125	3902.0	B09	1	2.81632416153e-10	1.698970004	3.30346389567	3.32233510327	3.58866267494	2.80384617252	2.08778142322	5.10524777248	4.77835387387	5.14337386253	4.75324039983	4.77160367017	4.60754080131	4.98054281359	3.59128726506
76800	50	1335.17993164	2843.60986328	5976.73974609	539.549987793	E9	20190324	6	87.5500030518	179259.375	60262.0	194947.78125	0	27906.5605469	106477.804688	66434.0	105038.523438	3902.0	B09	1	1.37160969622e-10	1.698970004	3.12553979608	3.45387001194	3.77646434513	2.73203168705	1.94225616556	5.25348187789	4.78004354112	5.28991829674	4.44570631347	5.02725908847	4.82239040216	5.0213486081	3.59128726506
76868	50	1157.30993652	2144.44995117	4431.35009766	1134.54003906	E9	20190324	6	152.150009155	160333.609375	60233.0	174449.640625	0	16103.1201172	102820.25	61529.0	109516.289062	3905.30004883	B09	1	7.64348262642e-11	1.698970004	3.06344968194	3.33131591479	3.64653606271	3.05481982718	2.18227198283	5.20502456937	4.77983449443	5.24167007912	4.20691003245	5.01207865549	4.78907985677	5.03947871939	3.59165440685
77066	50	1439.13000488	2421.64990234	5353.04003906	528.66003418	E9	20190324	6	183.600006104	183377.375	60224.0	199552.015625	0	35836.2382812	123965.703125	70212.0	115709.804688	3915.39990234	B09	1	5.84409816227e-11	1.698970004	3.15810002802	3.38411135744	3.72860049178	2.7231764797	2.2638726913	5.26334575162	4.77976959741	5.30005611884	4.55432241563	5.09330154803	4.84641134416	5.06337016052	3.59277612566
77398	50	1603.14001465	2876.7199707	5977.50976562	434.610015869	E9	20190324	6	107.950004578	188465.234375	60298.0	204836.9375	0	23022.5605469	108179.5	66250.0	107013.617188	3933.30004883	B09	1	1.34602585839e-10	1.698970004	3.20497145432	3.45889758831	3.77652029431	2.6380997307	2.03322266509	5.27523124891	4.78030290744	5.31140827411	4.36215362379	5.03414496982	4.82118588261	5.02943904398	3.5947570775
77472	50	4127.96972656	6758.29003906	13034.5595703	1084.05004883	E9	20190324	6	303.450012207	209939.890625	60307.0	228143.0	0	142293.359375	120836.851562	76071.0	104102.273438	3935.60009766	B09	1	7.40422518626e-11	1.698970004	3.61573650363	3.82983682604	4.11509636121	3.03504933334	2.4820871593	5.32209496661	4.78036772483	5.35820714807	5.15318463266	5.08219940109	4.88121912536	5.01746021395	3.59501096267
77566	50	3473.4699707	8144.29003906	16739.0292969	1995.83996582	E9	20190324	6	1785.0	160528.859375	60339.0	174355.234375	0	78901.6796875	74590.8984375	53491.0	91387.1328125	3940.69995117	B09	1	2.32891143307e-10	1.698970004	3.54076354861	3.91085323161	4.22373026947	3.30012571493	3.25163822045	5.20555311986	4.78059810832	5.24143499	4.89708624873	4.8726858382	4.72828071699	4.96088505195	3.59557336851
77710	50	1620.84997559	2542.54003906	4720.10009766	1360.26000977	E9	20190324	6	504.050018311	143613.828125	60192.0	156364.234375	0	10078.6396484	108878.203125	68896.0	103568.320312	3949.19995117	B09	1	3.1663380417e-11	1.698970004	3.2097428188	3.40526780077	3.67395120868	3.13362193044	2.70247363486	5.15719625877	4.77953877387	5.1941374227	4.00340191772	5.03694094486	4.83819400814	5.01522693285	3.59650912297
77864	50	2162.92993164	2086.69995117	5183.63964844	302.940002441	E9	20190324	6	106.25	188825.203125	60287.0	205265.625	0	73226.5625	117558.40625	57323.0	134401.6875	3956.5	B09	1	9.808270723e-11	1.698970004	3.33504245065	3.31946000588	3.71463480302	2.48135662458	2.02632893872	5.27605996055	4.78022367305	5.31231622593	4.86466864738	5.07025368967	4.75832891113	5.1284047216	3.59731117006
77940	50	4122.58007812	3410.32983398	7093.23974609	801.900024414	E9	20190324	6	176.800003052	138876.0	60312.0	150904.9375	0	65473.7578125	72628.25	51432.0	92544.8125	3960.69995117	B09	1	2.23035068071e-10	1.698970004	3.61516910025	3.53279638432	3.85084463892	2.9041202267	2.24748226817	5.14262719917	4.7804037303	5.17870344981	4.81606726761	4.86110557983	4.71123341275	4.96635207986	3.59777194301
78044	50	1623.15991211	2097.47998047	4074.06982422	367.290008545	E9	20190324	6	98.6000061035	150735.828125	60274.0	163895.25	0	49681.28125	65427.0507812	45366.0	94516.3125	3965.0	B09	1	2.47135461306e-10	1.698970004	3.2103613082	3.32169782437	3.61002846797	2.56500911432	1.99387694182	5.17821649125	4.78013001377	5.21456636706	4.6961927875	4.81575734429	4.65673048845	4.97550676954	3.59824319165
78310	50	2991.44995117	3953.94995117	8315.22949219	895.950012207	E9	20190324	6	525.299987793	182106.46875	60384.0	197643.90625	0	87853.921875	104950.351562	54004.0	127361.421875	3980.80004883	B09	1	1.49086756823e-10	1.698970004	3.47588174122	3.59703116774	3.91987423982	2.95228377972	2.72040739071	5.26032537299	4.78092187848	5.29588342873	4.94376115355	5.02098389772	4.73242592859	5.10503789893	3.599970364
78674	50	1394.4699707	2210.66992188	4774.77001953	140.580001831	E9	20190324	6	72.25	146733.5625	60306.0	159458.953125	0	37077.9179688	56773.203125	39398.0	94438.5078125	3999.69995117	B09	1	1.76044820522e-10	1.698970004	3.14440916636	3.34452390232	3.6789524583	2.14792354464	1.85883785143	5.16652946177	4.78036052337	5.20264890855	4.56911533928	4.75414339767	4.59547417586	4.97514911634	3.60202741272
79568	50	2218.36987305	2280.73999023	4613.06982422	379.170013428	E9	20190324	6	141.949996948	134537.890625	60271.0	146290.515625	0	25379.1992188	76154.8984375	57647.0	86576.703125	4053.39990234	B09	1	1.41800028006e-10	1.698970004	3.3460339586	3.3580757775	3.66399002821	2.57883398395	2.15213538753	5.12884461424	4.78010839722	5.16521617066	4.40447791483	4.88169784327	4.76077671116	4.93740104369	3.6078194527
79778	50	1956.56994629	2638.79003906	5307.60986328	511.83001709	E9	20190324	6	499.800018311	190125.921875	60344.0	206484.375	0	34760.8789062	98300.8046875	59452.0	108360.382812	4063.0	B09	1	1.15799146412e-10	1.698970004	3.2914953783	3.42140483603	3.72489899248	2.70912575219	2.6987962677	5.27904133286	4.78063409471	5.31488719348	4.54109074877	4.99255707297	4.77416646912	5.03487053063	3.60884682233
79952	50	2302.30004883	2092.85986328	4640.02001953	1001.88000488	E9	20190324	6	175.950012207	185271.65625	60241.0	201556.46875	0	73538.9609375	123080.851562	48741.0	165491.609375	4073.19995117	B09	1	6.62484004304e-11	1.698970004	3.36216192271	3.3207401492	3.66651985434	3.00081570922	2.2453893013	5.26780898394	4.77989217254	5.30439674095	4.86651748925	5.09019049235	4.68789443519	5.21877597941	3.60993572989
80134	50	2885.18994141	3165.4699707	6538.06982422	258.390014648	E9	20190324	6	498.100006104	195050.484375	60316.0	211930.96875	0	29144.7207031	130873.65625	74943.0	114446.125	4082.80004883	B09	1	5.73854539666e-11	1.698970004	3.46017440945	3.50043819793	3.81544955438	2.41227572656	2.69731654705	5.29014703315	4.78043253254	5.32619442332	4.46455989779	5.11685223558	4.8747310741	5.0586010926	3.61095811129
80140	50	1975.81994629	2290.75	5423.87988281	650.429992676	E9	20190324	6	142.800003052	213343.640625	60343.0	231703.578125	0	47393.28125	142013.75	80279.0	115933.351562	4083.0	B09	1	4.44738377653e-11	1.698970004	3.29574736541	3.35997769524	3.73431006308	2.81320055927	2.15472821672	5.32907970188	4.78062689767	5.36493274051	4.6757167779	5.15233039551	4.90460195403	5.06420839123	3.61097937992
80428	50	1010.23999023	2004.30993652	3857.69995117	552.41998291	E9	20190324	6	332.350006104	170213.96875	60304.0	184981.8125	0	11790.2402344	118498.5	71168.0	109120.921875	4098.10009766	B09	1	4.29905114782e-11	1.698970004	3.00442455601	3.30196487953	3.58632844554	2.7422693801	2.52159569109	5.23099519795	4.78034612011	5.26712903046	4.07152265424	5.07371285291	4.85228476123	5.03790802633	3.612582562
80542	50	2173.70996094	2296.13989258	5520.12988281	179.190002441	E9	20190324	6	116.450004578	177583.78125	60196.0	193337.296875	0	33642.3984375	114914.054688	74020.0	101742.867188	4105.0	B09	1	8.17780058864e-11	1.698970004	3.33720159551	3.36099834397	3.74194929634	2.25331377538	2.06613950994	5.24940329908	4.77956763352	5.28631564226	4.52688695	5.06037314879	4.86934908076	5.0075039722	3.61331316146
80776	50	1910.36999512	2025.09997559	4014.77978516	642.510009766	E9	20190324	6	198.050003052	121823.929688	60017.0	133026.53125	0	67184.4765625	53071.453125	35477.0	98037.8984375	4116.89990234	B09	1	2.75723020405e-10	1.698970004	3.28111748833	3.30644646843	3.60366172876	2.807879898	2.29677485343	5.08573260447	4.77827428306	5.12393826673	4.8272689379	4.72486097901	4.54994688798	4.99139399305	3.61457030776
80842	50	3146.2199707	4946.47998047	10035.4101562	1525.58996582	E9	20190324	6	164.900009155	142068.859375	60376.0	154210.703125	0	72547.203125	56314.203125	39516.0	93395.2734375	4119.89990234	B09	1	2.25314791743e-10	1.698970004	3.49778908342	3.69429625573	4.00153512719	3.18343782359	2.21722067976	5.15249889366	4.78086433698	5.18811451734	4.86062067396	4.750617943	4.59677297676	4.97032489794	3.61488666448
80870	50	2149.07006836	4029.40991211	8551.62011719	1516.68005371	E9	20190324	6	395.25	170744.34375	60266.0	185675.203125	0	68119.921875	78314.75	49866.0	102924.546875	4121.10009766	B09	1	1.61903007622e-10	1.698970004	3.33225057548	3.60524145044	3.93204840026	3.18089397527	2.5968718786	5.23234632571	4.78007236725	5.2687539077	4.83327414121	4.89384356589	4.69780453269	5.01251896369	3.61501316326
80910	50	1806.41992188	2788.16992188	6739.04003906	1661.2199707	E9	20190324	6	622.200012207	178965.4375	60292.0	194531.28125	0	38580.078125	122247.0	72196.0	110969.851562	4122.10009766	B09	1	5.32780980545e-11	1.698970004	3.25681871417	3.44531923782	3.82859803668	3.22042714343	2.79393001529	5.25276916644	4.78025969048	5.28898944721	4.58636310276	5.08723821013	4.85851313627	5.04520500511	3.61511853362
81088	50	2292.29003906	2590.2800293	6045.27001953	870.210021973	E9	20190324	6	214.200012207	197639.140625	60286.0	214850.53125	0	65001.1992188	109739.25	64526.0	111456.953125	4133.70019531	B09	1	1.05708418975e-10	1.698970004	3.36026956722	3.41334671721	3.78141570394	2.93962408064	2.33081949125	5.29587295682	4.78021646921	5.33213643188	4.81292136909	5.04036198774	4.8097347438	5.04710716667	3.61633897538
81146	50	1459.15002441	2235.31005859	4022.47998047	541.530029297	E9	20190324	6	164.050003052	174709.6875	60433.0	189462.28125	0	33977.6796875	92695.0546875	57685.0	105310.96875	4137.10009766	B09	1	1.95018130885e-10	1.698970004	3.16409994674	3.34933777239	3.60449389133	2.73362254443	2.2149762428	5.2423169869	4.78127415392	5.27752276219	4.53119371787	4.96705656501	4.76106289697	5.02247360784	3.61669602883
81178	50	1844.91992188	2911.36987305	6016.77978516	804.869995117	E9	20190324	6	164.050003052	193188.15625	60306.0	209942.28125	0	31430.9589844	117692.703125	79730.0	96740.3671875	4139.60009766	B09	1	1.04338028524e-10	1.698970004	3.2659775205	3.4640973836	3.77936411655	2.90572573756	2.2149762428	5.28598049769	4.78036052337	5.32209991197	4.4973576319	5.07074953769	4.90162176409	4.98560773146	3.61695838852
81258	50	3208.58984375	5088.9296875	10508.1894531	692.010009766	E9	20190324	6	238.850006104	147861.75	60253.0	160826.328125	0	82258.0	95069.953125	62237.0	100109.335938	4144.89990234	B09	1	7.42738981606e-11	1.698970004	3.50631420448	3.70662645037	4.02152789412	2.84011237647	2.37812525672	5.16985584193	4.77997867533	5.20635714655	4.91517814598	4.97804327978	4.79404865026	5.00047458055	3.61751404698
81558	50	1766.38000488	2387.77001953	4783.23974609	325.709991455	E9	20190324	6	271.149993896	148177.703125	60195.0	161325.25	0	61664.2382812	67053.1015625	44867.0	97942.6328125	4162.10009766	B09	1	2.82901498497e-10	1.698970004	3.24708413994	3.37799249496	3.67972214918	2.51283108115	2.433209599	5.17078285858	4.77956041879	5.20770234679	4.79003337117	4.82641887108	4.65192703171	4.99097177418	3.61931252069
81792	50	2044.34997559	2780.4699707	5518.58984375	485.100006104	E9	20190324	6	152.150009155	172269.421875	60384.0	186967.5625	0	59309.359375	100229.453125	69412.0	94632.59375	4173.5	B09	1	1.57789236248e-10	1.698970004	3.3105552454	3.44411820902	3.74182811735	2.68583128009	2.18227198283	5.23620819626	4.78092187848	5.27176626617	4.77312323306	5.00099536075	4.84143455811	4.97604074367	3.62050041784
81916	50	2176.79003906	2770.45996094	5857.38964844	228.690002441	E9	20190324	6	197.200012207	198495.40625	60340.0	215588.25	0	53020.8789062	114313.101562	44704.0	167582.859375	4179.79980469	B09	1	1.06818478949e-10	1.698970004	3.33781654146	3.44255187806	3.76770411536	2.35924717913	2.29490693749	5.2977504604	4.78060530584	5.33362508722	4.72444692259	5.05809600826	4.65034638443	5.22422959628	3.62115548134
82050	50	2251.47998047	4196.5	7479.00976562	493.020019531	E9	20190324	6	167.450012207	159987.84375	60175.0	174241.1875	0	86079.8359375	83837.203125	50767.0	108226.914062	4187.0	B09	1	2.3907378123e-10	1.698970004	3.35246808969	3.62288722745	3.8738441003	2.69286455456	2.22388518354	5.2040869852	4.77941609895	5.24115082225	4.93490143059	4.92343678148	4.70558150018	5.03433527533	3.62190296089
82322	50	1493.79992676	2109.0300293	3739.88989258	313.83001709	E9	20190324	6	62.0500030518	204749.078125	60282.0	222594.40625	0	17537.5195312	133827.40625	81322.0	107849.203125	4203.29980469	B09	1	5.97513222387e-11	1.698970004	3.17429243381	3.32408276346	3.57285881617	2.49669448047	1.79274180719	5.31122195504	4.78018765264	5.34751424641	4.2439681677	5.12654506085	4.91020805096	5.03281694054	3.62359036761
82372	50	3112.33984375	2725.80004883	5481.62988281	1256.31005859	E9	20190324	6	1306.45007324	228375.046875	60412.0	247745.265625	0	98550.3203125	136774.359375	45944.0	195099.34375	4205.79980469	B09	1	3.25903958708e-11	1.698970004	3.49308701255	3.43549399498	3.73890970883	3.09909683695	3.11609281756	5.3586486495	4.78112321372	5.39400536393	4.99365804018	5.1360046893	4.66222880327	5.29025580857	3.6238485965
82782	50	2504.81005859	3446.52001953	7308.06982422	347.489990234	E9	20190324	6	112.200004578	161247.390625	60329.0	175164.671875	0	61089.6015625	74416.6484375	49789.0	97952.75	4230.70019531	B09	1	2.24526145322e-10	1.698970004	3.39877479861	3.53738080549	3.86380268812	2.54094229886	2.04999287464	5.20749269542	4.78052612661	5.24344651989	4.78596729259	4.87167010646	4.69713340366	4.99101663322	3.62641225054
83202	50	6051.4296875	7667.65966797	16318.609375	541.530029297	E9	20190324	6	180.200012207	177137.1875	60362.0	192320.71875	0	183901.515625	103845.351562	62010.0	109750.1875	4253.79980469	B09	1	1.4825133614e-10	1.698970004	3.78185799152	3.88466282831	4.21268314667	2.73362254443	2.25575481606	5.24830974488	4.78076362101	5.28402607339	5.26458530849	5.01638706095	4.79246173135	5.04040527087	3.62877704698
83404	50	1145.76000977	2229.91992188	5059.66992188	372.239990234	E9	20190324	6	136.850006104	133771.09375	60233.0	145548.515625	0	34642.9609375	49628.1015625	35901.0	90594.34375	4264.89990234	B09	1	2.14421807522e-10	1.698970004	3.05909366008	3.34828926748	3.70412218566	2.57082302813	2.13624482112	5.126362278	4.77983449443	5.16300778065	4.53961500413	4.69572766233	4.55510654575	4.95710108338	3.62990884269
83902	50	2392.38989258	3230.14990234	7014.69970703	808.83001709	E9	20190324	6	100.300003052	185895.75	60287.0	202081.109375	0	97970.3984375	97513.703125	42367.0	150840.46875	4287.20019531	B09	1	1.39703546157e-10	1.698970004	3.37883195893	3.50922267721	3.84600908401	2.90785726031	2.00130094623	5.26926946092	4.78022367305	5.30552571739	4.99109487429	4.98906564927	4.62702771277	5.17851787334	3.63217376382
84406	50	3112.33984375	4198.04003906	8900.4296875	142.559997559	E9	20190324	6	189.550003052	160401.78125	60197.0	174628.171875	0	51761.6015625	68855.953125	46261.0	97545.3125	4315.5	B09	1	1.77053982126e-10	1.698970004	3.49308701255	3.62304657638	3.94941097366	2.15399767926	2.27772379575	5.20520918678	4.77957484814	5.24211430754	4.71400770543	4.8379414943	4.66521501645	4.98920640439	3.63503112095
84672	50	6762.90966797	7140.20996094	15458.5195312	1279.07995605	E9	20190324	6	379.950012207	228184.765625	60310.0	247957.515625	0	257999.28125	131782.296875	68210.0	126616.109375	4329.20019531	B09	1	3.11658601657e-11	1.698970004	3.8301335866	3.85371098258	4.18916789901	3.10689769334	2.5797264628	5.3582866461	4.78038932847	5.39437727635	5.41161849608	5.11985707273	4.83384804953	5.10248896451	3.63640766937
84970	50	1297.44995117	2260.7199707	4295.83007812	327.690002441	E9	20190324	6	283.050018311	168170.59375	60356.0	182603.671875	0	29055.8398438	110701.453125	76692.0	94598.265625	4347.20019531	B09	1	6.71977217817e-11	1.698970004	3.11309061404	3.35424677079	3.63304709448	2.51546319161	2.45186318732	5.22575005752	4.78072044987	5.26150950627	4.46323343301	5.04415332169	4.8847500636	4.97588317407	3.63820964059
85396	50	1416.02990723	2678.82983398	5344.56982422	546.479980469	E9	20190324	6	163.200012207	199676.140625	60296.0	217028.921875	0	39392.3203125	99610.65625	62988.0	103640.125	4370.39990234	B09	1	6.91299260883e-11	1.698970004	3.15107242596	3.42794512701	3.72791275529	2.73757425681	2.2127201869	5.30032617396	4.78028850226	5.33651761299	4.59541156266	4.99830580131	4.79925781882	5.01552792812	3.6405211778
85562	50	1151.15002441	2022.78991699	4302.75976562	146.520004272	E9	20190324	6	24.6500015259	141793.390625	60197.0	154369.359375	0	3754.95996094	82886.8984375	60485.0	89808.6484375	4381.0	B09	1	1.25736218009e-10	1.698970004	3.06113192704	3.30595078014	3.63374709896	2.16589692266	1.3918169505	5.15165598767	4.77957484814	5.18856110186	3.57460531049	4.91848588898	4.78164768498	4.95331816059	3.64157325318
86016	50	2238.38989258	2574.87988281	5580.95996094	736.559997559	E9	20190324	6	290.700012207	217199.640625	60313.0	236008.734375	0	22437.359375	133019.046875	81197.0	107362.78125	4406.39990234	B09	1	5.19565997022e-11	1.698970004	3.3499357361	3.41075697417	3.7467089068	2.8672081287	2.46344505001	5.33685910234	4.78041093104	5.37292807594	4.35097174401	5.12391383165	4.90953998358	5.03085375344	3.64408390895
86230	50	1442.20996094	2946.02001953	5642.56005859	568.260009766	E9	20190324	6	284.75	181588.890625	60268.0	197461.515625	0	23716.8789062	103899.75	69608.0	97821.7265625	4417.79980469	B09	1	1.53360606172e-10	1.698970004	3.15902849078	3.46923569374	3.75147619034	2.75454709446	2.45446373275	5.25908927542	4.7800867796	5.29548246614	4.37505753617	5.01661450257	4.84265915565	4.99043532389	3.64520603166
86322	50	2773.54003906	4386.68994141	8796.47949219	208.88999939	E9	20190324	6	126.650001526	134846.75	60201.0	146796.84375	0	99828.9609375	63663.3007812	47037.0	88701.1953125	4423.79980469	B09	1	2.94577578566e-10	1.698970004	3.44303443977	3.64213693883	3.94430889453	2.31991764863	2.10260519936	5.1298404838	4.77960370539	5.166716718	4.99925655081	4.80388915194	4.67243961483	4.9479294723	3.64579546511
86446	50	2634.16992188	2816.65991211	6740.57958984	782.100036621	E9	20190324	6	199.75	166032.78125	60344.0	180318.234375	0	62145.6015625	107487.601562	67708.0	104039.523438	4429.89990234	B09	1	7.50235814259e-11	1.698970004	3.42064378648	3.44973441276	3.82869724102	2.89326230622	2.30048678799	5.22019384292	4.78063409471	5.25603964623	4.7934103963	5.03135837231	4.83063998553	5.0171983542	3.64639391305
86472	50	4673.89990234	7696.91992188	15434.6494141	260.369995117	E9	20190324	6	132.600006104	157319.671875	60213.0	171227.171875	0	93132.15625	76218.6484375	51493.0	97004.75	4430.5	B09	1	2.63838660156e-10	1.698970004	3.66967940717	3.88631696822	4.18849676927	2.41559093494	2.12254354406	5.19678303192	4.77969026566	5.23357268358	4.96909965811	4.88206124329	4.71174819471	4.98679300074	3.64645274089
86750	50	1804.10998535	2028.17993164	5048.12011719	1030.58996582	E9	20190324	6	369.75	192485.25	60381.0	208918.59375	0	37151.8398438	103805.40625	70041.0	97128.703125	4446.5	B09	1	1.17787054754e-10	1.698970004	3.25626301024	3.30710648116	3.70312968015	3.0130859097	2.56790818267	5.28439745546	4.78090030132	5.3199770939	4.56998032588	5.01621997243	4.84535233803	4.98734759002	3.64801829665
87366	50	4334.33007812	7697.68994141	16282.4199219	461.339996338	E9	20190324	6	99.4500045776	133527.5625	60134.0	145522.703125	0	145704.234375	74537.3515625	50818.0	96125.0	4487.10009766	B09	1	1.51134978724e-10	1.698970004	3.63692198166	3.88636041397	4.21171895096	2.66402110784	1.99760480745	5.12557092118	4.77912009325	5.16293075327	5.16347217318	4.87237395748	4.7060175689	4.98283635281	3.65196575783
88090	50	1919.60998535	3341.0300293	7790.08984375	792.0	E9	20190324	6	228.650009155	194486.03125	60331.0	211265.140625	0	51245.9179688	136149.609375	79407.0	112366.679688	4530.39990234	B09	1	4.19207822242e-11	1.698970004	3.28321300036	3.52388037911	3.89154246646	2.89872518159	2.35917122311	5.28888841405	4.78054052391	5.32482784309	4.70965927706	5.13401639965	4.89985878867	5.05063754813	3.65613653926
88412	50	1607.76000977	2930.61987305	5778.08007812	1145.43005371	E9	20190324	6	199.75	120060.289062	60253.0	130587.21875	0	57290.640625	56143.3515625	41401.0	88872.5078125	4546.60009766	B09	1	2.28906395614e-10	1.698970004	3.20622122214	3.46695949031	3.76178355642	3.05896857391	2.30048678799	5.07939938465	4.77997867533	5.11590067236	4.75808367857	4.74929833494	4.6170108312	4.9487674353	3.65768675693
88760	50	2304.60986328	3905.43994141	7332.70996094	682.109985352	E9	20190324	6	193.800003052	215056.15625	60316.0	233668.03125	0	64327.1210938	114838.40625	64712.0	116300.6875	4568.39990234	B09	1	4.63253591251e-11	1.698970004	3.36259741625	3.59166996353	3.86526450719	2.83385440718	2.28735377955	5.33255187929	4.78043253254	5.36859929946	4.80839411535	5.06008715664	4.81098482241	5.06558228202	3.65976411358
88972	50	2042.80993652	2807.41992188	5513.19970703	869.220031738	E9	20190324	6	327.25	151374.125	60330.0	164436.515625	0	49099.6015625	58037.1523438	41754.0	91093.625	4583.29980469	B09	1	1.40421550271e-10	1.698970004	3.31022796166	3.44830737741	3.7414037244	2.93912972636	2.51487965522	5.18005164577	4.78053332532	5.2159982656	4.69107796789	4.76370609516	4.62069808688	4.95948798483	3.66117826642
89338	50	1595.43994141	2179.86987305	3647.48999023	414.809997559	E9	20190324	6	150.449996948	137948.03125	60259.0	150028.421875	0	32245.8398438	61547.6523438	40135.0	100500.484375	4605.70019531	B09	1	3.07263774779e-10	1.698970004	3.2028804603	3.33843056924	3.56199410874	2.61784921501	2.17739218327	5.13971550675	4.78002192027	5.17617354102	4.50847369263	4.78921149198	4.60352326731	5.0021681549	3.66329566447
89462	50	2092.08984375	2329.25	5098.93994141	495.989990234	E9	20190324	6	442.0	196290.859375	60349.0	213162.078125	0	70869.0390625	114084.453125	70861.0	105511.34375	4612.89990234	B09	1	1.12325422189e-10	1.698970004	3.32058033115	3.36721610416	3.7074798966	2.69547291191	2.64542226935	5.29290007639	4.78067007811	5.32870994554	4.85045654405	5.05722646491	4.85040727686	5.02329915407	3.66397403073
89780	50	2269.95996094	3336.40991211	6533.44970703	389.070007324	E9	20190324	6	136.0	168042.078125	60284.0	182682.0625	0	71555.4375	107440.851562	43672.0	161230.171875	4633.29980469	B09	1	8.43480441301e-11	1.698970004	3.35601819689	3.52327940277	3.81514255235	2.59002775315	2.13353890837	5.22541804369	4.78020206117	5.26169590619	4.8546426414	5.03116944184	4.6402030813	5.20744631695	3.6658904028
89902	50	1876.48999023	2058.97998047	3924.68994141	292.049987793	E9	20190324	6	113.050003052	207393.828125	60391.0	225062.703125	0	51414.0	125210.101562	54867.0	149557.484375	4639.29980469	B09	1	7.84061402066e-11	1.698970004	3.2733462521	3.31365212398	3.59380535228	2.46545719242	2.05327057841	5.31679582799	4.78097222105	5.35230353068	4.71108139321	5.09763936782	4.73931121463	5.17480815151	3.66645243876
90088	50	2125.19995117	2857.4699707	5290.66992188	430.649993896	E9	20190324	6	462.400024414	182187.421875	60348.0	197849.71875	0	59711.5195312	110652.15625	72584.0	99907.6953125	4650.5	B09	1	1.19685162253e-10	1.698970004	3.32739979726	3.45598167507	3.7235106673	2.6341244454	2.66501784834	5.26051839021	4.78066288167	5.29633543724	4.77605812319	5.04395988133	4.86084089787	4.99959894071	3.66749964871
90168	50	3424.95996094	4980.35986328	10542.0693359	1136.52001953	E9	20190324	6	327.25	201332.5625	60261.0	218956.375	0	101948.0	142189.703125	68949.0	135151.265625	4655.60009766	B09	1	3.77377403073e-11	1.698970004	3.53465549879	3.69726072448	4.02292586827	3.05557709012	2.51487965522	5.30391402114	4.78003633429	5.34035759436	5.00837871028	5.15286814746	4.83852797178	5.13082011701	3.66797566863
90342	50	1001.7699585	2008.15991211	4495.25976562	132.660003662	E9	20190324	6	69.7000045776	166361.515625	60373.0	180588.5	0	6902.71972656	86799.453125	53553.0	106221.671875	4665.70019531	B09	1	2.28196075522e-10	1.698970004	3.00076800374	3.30279829322	3.65275479318	2.12274000495	1.84323280662	5.22105286832	4.78084275695	5.25669009069	3.83902023994	4.93851698894	4.72878380471	5.02621313271	3.66891682882
90382	50	1255.86999512	2691.14990234	5718.79003906	408.869995117	E9	20190324	6	214.200012207	150313.390625	60266.0	163457.640625	0	27727.0390625	78565.5	52494.0	98084.8984375	4668.0	B09	1	2.39836154793e-10	1.698970004	3.09894468452	3.42993788949	3.75730415205	2.61158524107	2.33081949125	5.17699767131	4.78007236725	5.21340522595	4.44290349426	4.89523187875	4.72010966691	4.99160214673	3.66913084737
91296	50	1872.63989258	2260.7199707	5256.02001953	673.200012207	E9	20190324	6	310.25	196111.9375	60329.0	213038.390625	0	36194.3984375	114431.25	65629.0	114269.085938	4722.89990234	B09	1	1.12296328728e-10	1.698970004	3.27245427086	3.35424677079	3.72065701073	2.82814411518	2.49171179017	5.29250403035	4.78052612661	5.32845787261	4.55864136291	5.05854464202	4.81709578689	5.05792875338	3.67420874119
91552	50	1270.5	2384.68994141	4553.00976562	619.739990234	E9	20190324	6	318.75	168203.25	60246.0	182972.625	0	30325.6796875	88169.65625	58050.0	99539.8125	4738.5	B09	1	2.21365339454e-10	1.698970004	3.10397466939	3.37743191986	3.65829858182	2.79220952096	2.50345019344	5.22583438292	4.77992821746	5.26238611869	4.48181054346	4.9453191476	4.76380222407	4.99799681834	3.67564088496
92214	50	2119.04003906	2803.56982422	5339.1796875	592.020019531	E9	20190324	6	209.100006104	185289.40625	60328.0	201285.09375	0	24611.8398438	117573.703125	77960.0	98836.71875	4775.89990234	B09	1	9.02798156677e-11	1.698970004	3.32613916274	3.44771137688	3.72747453707	2.77233639291	2.32035404549	5.26785058964	4.78051892778	5.30381161422	4.39114408035	5.07031019704	4.89187183045	4.99491831896	3.67905521588
92440	50	2464.77001953	3100.79003906	7222.59960938	1170.18005371	E9	20190324	6	274.550018311	204648.265625	60333.0	222296.71875	0	34720.3984375	123646.953125	79049.0	102510.179688	4793.79980469	B09	1	8.51647325937e-11	1.698970004	3.39177640276	3.49147236025	3.85869354006	3.06825269108	2.43862147701	5.31100806839	4.78055492073	5.34693305227	4.54058470032	5.09218341906	4.89789638031	5.01076699478	3.68067989337
92544	50	3864.62988281	5525.52001953	11833.359375	776.16003418	E9	20190324	6	269.450012207	212958.8125	60360.0	231220.46875	0	89519.7578125	144188.90625	74984.0	126021.078125	4800.5	B09	1	4.19262501873e-11	1.698970004	3.58710790769	3.74237315674	4.07310805409	2.88995127641	2.43047820761	5.32829561643	4.7807492311	5.36402627729	4.95191889858	5.15893184749	4.87496860402	5.10044319073	3.68128647403
93034	50	1925.0	3103.09985352	6617.37988281	1223.64001465	E9	20190324	6	598.400024414	195970.640625	60335.0	212863.71875	0	50223.359375	87464.15625	53759.0	106624.953125	4833.79980469	B09	1	4.41812877586e-11	1.698970004	3.28443073384	3.49179575081	3.82068606683	3.08765367055	2.77699160258	5.29219101233	4.78056931707	5.32810164505	4.70090575874	4.94183011094	4.73045118158	5.02785885325	3.68428865982
93088	50	1901.13000488	2370.06005859	4701.62011719	883.08001709	E9	20190324	6	428.400024414	193864.78125	60288.0	210740.484375	0	37752.0	99696.5	64932.0	100623.882812	4836.29980469	B09	1	9.86580730339e-11	1.698970004	3.27901181622	3.3747593514	3.67224753596	2.94600005738	2.63184948691	5.28749891946	4.78023087678	5.32374797392	4.57693996433	4.998679912	4.81245877998	5.0027010716	3.68451321516
93154	50	1608.52990723	2689.60986328	5787.31982422	1479.06005859	E9	20190324	6	115.600006104	130595.265625	60201.0	142168.59375	0	57909.28125	52804.5507812	37965.0	91152.359375	4839.70019531	B09	1	2.88001253807e-10	1.698970004	3.2064291401	3.42968928873	3.76247748341	3.16998580928	2.06295785701	5.11592743306	4.77960370539	5.15280366765	4.76274817465	4.72267135234	4.57938340421	4.95976791435	3.68481845926
93180	50	1171.16992188	2095.93994141	4134.12988281	501.929992676	E9	20190324	6	377.400024414	104306.804688	59996.0	113938.445312	0	18575.0390625	55380.9023438	44232.0	82054.6796875	4841.0	B09	1	5.56323550064e-11	1.698970004	3.06861991026	3.3213788339	3.61638411683	2.70064314759	2.57680192392	5.01831264152	4.77812229645	5.05667028922	4.26892973574	4.74336002761	4.64573657693	4.91410335449	3.68493508264
93828	50	3850.77001953	5048.88964844	9781.30957031	1023.66003418	E9	20190324	6	293.25	163260.234375	60272.0	177518.953125	0	141392.234375	76982.8046875	51104.0	98723.1015625	4886.0	B09	1	2.2465078392e-10	1.698970004	3.58554758192	3.7031958786	3.99039700418	3.01015574786	2.46723802079	5.21288041563	4.78011560286	5.24924472809	5.15042555755	4.88639372955	4.70845489446	4.99441879104	3.68895346264
93982	50	1323.63000488	2789.70996094	5952.09960938	524.700012207	E9	20190324	6	2096.94995117	183314.890625	60348.0	199074.109375	0	35403.28125	100483.601562	64860.0	101530.890625	4896.10009766	B09	1	1.5737139502e-10	1.698970004	3.12176660346	3.44555905313	3.77467019059	2.7199110743	3.32158806509	5.26319774403	4.78066288167	5.29901478144	4.54904351521	5.00209519278	4.81197694434	5.00659819582	3.6898502881
94006	50	2828.97998047	4673.89990234	9062.12988281	837.539978027	E9	20190324	6	131.75	169301.625	60347.0	183859.203125	0	53662.3984375	99283.40625	64239.0	101287.953125	4897.70019531	B09	1	1.51686565343e-10	1.698970004	3.45162987414	3.66967940717	3.95723028241	2.92300554624	2.11975062388	5.2286611266	4.78065568511	5.26448537348	4.72967007953	4.99687666867	4.80779877172	5.00555779479	3.68999219698
94038	50	1614.68994141	2426.27001953	5209.04980469	301.950012207	E9	20190324	6	457.300018311	125677.09375	59854.0	137607.75	0	16214.8798828	70780.3515625	40238.0	115280.609375	4899.70019531	B09	1	1.22545202068e-10	1.698970004	3.20808913988	3.38493913184	3.71675850982	2.4799350515	2.66020121877	5.0992561292	4.7770931793	5.13864289384	4.20991373584	4.84991271543	4.6046363863	5.0617562635	3.69016950707
94086	50	2246.08984375	3491.17993164	7774.68994141	2394.81005859	E9	20190324	6	527.850036621	198667.21875	60229.0	216172.53125	0	49041.5195312	88897.25	46721.0	124697.046875	4901.89990234	B09	1	3.7789132831e-11	1.698970004	3.35142712408	3.54297223246	3.89068307816	3.37927107359	2.72251055602	5.2981262119	4.77980565251	5.33480050791	4.69056391815	4.94888832646	4.66951212969	5.09585616847	3.69036443864
94142	50	1491.48999023	2998.37988281	6729.79980469	422.730010986	E9	20190324	6	131.75	114219.117188	59924.0	124915.960938	0	70759.921875	50205.25	33684.0	97679.9375	4905.89990234	B09	1	2.06527649428e-10	1.698970004	3.17362034305	3.47688665538	3.8280021452	2.62606308091	2.11975062388	5.05773879913	4.77760079534	5.0966179332	4.84978734474	4.70074913401	4.52742365868	4.98980537306	3.69071868282
94216	50	1637.02001953	2252.25	4748.58984375	576.179992676	E9	20190324	6	79.9000015259	122651.078125	60205.0	133511.515625	0	48413.1992188	58474.9023438	44061.0	86975.125	4911.20019531	B09	1	2.35590163604e-10	1.698970004	3.21405399054	3.35261659559	3.67656465931	2.76055817373	1.90254678761	5.08867137009	4.77963256073	5.12551872605	4.68496378244	4.76696950519	4.64405434959	4.93939506158	3.69118763764
94448	50	1282.81994629	2208.35986328	4623.85009766	854.369995117	E9	20190324	6	249.900009155	192067.78125	60424.0	208317.125	0	19623.1191406	90941.5	56728.0	105061.734375	4924.89990234	B09	1	7.85263834302e-11	1.698970004	3.10816570406	3.34406984528	3.66500374608	2.93164598783	2.39776627204	5.28345451947	4.78120947169	5.3187249732	4.29276804065	4.95876211323	4.75379747237	5.02144456593	3.69239740797
94526	50	2199.88989258	2852.84985352	6903.04980469	764.280029297	E9	20190324	6	499.800018311	193271.9375	60243.0	210252.96875	0	18930.5605469	107531.804688	65235.0	108027.96875	4929.79980469	B09	1	1.20759086213e-10	1.698970004	3.34240094435	3.45527891519	3.83904100678	2.88325251158	2.6987962677	5.28616880036	4.77990659087	5.32274213671	4.27716347391	5.03153693455	4.81448066672	5.03353621013	3.69282928328
94582	50	2437.05004883	2854.38989258	6127.65966797	1352.33996582	E9	20190324	6	508.300018311	218538.703125	60365.0	237259.21875	0	57867.0390625	136285.609375	83677.0	106739.179688	4933.89990234	B09	1	4.63535926393e-11	1.698970004	3.38686444823	3.45551329486	3.78729463645	3.13108588297	2.70612012535	5.33952836151	4.78078520497	5.37522309602	4.76243126098	5.13445000038	4.92260610141	5.02832386084	3.69319033439
94672	50	1663.9699707	2366.97998047	5415.40966797	648.450012207	E9	20190324	6	283.050018311	131902.375	60314.0	143322.515625	0	49111.0390625	50910.75	38346.0	87010.03125	4938.5	B09	1	2.54271069336e-10	1.698970004	3.22114548441	3.37419458475	3.73363131596	2.81187650276	2.45186318732	5.12025261541	4.78041813166	5.15631442238	4.69117912278	4.70680949496	4.58372006793	4.93956932463	3.6935950581
94710	50	1081.07995605	2057.43994141	3769.14990234	52.4700012207	E9	20190324	6	55.25	171483.453125	60337.0	186259.515625	0	6952.87988281	84462.8046875	51937.0	106578.25	4940.60009766	B09	1	1.97056016226e-10	1.698970004	3.03385781531	3.31332716661	3.57624341006	1.7199110743	1.74233228236	5.23422222022	4.78058371293	5.27011846922	3.84216472663	4.92666549859	4.71547686017	5.02766858491	3.69377970262
94742	50	2062.82983398	2243.01000977	5202.88964844	289.08001709	E9	20190324	6	96.9000015259	188203.953125	60360.0	204342.84375	0	40456.2382812	102590.75	64184.0	104751.773438	4942.0	B09	1	1.37153951519e-10	1.698970004	3.31446340383	3.35083121169	3.71624461475	2.46101807172	1.98632378389	5.27462874131	4.7807492311	5.31035943297	4.60698549856	5.01110820478	4.80742677919	5.02016138426	3.69390274107
95002	50	1995.06994629	2539.45996094	5221.36962891	335.610015869	E9	20190324	6	189.550003052	172211.203125	60297.0	187174.0625	0	45751.1992188	118692.304688	74025.0	105080.96875	4957.70019531	B09	1	4.72729023349e-11	1.698970004	3.29995812647	3.4047413698	3.71778443868	2.52583491334	2.27772379575	5.23606140088	4.78029570491	5.27224566655	4.66040248217	5.07442256276	4.86937841606	5.02152406793	3.69528026034
95356	50	2060.52001953	2847.45996094	5952.09960938	1129.58996582	E9	20190324	6	164.900009155	166595.8125	60281.0	181118.8125	0	62257.359375	97496.703125	57273.0	111562.945312	4980.29980469	B09	1	1.51927937524e-10	1.698970004	3.31397683838	3.45445762604	3.77467019059	3.05292082587	2.21722067976	5.22166408092	4.7801804482	5.25796356208	4.79419069628	4.98898993017	4.75794993236	5.04751997132	3.69725548726
95444	50	1584.65991211	2009.69995117	4559.16992188	396.989990234	E9	20190324	6	90.9500045776	169535.21875	60273.0	184338.953125	0	44580.8007812	85221.0	55109.0	101345.40625	4985.79980469	B09	1	2.14586579594e-10	1.698970004	3.19993607151	3.30313122196	3.65888577881	2.59877955653	1.95880272526	5.22925993098	4.78012280838	5.26561711677	4.64914786522	4.93054662599	4.74122253045	5.00580406792	3.69773483625
95460	50	2403.16992188	2466.31005859	4877.1796875	309.869995117	E9	20190324	6	154.699996948	179336.046875	60292.0	194934.109375	0	48547.8398438	93530.6015625	43860.0	139754.25	4986.70019531	B09	1	1.71467513823e-10	1.698970004	3.38078447972	3.39204767415	3.68816875638	2.4911795253	2.18949030513	5.25366759233	4.78025969048	5.28988783818	4.68616991056	4.97095372761	4.64206862734	5.14536502388	3.69781325885
95710	50	1558.47998047	2114.41992188	4412.10009766	307.890014648	E9	20190324	6	119.850006104	166829.40625	60212.0	181580.625	0	58005.1992188	94503.8515625	58352.0	106138.6875	5004.0	B09	1	1.80060284862e-10	1.698970004	3.1927012279	3.32519124203	3.64464535675	2.48839560429	2.07863806049	5.22227260413	4.77968305296	5.25906950661	4.76346692271	4.97544950881	4.76605574597	5.02587371289	3.69931730102
95760	50	1665.51000977	2179.86987305	4636.16992188	155.430007935	E9	20190324	6	158.100006104	183179.28125	60285.0	199134.734375	0	47776.9609375	108923.25	66793.0	106873.390625	5007.39990234	B09	1	1.31206737565e-10	1.698970004	3.22154724716	3.33843056924	3.66615934506	2.19153486918	2.1989318867	5.26287635062	4.78020926525	5.2991470191	4.67921852109	5.03712059113	4.82473095019	5.02886958787	3.69961227653
96014	50	2074.37988281	2730.41992188	6490.33007812	541.530029297	E9	20190324	6	551.650024414	200779.46875	60342.0	218061.765625	0	23043.6796875	135028.453125	84870.0	104268.0	5026.5	B09	1	5.35041250666e-11	1.698970004	3.31688829202	3.43622944401	3.81226678424	2.73362254443	2.74166364173	5.30271930078	4.78061970051	5.3385795242	4.3625518298	5.13042529244	4.92875420218	5.01815104327	3.70126568689
96298	50	2808.95996094	3590.51000977	7689.21972656	340.559997559	E9	20190324	6	109.650001526	163282.953125	60369.0	177258.375	0	65648.0	93617.3046875	64193.0	95575.8984375	5042.60009766	B09	1	1.67365889134e-10	1.698970004	3.44854554879	3.55515614181	3.88588227145	2.53219363406	2.04000864206	5.2129408464	4.78081398191	5.24860676363	4.81722149962	4.97135613331	4.80748767251	4.98034838919	3.70265452789
96354	50	1262.0300293	2238.38989258	4721.63964844	564.299987793	E9	20190324	6	56.1000022888	101918.367188	59972.0	111374.007812	0	47971.4414062	46398.1015625	36592.0	83098.65625	5047.29980469	B09	1	8.08473091639e-11	1.698970004	3.10106968882	3.3499357361	3.67409283902	2.75151004088	1.74896287897	5.00825245731	4.77794853232	5.0467838481	4.68098276798	4.66650021121	4.56338614726	4.91959400107	3.70305910217
96438	50	1523.82995605	2545.61987305	4733.18994141	366.300018311	E9	20190324	6	145.350006104	176478.296875	60265.0	191913.75	0	42804.078125	83348.453125	53705.0	101709.796875	5052.5	B09	1	1.46909442096e-10	1.698970004	3.18293650685	3.40579355275	3.67515393292	2.56383694037	2.16241505434	5.24669130391	4.7800651609	5.28310609165	4.63148514805	4.92089754411	4.73001472092	5.00736278698	3.70350632219
96808	50	1870.32995605	2801.26000977	5680.29003906	542.520019531	E9	20190324	6	466.650024414	141235.328125	60233.0	153669.90625	0	60898.640625	63771.25	42825.0	97590.484375	5077.79980469	B09	1	3.02803116735e-10	1.698970004	3.27191822977	3.44735342141	3.75437051162	2.73441576872	2.66899129289	5.14994334325	4.77983449443	5.18658882632	4.78460759845	4.80462492981	4.63169737164	4.98940747356	3.70567557455
97404	50	1286.66992188	2514.05004883	5298.36962891	811.799987793	E9	20190324	6	278.800018311	182440.890625	60303.0	198272.828125	0	23932.4804688	104599.304688	69003.0	99343.8046875	5113.79980469	B09	1	1.50466892529e-10	1.698970004	3.1094671487	3.40037391922	3.7241422526	2.90944904045	2.44529279795	5.26112218368	4.78033891829	5.29726320133	4.37898771316	5.01952879762	4.8388679727	4.99714078867	3.70874372224
97824	50	2077.45996094	3200.88989258	6424.87988281	333.630004883	E9	20190324	6	112.200004578	205606.046875	60324.0	223370.4375	0	33255.1992188	136995.359375	78432.0	114470.210938	5144.39990234	B09	1	5.29056870231e-11	1.698970004	3.31753266234	3.5052707351	3.80786501267	2.52326510182	2.04999287464	5.31303588311	4.78049013128	5.34902569483	4.52185955386	5.13670585597	4.89449328957	5.05869248311	3.71133472131
98252	50	1396.01000977	2226.06982422	4312.0	421.739990234	E9	20190324	6	277.950012207	141515.78125	60281.0	153852.4375	0	31682.640625	64005.8515625	43625.0	96153.296875	5172.20019531	B09	1	3.02423744649e-10	1.698970004	3.14488853231	3.34753878255	3.63467875218	2.62504478364	2.44396669745	5.15080487327	4.7801804482	5.18710438121	4.50082137118	4.80621968	4.63973543997	4.98296417979	3.71367532635
98280	50	1244.31994629	2370.06005859	4721.63964844	421.739990234	E9	20190324	6	314.5	133583.65625	60177.0	145479.796875	0	38536.078125	74430.25	52837.0	92319.0390625	5173.10009766	B09	1	1.52812785392e-10	1.698970004	3.09493206286	3.3747593514	3.67409283902	2.62504478364	2.49762064978	5.12575332614	4.77943053309	5.162802686	4.58586751376	4.87174947772	4.7229381511	4.96529127532	3.71375088193
98374	50	3393.38989258	4278.89013672	9608.05957031	1001.88000488	E9	20190324	6	267.75	134685.578125	60220.0	146575.125	0	116039.4375	65061.5507812	45592.0	93522.40625	5178.79980469	B09	1	2.80768290971e-10	1.698970004	3.53063376193	3.63133113583	3.98263568704	3.00081570922	2.4277294795	5.12932109479	4.77974075118	5.16606027323	5.0646056149	4.81332441074	4.65888864397	4.97091567232	3.71422912295
98882	50	1935.77990723	2710.39990234	5744.19970703	608.849975586	E9	20190324	6	348.5	203734.5	60232.0	221675.265625	0	41425.1210938	116826.554688	42540.0	179979.90625	5216.89990234	B09	1	9.1494388675e-11	1.698970004	3.28685597771	3.433033373	3.7592295305	2.78451029296	2.54220278243	5.3090645778	4.77982728413	5.34571723754	4.61726378662	5.06754156918	4.62879748557	5.25522402126	3.71741250391
99254	50	1546.92993164	2360.81982422	5249.85986328	526.679992676	E9	20190324	6	212.5	207936.28125	60257.0	226153.203125	0	35898.71875	140584.90625	83249.0	110672.484375	5240.29980469	B09	1	4.69813437623e-11	1.698970004	3.18947064273	3.37306284335	3.72014771076	2.72154682085	2.32735893439	5.31793027275	4.78000750577	5.35440274326	4.55507894859	5.14793869562	4.9203790254	5.04403965909	3.71935613427
99372	50	1334.40991211	2336.17993164	5245.23974609	589.049987793	E9	20190324	6	379.950012207	133791.6875	60152.0	145766.9375	0	19785.9199219	63073.4023438	42028.0	98352.96875	5245.79980469	B09	1	2.93424299256e-10	1.698970004	3.12528925928	3.36850628892	3.71976534344	2.77015215133	2.5797264628	5.12642913148	4.77925007182	5.16365902954	4.29635624706	4.7998462586	4.62353872359	4.99278747348	3.7198117126
99638	50	2019.70996094	2701.15991211	6620.45996094	200.970001221	E9	20190324	6	100.300003052	171011.3125	60201.0	186166.296875	0	57065.359375	97157.5546875	57801.0	110159.289062	5265.39990234	B09	1	1.76216328662e-10	1.698970004	3.30528900736	3.43155029574	3.82088816339	2.30313123515	2.00130094623	5.23302484018	4.77960370539	5.26990106007	4.75637255663	4.98747657572	4.7619353521	5.04202112444	3.72143136105
99712	50	1540.0	2079.77001953	3726.79980469	578.16003418	E9	20190324	6	247.350006104	188808.875	60340.0	205067.59375	0	19397.8398438	81949.3515625	52260.0	102767.554688	5270.89990234	B09	1	5.50384085633e-11	1.698970004	3.18752072084	3.31801531344	3.57133606406	2.76204806738	2.39331192542	5.27602240454	4.78060530584	5.31189703547	4.2877533693	4.91354552149	4.71816940539	5.01185602279	3.72188476877
99996	50	1633.16992188	2792.79003906	5306.83984375	538.559997559	E9	20190324	6	118.150001526	168681.796875	60281.0	183386.640625	0	51839.0390625	87177.703125	54569.0	104698.242188	5291.5	B09	1	2.21332059908e-10	1.698970004	3.21303137291	3.44603828683	3.72483598116	2.73123409233	2.07243373158	5.22706821867	4.7801804482	5.26336769494	4.71465694244	4.94040542246	4.73694599523	5.01993939023	3.72357880046
100048	50	1351.34997559	2066.67993164	3690.60986328	259.380004883	E9	20190324	6	327.25	199399.9375	60372.0	216455.890625	0	37285.6015625	94945.8515625	39824.0	156246.765625	5296.10009766	B09	1	5.59100423571e-11	1.698970004	3.13076783813	3.3152732223	3.56709813808	2.41393649409	2.51487965522	5.29972501785	4.78083556337	5.33536940919	4.57154115435	4.977475994	4.60014487926	5.19381103603	3.72395618479
100076	50	2655.72998047	2878.26000977	5580.95996094	343.529998779	E9	20190324	6	117.300003052	143111.859375	60200.0	155797.0	0	84763.359375	78191.5	48264.0	106173.507812	5298.0	B09	1	1.872016668e-10	1.698970004	3.42418391635	3.45913002369	3.7467089068	2.53596466785	2.06929802341	5.15567562431	4.77959649126	5.19255909072	4.92820816051	4.89315954457	4.68362331231	5.02601616603	3.72411195396
100154	50	1466.84997559	2502.5	4439.04980469	516.780029297	E9	20190324	6	175.950012207	180555.828125	60246.0	196409.828125	0	24946.2402344	73009.0546875	48306.0	99050.2578125	5305.79980469	B09	1	5.03907615522e-11	1.698970004	3.16638569796	3.39837408615	3.64729001769	2.71330572222	2.2453893013	5.25661151149	4.77992821746	5.2931632156	4.39700510032	4.86337672528	4.68400107703	4.99585561028	3.72475085941
101190	50	1664.73999023	2931.38989258	6371.75	760.320007324	E9	20190324	6	659.600036621	154260.28125	60346.0	167527.296875	0	65035.5195312	75122.1484375	52526.0	93728.921875	5381.29980469	B09	1	2.7372264923e-10	1.698970004	3.22134641224	3.46707358607	3.80425872762	2.88099641881	2.81928067108	5.18825411884	4.78064848843	5.22408558102	4.81315061392	4.87576799993	4.72037432934	4.97187362155	3.73088718827
102116	50	1787.16992188	3284.81982422	6461.83984375	331.649993896	E9	20190324	6	99.4500045776	151772.4375	60353.0	164806.359375	0	75898.2421875	63748.3007812	43185.0	96742.1328125	5453.39990234	B09	1	2.1498172386e-10	1.698970004	3.25216584664	3.51651155305	3.81035618986	2.52067999364	1.99760480745	5.18119290905	4.78069886269	5.21697396578	4.8802317177	4.80446861309	4.63533292393	4.98561565777	3.73666734603
102628	50	1543.84997559	2239.92993164	4631.54980469	650.429992676	E9	20190324	6	472.600006104	176966.078125	60322.0	192262.34375	0	38318.71875	104731.90625	63190.0	108620.195312	5489.70019531	B09	1	1.42050504784e-10	1.698970004	3.18860509526	3.35023443317	3.66572633853	2.81320055927	2.67449372291	5.24789002628	4.78047573231	5.28389423222	4.58341097929	5.0200790083	4.80064835536	5.03591057937	3.73954862731
103166	50	2049.73999023	2260.7199707	4622.31005859	1039.5	E9	20190324	6	256.700012207	144654.6875	60168.0	157560.328125	0	76472.8828125	77866.8046875	50044.0	101971.835938	5531.79980469	B09	1	2.04284306404e-10	1.698970004	3.31169877424	3.35424677079	3.66485907403	3.01682449367	2.40942588932	5.16033251142	4.77936557567	5.19744687657	4.88350746218	4.89135235352	4.69935201542	5.00848023857	3.74286645465
103468	50	1911.90991211	2698.84985352	4993.44970703	1015.73999023	E9	20190324	6	140.25	163209.828125	60172.0	177759.078125	0	53089.5195312	82518.8515625	51768.0	104465.21875	5554.70019531	B09	1	2.43210605799e-10	1.698970004	3.28146742476	3.4311787239	3.69840068011	3.0067825512	2.14690286993	5.21274630743	4.77939444683	5.24983178931	4.72500879492	4.91655317515	4.71406138681	5.01897171801	3.74466062367
103724	50	2597.20996094	2681.13989258	5727.25976562	556.380004883	E9	20190324	6	757.350036621	201023.0	60352.0	218290.078125	0	51054.9609375	110420.953125	48592.0	148924.671875	5571.39990234	B09	1	9.23956480558e-11	1.698970004	3.41450705983	3.42831947455	3.75794688142	2.74537151398	2.87929665075	5.30324574997	4.78069166672	5.3390339963	4.70803794825	5.04305149154	4.68656477457	5.17296665189	3.74596433224
103938	50	1469.92993164	2481.70996094	5408.47998047	431.640014648	E9	20190324	6	217.600006104	159630.71875	60268.0	173583.984375	0	44460.2382812	74746.453125	53336.0	91843.8515625	5585.60009766	B09	1	2.42159860495e-10	1.698970004	3.16729663337	3.39475102385	3.7330752265	2.6351216986	2.33765890321	5.20311646909	4.7800867796	5.23950965276	4.64797178594	4.87359058931	4.72702044212	4.963050088	3.74706983906
104234	50	1485.32995605	2275.34985352	4590.73974609	222.75	E9	20190324	6	202.300003052	173783.140625	60367.0	188663.53125	0	54321.5195312	84286.8515625	56603.0	97588.8828125	5605.29980469	B09	1	1.76386316868e-10	1.698970004	3.17182293997	3.35704818243	3.66188267285	2.34781771271	2.30599588932	5.24000764157	4.78079959368	5.27568795895	4.73497190993	4.92575983157	4.75283944972	4.98940034627	3.7485988462
104290	50	1851.07995605	2855.15991211	6859.9296875	691.020019531	E9	20190324	6	93.5	177478.6875	60289.0	192924.8125	0	41665.359375	92095.8046875	60613.0	99575.84375	5609.10009766	B09	1	1.80077923455e-10	1.698970004	3.26742517819	3.45563043728	3.83631966432	2.8394906295	1.97081161087	5.24914620834	4.78023808038	5.28538808684	4.61977513209	4.96423984689	4.78256577966	4.99815399507	3.74889319032
104422	50	2360.81982422	2594.89990234	5440.81982422	429.660003662	E9	20190324	6	172.550003052	164946.484375	60355.0	179105.84375	0	57912.8007812	95263.75	60455.0	103270.296875	5619.89990234	B09	1	1.62294418622e-10	1.698970004	3.37306284335	3.4141206097	3.73566434424	2.63312492781	2.23691497131	5.21734306354	4.78071325426	5.25310975596	4.76277456881	4.97892767325	4.7814322255	5.01397542551	3.74972858029
104590	50	2175.25	3097.70996094	6782.9296875	1160.2800293	E9	20190324	6	311.100006104	209707.71875	60376.0	227630.265625	0	52119.7578125	113248.90625	74616.0	99467.6796875	5630.29980469	B09	1	6.28062448913e-11	1.698970004	3.33750917733	3.49104075227	3.83141731515	3.06456281725	2.49290001963	5.32161441592	4.78086433698	5.35723000517	4.71700238899	5.05403401632	4.87283196375	4.99768198714	3.75053152097
104776	50	1892.65991211	2905.20996094	6240.08007812	135.630004883	E9	20190324	6	96.9000015259	141037.953125	60137.0	153700.109375	0	54272.2382812	67246.0546875	47085.0	93597.484375	5646.20019531	B09	1	2.9494233257e-10	1.698970004	3.27707258356	3.46317752453	3.79519016296	2.13235577739	1.98632378389	5.14933599645	4.77914175905	5.18667417655	4.73457773301	4.82766680945	4.67288257476	4.97126417634	3.75175627271
104910	50	1915.76000977	2792.02001953	6257.02001953	729.630004883	E9	20190324	6	277.950012207	186921.6875	60232.0	203381.921875	0	46185.9179688	111705.304688	69676.0	105068.015625	5656.39990234	B09	1	1.22820703452e-10	1.698970004	3.28234110341	3.44591852797	3.79636754452	2.86310268536	2.44396669745	5.27165969311	4.77982728413	5.30831234692	4.66450957987	5.04807379748	4.84308321049	5.02147053	3.7525401061
105414	50	1604.67993164	2106.7199707	4514.50976562	753.390014648	E9	20190324	6	157.25	197905.390625	60403.0	214723.25	0	34862.9609375	114689.65625	63859.0	117701.523438	5688.60009766	B09	1	1.08278818368e-10	1.698970004	3.2053884213	3.32360681218	3.65461059681	2.87701985981	2.19659065412	5.29645762385	4.781058509	5.33187907192	4.5423642693	5.05952425107	4.80522211342	5.07078208405	3.75500540442
105574	50	2256.09985352	2553.31982422	6079.91992188	748.440002441	E9	20190324	6	143.650009155	195992.65625	60468.0	212419.359375	0	70383.28125	119918.851562	71540.0	109854.648438	5703.0	B09	1	9.83155040887e-11	1.698970004	3.35335831733	3.40710521715	3.78389785925	2.87415699152	2.15730565801	5.29223979886	4.7815256044	5.32719409474	4.84746950967	5.07888746071	4.85454893581	5.04081843857	3.75610337159
105680	50	12276.109375	19473.2988281	41827.1679688	512.820007324	E9	20190324	6	417.350006104	195029.890625	60349.0	211792.71875	0	262143.0	134198.859375	84205.0	104445.78125	5710.39990234	B09	1	4.81020979291e-11	1.698970004	4.08906074916	4.28943952838	4.62145846039	2.70996496055	2.62050042419	5.2901011772	4.78067007811	5.32591102536	5.41853826525	5.12774882456	4.92533788019	5.01889090275	3.75666652318
105862	50	3138.52001953	3570.48999023	8324.46972656	1729.5300293	E9	20190324	6	177.650009155	179575.328125	60333.0	195061.546875	0	106843.4375	93087.75	57789.0	105566.78125	5721.60009766	B09	1	1.68856839498e-10	1.698970004	3.49672490321	3.55272781988	3.92035657825	3.23792810694	2.24956523421	5.25424666866	4.78055492073	5.29017166393	5.02874785224	4.96889253321	4.76184517936	5.02352728004	3.75751750019
105996	50	2158.31005859	2605.67993164	5943.62988281	1001.88000488	E9	20190324	6	173.400009155	207805.640625	60413.0	225427.46875	0	46113.7578125	103822.40625	62621.0	108655.328125	5730.5	B09	1	4.65854051591e-11	1.698970004	3.33411383472	3.41592106815	3.77405175754	3.00081570922	2.23904911607	5.31765733176	4.78113040254	5.35300683451	4.66383051434	5.01629109013	4.79671999862	5.03605102765	3.75819251687
106032	50	2460.14990234	3116.95996094	6909.20996094	486.089996338	E9	20190324	6	82.4500045776	143061.453125	60269.0	155563.8125	0	82242.15625	64067.0507812	46013.0	91250.265625	5732.89990234	B09	1	2.96919285591e-10	1.698970004	3.39096157043	3.49373122356	3.83942839047	2.68671668345	1.91619068409	5.15552263201	4.78009398559	5.19190857813	4.91509448827	4.80663473244	4.66288054974	4.96023413734	3.75837435897
106374	50	904.75	2117.5	4985.75	765.270019531	E9	20190324	6	334.900024414	191014.84375	60341.0	207460.078125	0	22535.9199219	88835.203125	54689.0	106454.757812	5760.10009766	B09	1	7.56877301435e-11	1.698970004	2.95652859178	3.325823419	3.69773049793	2.8838146996	2.5249151792	5.28106711755	4.78061250324	5.31693453711	4.35287529078	4.94858509971	4.73789998228	5.02716507625	3.76043003056
106582	50	2640.32983398	3173.16992188	7289.58984375	245.520004272	E9	20190324	6	258.399993896	216263.859375	60348.0	234855.640625	0	75570.0	127179.554688	54508.0	152910.40625	5771.89990234	B09	1	5.78303352713e-11	1.698970004	3.42165818298	3.501493329	3.86270309298	2.39008688298	2.41229249906	5.334983949	4.78066288167	5.37080099527	4.87834942222	5.10441729999	4.73646024725	5.18443704214	3.76131879085
106866	50	1904.20996094	2651.10986328	5885.87988281	1067.2199707	E9	20190324	6	333.200012207	134976.671875	60353.0	146568.21875	0	43126.1601562	55441.25	38517.0	94332.3203125	5792.70019531	B09	1	2.85092281057e-10	1.698970004	3.27971483262	3.42342772548	3.76981139491	3.02825394353	2.52270500865	5.13025871552	4.78069886269	5.16603980988	4.63474079139	4.74383301349	4.58565245358	4.97466051701	3.76288105191
107468	50	1517.66992188	2043.57995605	4993.44970703	150.479995728	E9	20190324	6	130.900009155	181070.578125	60273.0	196881.546875	0	31038.4804688	113971.40625	71969.0	103784.0	5838.79980469	B09	1	9.7867840188e-11	1.698970004	3.1811773271	3.31039163436	3.69840068011	2.17747877021	2.11693967693	5.25784788822	4.78012280838	5.29420501291	4.49190045163	5.0567959069	4.85714546826	5.01613040508	3.76632358482
107700	50	2928.30981445	2885.95996094	6133.81982422	1056.32995605	E9	20190324	6	264.350006104	172832.453125	60334.0	187734.0625	0	120102.398438	123190.5	75870.0	106411.132812	5858.5	B09	1	3.54204625859e-11	1.698970004	3.46661702307	3.46029030151	3.7877310148	3.02379959595	2.42217932477	5.23762529422	4.78056211896	5.27354307823	5.07955168032	5.09057721792	4.88007008406	5.02698706655	3.76778643426
107948	50	913.989990234	2022.01989746	3401.85986328	559.349975586	E9	20190324	6	295.800018311	116816.296875	59898.0	127811.828125	0	24383.0390625	72108.8984375	43242.0	109285.625	5876.5	B09	1	5.31812225654e-11	1.698970004	2.96094143949	3.3057854249	3.53171641925	2.74768362346	2.47099819654	5.06750343481	4.7774123215	5.10657104672	4.38708783442	4.85798886117	4.63590577244	5.03856304032	3.76911874049
108252	50	1671.66992188	2289.97998047	5467.0	183.150009155	E9	20190324	6	123.25	141982.953125	60341.0	154206.828125	0	60212.2382812	64316.953125	43409.0	97101.4375	5899.60009766	B09	1	3.0163672172e-10	1.698970004	3.22315052833	3.35983168565	3.73774907389	2.26280694471	2.09078692795	5.15223620489	4.78061250324	5.18810360427	4.77968477162	4.80832546248	4.63757978124	4.9872256593	3.77082257414
108360	50	1664.73999023	2169.85986328	3800.7199707	561.33001709	E9	20190324	6	380.800018311	201900.5625	60397.0	219079.671875	0	21086.5605469	107550.5	65609.0	107430.828125	5908.20019531	B09	1	8.12923738634e-11	1.698970004	3.22134641224	3.33643168658	3.57986587285	2.74921826671	2.5806969606	5.3051375289	4.78101536717	5.3406020818	4.32400574724	5.03161243375	4.81696341837	5.03112892348	3.77145520266
108664	50	1781.77990723	2981.43994141	5488.56005859	211.86000061	E9	20190324	6	80.75	146565.296875	60257.0	159405.59375	0	57327.6015625	68830.453125	49457.0	91207.9765625	5928.60009766	B09	1	2.93561917e-10	1.698970004	3.25085405718	3.47442606527	3.73945842084	2.3260489692	1.907142531	5.16603115203	4.78000750577	5.20250355729	4.75836377241	4.83778062861	4.69422776906	4.96003282107	3.77295215683
109010	50	1084.15991211	1998.14990234	4474.46972656	466.290008545	E9	20190324	6	106.25	139115.96875	60113.0	151666.109375	0	37410.5585938	52382.1015625	35269.0	97335.15625	5956.60009766	B09	1	1.98201792533e-10	1.698970004	3.03509334477	3.30062806613	3.65074157407	2.66865610969	2.02632893872	5.14337698436	4.77896840241	5.18088854614	4.57299419289	4.71918291827	4.54739314607	4.98826973038	3.77499844428
109256	50	1086.40002441	2008.0	4736.80029297	247.0	E9	20190322	4	120.400001526	173550.265625	60176.0	189008.75	0	13217.3398438	75242.2578125	46420.0	106227.429688	57.2999992371	B09	25	1.12009112103e-10	1.698970004	3.0359897667	3.30276370847	3.67548507493	2.39269695326	2.08062649243	5.23942528271	4.77942331608	5.27648190993	4.12114405671	4.87646181905	4.66670513612	5.02623667328	1.75815461618
109270	50	1696.0	2443.19995117	5456.80029297	982.0	E9	20190322	4	227.900009155	189286.0	60216.0	206009.140625	0	23992.28125	78649.578125	48748.0	105735.179688	60.7999992371	B09	25	3.66808459183e-11	1.698970004	3.22942584792	3.38795901103	3.73693805984	2.99211148779	2.35774434263	5.2771184938	4.77971190303	5.31388649044	4.38007154381	4.89569639742	4.68795680246	5.02421950767	1.78390357382
109322	50	2351.19995117	5121.60009766	9850.40039062	212.0	E9	20190322	4	163.400009155	167993.8125	60300.0	182581.140625	0	47516.7226562	95116.859375	62232.0	100166.773438	67.8000030518	B09	25	1.80382258973e-10	1.698970004	3.37128956405	3.70940566508	3.99345388369	2.32633586093	2.21325207653	5.22529328621	4.78031731214	5.26145591588	4.67684647866	4.97825750205	4.79401375848	5.00072368455	1.83122971342
109342	50	1416.80004883	2860.0	5003.20019531	310.0	E9	20190322	4	81.7000045776	163306.390625	60228.0	177698.859375	0	30088.8203125	67406.8046875	40896.0	108019.671875	69.1999969482	B09	25	1.30156187608e-10	1.698970004	3.15130856315	3.45636603313	3.69924788085	2.49136169383	1.91222208087	5.2130031802	4.77979844173	5.24968464014	4.47840516076	4.82870374059	4.61168083214	5.03350285372	1.8401060753
109388	50	1376.0	2323.19995117	6241.60009766	1002.0	E9	20190322	4	308.739990234	214908.46875	60326.0	233468.875	0	17643.7597656	144086.984375	70854.0	133272.4375	72.5999984741	B09	25	4.12746357167e-11	1.698970004	3.1386184339	3.36608658989	3.79529593976	3.00086772153	2.48959288608	5.33225352977	4.78050452977	5.36822899061	4.24659113587	5.15862475202	4.85036437299	5.12474034087	1.86093661157
109514	50	1163.20007324	2240.0	4766.39990234	58.0	E9	20190322	4	21.5	137500.71875	60172.0	149758.140625	0	491.059997559	84149.28125	62552.0	88163.578125	89.5	B09	25	9.38205103926e-11	1.698970004	3.06565442086	3.35024801833	3.67819047697	1.76342799356	1.33243845992	5.13830496834	4.77939444683	5.17539043929	2.69113455733	4.92505041086	4.79624120012	4.94528920774	1.95182303532
109664	50	1599.20007324	2494.40014648	4446.39990234	792.0	E9	20190322	4	626.08001709	173063.203125	60302.0	188084.46875	0	13096.0800781	78851.6796875	51966.0	99442.3984375	107.800003052	B09	25	1.44663517995e-10	1.698970004	3.203902801	3.39696612335	3.64800851989	2.89872518159	2.79662984241	5.23820473755	4.78033171636	5.27435293476	4.11714132198	4.89681094904	4.71571928898	4.99757159045	2.03261877315
109712	50	2511.19995117	4362.39990234	9509.60058594	662.0	E9	20190322	4	276.920013428	163841.015625	60260.0	178185.9375	0	85815.1015625	67771.4375	45504.0	97606.125	115.099998474	B09	25	1.28857972438e-10	1.698970004	3.39988129425	3.63972547496	3.97816227646	2.82085798944	2.442354344	5.21442263143	4.78002912734	5.25087342637	4.93356372081	4.83104669756	4.65804957471	4.98947707146	2.06107531787
109884	50	1606.40002441	2001.59997559	4300.80029297	1558.0	E9	20190322	4	805.820007324	167638.09375	60200.0	182497.1875	0	21093.2207031	87165.3046875	53276.0	107224.0	143.899993896	B09	25	2.24691872949e-10	1.698970004	3.20585370207	3.30137728705	3.63354927662	3.19256745334	2.90623804608	5.22437271373	4.77959649126	5.26125617585	4.3241428968	4.94034365258	4.72653161025	5.03029200458	2.15806077552
110088	50	2105.60009766	3146.40014648	5911.20019531	992.0	E9	20190322	4	165.119995117	191357.78125	60316.0	207918.6875	0	118818.460938	86770.5625	53304.0	106682.34375	175.699996948	B09	25	6.45859414192e-11	1.698970004	3.32337589208	3.49781395362	3.7716756679	2.99651167215	2.2177996671	5.28184612679	4.78043253254	5.31789352499	5.07488392264	4.93837241282	4.72675980026	5.02809254832	2.24477175395
110118	50	1912.80004883	3306.40014648	6528.0	467.0	E9	20190322	4	198.660003662	188676.8125	60337.0	204934.34375	0	22502.7597656	88349.5234375	53589.0	108045.960938	182.5	B09	25	8.70549316393e-11	1.698970004	3.28166957419	3.51935541151	3.81478014575	2.66931688057	2.29811043914	5.27571853068	4.78058371293	5.31161474538	4.35223578378	4.94620421124	4.72907565295	5.03360853637	2.26126286879
110156	50	1970.40002441	3063.19995117	6700.80029297	333.0	E9	20190322	4	843.66003418	139639.953125	60232.0	151936.578125	0	45745.9804688	58910.859375	41820.0	92319.046875	190.300003052	B09	25	2.83448091062e-10	1.698970004	3.29455440421	3.48617534642	3.82612667465	2.52244423351	2.92616747622	5.14500969436	4.77982728413	5.18166234111	4.66035294022	4.77019535815	4.62138402848	4.96529131207	2.27943879525
110276	50	3432.80004883	4688.80029297	8146.39990234	284.0	E9	20190322	4	268.320007324	198620.359375	60280.0	215938.671875	0	79468.3046875	97837.8984375	68984.0	92947.7109375	215.699996948	B09	25	6.87686886774e-11	1.698970004	3.5356485077	3.67106173551	3.91096572555	2.45331834005	2.42865305712	5.29802376335	4.78017324364	5.33433042593	4.90019394823	4.99050711546	4.83874837309	4.96823869869	2.33385013896
110294	50	3243.19995117	6137.60009766	13100.0	1323.0	E9	20190322	4	546.960021973	148686.0625	60239.0	161760.484375	0	105557.265625	79570.640625	58267.0	89497.34375	217.199996948	B09	25	2.15854223809e-10	1.698970004	3.51097372481	3.78799858806	4.11727129566	3.12155984419	2.73795558434	5.17227026063	4.77987775373	5.2088724387	5.02348813165	4.90075285459	4.76542265809	4.9518101458	2.33685981481
110342	50	2536.0	6044.80029297	12837.6005859	1795.0	E9	20190322	4	228.760009766	198235.546875	60301.0	215445.28125	0	21176.640625	97120.6640625	55853.0	113958.070312	225.699996948	B09	25	6.83839276848e-11	1.698970004	3.40414924921	3.78138195729	4.10848385943	3.25406445291	2.35938010641	5.29718153323	4.78032451431	5.33333698647	4.32585706655	4.98731164323	4.74704650509	5.05674508659	2.35353155321
110600	50	1750.40002441	3275.19995117	6715.20019531	710.0	E9	20190322	4	275.200012207	156995.90625	60155.0	171039.546875	0	22516.5195312	112114.765625	73707.0	99685.953125	287.700012207	B09	25	4.03101702162e-11	1.698970004	3.24313731071	3.51523781884	3.8270589645	2.85125834872	2.43964844883	5.1958883281	4.77927173113	5.23309653732	4.35250126073	5.04966281337	4.86750873504	4.99863396563	2.45893988032
110680	50	2628.80004883	4506.39990234	8608.0	1831.0	E9	20190322	4	307.020019531	159026.5	60232.0	173030.296875	0	44330.421875	64581.6992188	42476.0	99642.765625	302.700012207	B09	25	1.4157291779e-10	1.698970004	3.41975755416	3.65382972882	3.93490225832	3.2626883443	2.48716669498	5.2014695007	4.77982728413	5.23812215292	4.64670186433	4.81010946762	4.62814361213	4.99844577305	2.48101243847
110728	50	2192.80004883	3370.40014648	6952.0	876.0	E9	20190322	4	161.680007935	173105.8125	60313.0	188096.46875	0	10762.9003906	83106.1015625	54733.0	99509.2890625	310.0	B09	25	1.75085279332e-10	1.698970004	3.3409990322	3.52768146499	3.84210976344	2.94250410617	2.20865632182	5.23831165074	4.78041093104	5.27438064235	4.03192932095	4.9196329104	4.73824925314	4.99786362346	2.49136169383
110756	50	1671.20007324	2548.0	5276.0	232.0	E9	20190322	4	53.3199996948	138361.25	60209.0	150602.796875	0	45029.6015625	45432.0820312	31073.0	95820.7109375	316.200012207	B09	25	9.92447678799e-11	1.698970004	3.22302844601	3.40619942366	3.72230478687	2.36548798489	1.72689013826	5.14101447692	4.77966141415	5.17783303731	4.65349810419	4.65736263983	4.49238318504	4.98145938876	2.49996188236
110766	50	4916.80029297	9007.20019531	19720.0	1875.0	E9	20190322	4	1773.32006836	177651.21875	60276.0	193154.015625	0	141505.265625	85121.9453125	35860.0	155564.75	316.799987793	B09	25	1.48082244479e-10	1.698970004	3.69168256879	3.95458981554	4.29490691061	3.27300127206	3.24878712893	5.24956819125	4.78014442421	5.28590374145	5.15077260092	4.9300415401	4.55461028523	5.19191119539	2.50078515618
110820	50	2180.80004883	4339.20019531	8328.79980469	1515.0	E9	20190322	4	171.13999939	172446.21875	60245.0	187591.25	0	48381.0195312	87583.2578125	55221.0	103943.359375	326.299987793	B09	25	2.01834228055e-10	1.698970004	3.33861584821	3.6374096874	3.92058242328	3.18041263284	2.2333515261	5.23665367598	4.77992100872	5.2732125773	4.68467501599	4.9424210955	4.74210426704	5.0167967488	2.51361705754
110836	50	1898.40002441	3743.19995117	7766.39990234	1146.0	E9	20190322	4	190.919998169	203838.859375	60353.0	221344.15625	0	8909.60058594	138232.96875	74117.0	122228.851562	328.600006104	B09	25	4.90909517055e-11	1.698970004	3.27838773079	3.57324302652	3.89021974919	3.05918461763	2.28085142153	5.30928698047	4.78069886269	5.34506806057	3.94985823521	5.14061163521	4.86991783226	5.08717373124	2.51666756717
110878	50	1516.80004883	2679.19995117	5504.0	809.0	E9	20190322	4	63.6399993896	134746.640625	60133.0	146853.75	0	37938.9023438	42471.9609375	29221.0	95254.875	334.200012207	B09	25	9.17401977823e-11	1.698970004	3.18092833397	3.42800512662	3.74067842523	2.90794852161	1.80373016681	5.12951794658	4.77911287108	5.16688504097	4.57908476164	4.6281023129	4.46569507426	4.97888721145	2.52400646142
110896	50	1880.0	1998.40002441	3605.60009766	232.0	E9	20190322	4	95.4599990845	220477.71875	60316.0	239558.78125	0	28760.9804688	122314.359375	51880.0	154510.296875	336.399993896	B09	25	4.18284899334e-11	1.698970004	3.27415784926	3.30068242634	3.55697755683	2.36548798489	1.97982142587	5.34336470667	4.78043253254	5.37941209495	4.45880368717	5.08747744503	4.71499996741	5.18895742698	2.52685597925
110936	50	1834.40002441	3247.19995117	6516.0	1319.0	E9	20190322	4	177.160003662	168437.5625	60328.0	182978.453125	0	63160.9804688	73561.8203125	46440.0	103810.234375	342.700012207	B09	25	1.42258983217e-10	1.698970004	3.2634940475	3.51150903178	3.81398107564	3.12024479555	2.24836568059	5.22643894802	4.78051892778	5.26239995181	4.80044886309	4.86665246747	4.66689221107	5.01624017156	2.5349141199
111052	50	2365.60009766	4084.0	8235.20019531	1678.0	E9	20190322	4	841.940002441	166482.21875	60365.0	180743.453125	0	59499.1015625	82863.578125	55305.0	98192.703125	355.5	B09	25	2.27781862059e-10	1.698970004	3.37394132945	3.61108573341	3.91567416121	3.22479195649	2.92528114431	5.22136785519	4.78078520497	5.25706257527	4.77451040792	4.9183636826	4.74276439666	4.99207921579	2.55083960507
111082	50	1543.20007324	2620.0	5893.60009766	1002.0	E9	20190322	4	292.399993896	175793.859375	60373.0	190827.484375	0	24317.3613281	85605.2578125	51477.0	108985.101562	359.600006104	B09	25	1.66652266589e-10	1.698970004	3.18842223525	3.41830129132	3.77038066404	3.00086772153	2.46597735922	5.24500370074	4.78084275695	5.28064092515	4.38591644795	4.93250043955	4.71161322896	5.03736713325	2.55581969043
111176	50	2236.80004883	4228.0	8536.79980469	1229.0	E9	20190322	4	92.0200042725	163349.6875	60316.0	177486.65625	0	18419.4804688	75844.2578125	48824.0	101805.039062	368.899993896	B09	25	2.15226459224e-10	1.698970004	3.34962716355	3.62613497864	3.93129509696	3.08955188289	1.96388224909	5.21311830797	4.78043253254	5.24916570762	4.26527737653	4.87992270582	4.68863335695	5.00776927489	2.56690864804
111252	50	1507.20007324	1996.0	4024.80004883	612.0	E9	20190322	4	252.840011597	191602.015625	60244.0	208432.875	0	24474.7402344	99564.78125	57732.0	113023.585938	377.399993896	B09	25	1.11015396268e-10	1.698970004	3.17817090655	3.30016053695	3.60474430959	2.78675142215	2.40284580157	5.28240007348	4.77991379985	5.31896621897	4.38871809106	4.99810574391	4.76141660295	5.05316908219	2.57680188881
111290	50	1088.0	2512.0	4822.39990234	158.0	E9	20190322	4	80.8400039673	167869.5625	60367.0	182243.609375	0	3721.2199707	94154.5234375	54959.0	112274.804688	380.899993896	B09	25	1.87712244238e-10	1.698970004	3.03662889536	3.40001963507	3.68326322184	2.19865708695	1.90762632616	5.22497195858	4.78079959368	5.26065230812	3.57068534302	4.97384118953	4.74003882197	5.05028230824	2.5808109657
111516	50	1563.20007324	2214.40014648	5500.0	1482.0	E9	20190322	4	474.720001221	208827.328125	60285.0	227016.796875	0	30657.28125	122709.101562	68969.0	116601.132812	406.799987793	B09	25	7.74873059085e-11	1.698970004	3.19401456672	3.34525610151	3.74036268949	3.17084820364	2.67643753009	5.31978733187	4.78020926525	5.35605799164	4.48653363811	5.08887677635	4.83865392908	5.06670276974	2.60938093122
111742	50	2176.0	3692.80004883	7716.0	1945.0	E9	20190322	4	275.200012207	203689.046875	60308.0	221346.515625	0	51605.1601562	99077.1640625	60880.0	106654.429688	429.5	B09	25	4.99538776094e-11	1.698970004	3.33765889103	3.56735579288	3.88739221897	3.28891960566	2.43964844883	5.30896767598	4.78037492616	5.34507268983	4.71269313022	4.99597356705	4.78447464376	5.02797889775	2.63296316817
112032	50	2462.40014648	3678.40014648	7278.39990234	544.0	E9	20190322	4	509.119995117	212081.96875	60392.0	230146.4375	0	67304.4609375	110859.164062	61544.0	118049.960938	455.100006104	B09	25	4.8056682256e-11	1.698970004	3.39135862832	3.56565897122	3.86203591366	2.7355988997	2.7068201538	5.32650374629	4.78097941236	5.36200425672	4.8280438502	5.04477159946	4.78918571943	5.07206584771	2.65810684133
112082	50	960.799987793	2048.0	4194.39990234	746.0	E9	20190322	4	373.240020752	107414.476562	59922.0	117477.976562	0	5463.58007812	63266.7617188	45078.0	91979.4765625	459.0	B09	25	4.13654423608e-11	1.698970004	2.98263298888	3.3113299523	3.62266983459	2.87273882747	2.5719882049	5.03106281644	4.77758630026	5.06995645764	3.73747731279	4.80117560586	4.65396463922	4.96369093376	2.66181268554
112116	50	1646.40002441	2183.19995117	4106.39990234	488.0	E9	20190322	4	36.9799995422	162014.890625	60145.0	176536.84375	0	7611.86035156	69308.2578125	43729.0	103871.265625	461.899993896	B09	25	1.64315497005e-10	1.698970004	3.21653536386	3.33909351295	3.61346124092	2.688419822	1.56796690145	5.20955493194	4.77919952922	5.2468353577	3.88149081205	4.84078498221	4.64076954596	5.01649542334	2.66454795651
112316	50	1475.20007324	2281.60009766	4752.80029297	678.0	E9	20190322	4	78.2600021362	165535.078125	60208.0	180183.796875	0	24440.3398438	70709.203125	47312.0	97945.5234375	481.899993896	B09	25	1.42691961515e-10	1.698970004	3.16885092527	3.35823952676	3.67694956614	2.83122969387	1.89353985542	5.21889003812	4.77965420098	5.25571573423	4.38810724049	4.84947594288	4.67497130718	4.99098459152	2.6829569208
112336	50	12336.0	20127.2011719	41792.0	967.0	E9	20190322	4	493.640014648	210796.859375	60265.0	229233.9375	0	262143.0	119932.164062	67197.0	116967.640625	483.100006104	B09	25	7.05712192217e-11	1.698970004	4.09117436071	4.3037833874	4.62109315526	2.98542647408	2.69341035653	5.32386413611	4.7800651609	5.36027891425	5.41853826525	5.07893567018	4.82734988447	5.06806572977	2.68403704297
112512	50	1765.59997559	2389.60009766	4746.39990234	455.0	E9	20190322	4	258.860015869	130581.0625	60058.0	142491.609375	0	35389.0	63128.3007812	40206.0	102899.476562	502.600006104	B09	25	2.68105553737e-10	1.698970004	3.24689231415	3.37832522734	3.67636432639	2.65801139666	2.41306497346	5.11588019801	4.7785708656	5.15378929165	4.54886829079	4.80022409962	4.60429086832	5.01241316556	2.70122248953
112538	50	1534.40002441	2432.80004883	5349.60009766	1488.0	E9	20190322	4	429.140014648	165501.703125	60332.0	179777.21875	0	18238.8808594	61642.2226562	41132.0	98215.125	505.600006104	B09	25	6.01960032063e-11	1.698970004	3.18593859674	3.38610641585	3.72832131812	3.17260293121	2.63259901169	5.21880246732	4.78054772238	5.25473465737	4.26099818643	4.78987828984	4.61417982713	4.99217837372	2.70380707052
112672	50	2916.80004883	2046.40002441	4122.39990234	1049.0	E9	20190322	4	129.0	138956.21875	60185.0	151310.71875	0	19036.9609375	59088.8828125	40089.0	96596.296875	524.5	B09	25	2.90235748863e-10	1.698970004	3.46490665858	3.31099053232	3.61515011916	3.02077548819	2.1105897103	5.14287798766	4.77948826486	5.17986969424	4.27959761876	4.7715057789	4.60302522313	4.98496047758	2.71974549253
112760	50	4069.60009766	5320.80029297	11417.6005859	1028.0	E9	20190322	4	380.980010986	143933.328125	60204.0	156680.859375	0	105450.625	66404.8984375	45320.0	96026.2890625	533.099975586	B09	25	2.9889207992e-10	1.698970004	3.60955173504	3.72597695874	4.05757484631	3.01199311466	2.58090218999	5.15816136756	4.77962534708	5.19501594493	5.02304915812	4.82220011681	4.65628990119	4.98239014587	2.72680866264
112850	50	1587.20007324	2336.80004883	5241.60009766	141.0	E9	20190322	4	64.5	163435.609375	60032.0	178420.125	0	27609.4414062	80546.7421875	34960.0	150992.890625	539.599975586	B09	25	2.40405467335e-10	1.698970004	3.20063167485	3.36862155304	3.71946388384	2.14921911266	1.80955971464	5.21334668665	4.77838281236	5.2514438393	4.44105762009	4.90604797953	4.54357142396	5.17895649938	2.73207192135
113280	50	4663.20019531	8413.60058594	17169.5996094	1748.0	E9	20190322	4	2149.14013672	148595.890625	60235.0	161673.125	0	178953.96875	64702.1015625	41403.0	102415.703125	590.700012207	B09	25	2.61199587596e-10	1.698970004	3.6686840605	3.92498189116	4.23476016764	3.2425414283	3.332264735	5.17200679931	4.77984891468	5.20863783293	5.25274133439	4.81091838704	4.6170318106	5.01036655095	2.77136697983
113386	50	2506.40014648	3283.19995117	6957.60009766	836.0	E9	20190322	4	221.020004272	159265.0625	60239.0	173269.71875	0	68328.71875	95506.4453125	53371.0	117275.5	602.599975586	B09	25	1.21569071802e-10	1.698970004	3.39905040726	3.51629733264	3.84245946316	2.92220627744	2.34443158297	5.20212051637	4.77987775373	5.23872267045	4.83460327723	4.98003268121	4.72730534015	5.06920729322	2.78002910974
113462	50	1982.40002441	5230.39990234	10879.2001953	609.0	E9	20190322	4	93.7399978638	153800.90625	60294.0	167172.453125	0	46393.5625	65666.1640625	45186.0	95239.6328125	611.299987793	B09	25	2.15424662051e-10	1.698970004	3.29719129438	3.71853489513	4.03659696857	2.78461729263	1.97192493929	5.18695889449	4.78027409661	5.22316471544	4.6664577227	4.8173416474	4.65500389798	4.97881771235	2.78625438712
113492	50	1643.20007324	2892.80004883	6007.20019531	885.0	E9	20190322	4	159.100006104	199796.828125	60264.0	217275.40625	0	12231.7802734	90954.4609375	60072.0	99227.453125	614.400024414	B09	25	4.03835907324e-11	1.698970004	3.21569044561	3.46131841613	3.77867210544	2.9469432707	2.20167019631	5.3005885893	4.78005795442	5.33701057062	4.08748967099	4.95882400426	4.77867209132	4.99663184444	2.78845122428
113738	50	1524.0	2090.40014648	4156.0	620.0	E9	20190322	4	139.320007324	174618.109375	60305.0	189764.90625	0	57303.5195312	67340.578125	42593.0	103614.023438	642.400024414	B09	25	4.79334419848e-11	1.698970004	3.182984967	3.32022942715	3.61867553889	2.7923916895	2.14401348862	5.24208928172	4.7803533218	5.27821590023	4.75818129677	4.82827684053	4.6293382303	5.01541853813	2.80780554878
113926	50	2087.19995117	3208.80004883	6740.0	970.0	E9	20190322	4	292.399993896	168501.453125	60256.0	183266.578125	0	65495.8828125	88475.9453125	55680.0	104137.21875	663.0	B09	25	2.20036116721e-10	1.698970004	3.31956405593	3.50634265558	3.82865989654	2.98677173427	2.46597735922	5.2266036505	4.78000029834	5.26308327097	4.81621400033	4.94682521151	4.7456992266	5.01760597455	2.8215135284
114090	50	2532.0	4800.80029297	9651.20019531	1731.0	E9	20190322	4	221.020004272	181780.578125	60332.0	197460.25	0	47293.9804688	78821.578125	46972.0	109972.984375	679.700012207	B09	25	7.86132931995e-11	1.698970004	3.40346370135	3.68131364026	3.98458132431	3.23829706788	2.34443158297	5.2595474803	4.78054772238	5.29547968253	4.67480586768	4.89664512584	4.67183905221	5.04128601081	2.83231727772
114204	50	2265.60009766	2227.19995117	4768.80029297	873.0	E9	20190322	4	107.5	105883.007812	59992.0	115667.898438	0	68141.2421875	60162.1601562	33464.0	117821.757812	696.099975586	B09	25	4.48049158542e-11	1.698970004	3.35518325473	3.34775920841	3.6784091355	2.94101424371	2.03140846425	5.02482626978	4.77809334059	5.06321284499	4.83341004632	4.77932342145	4.52457785157	5.0712254978	2.84267161853
114208	50	2143.19995117	3349.60009766	7580.0	793.0	E9	20190322	4	118.680000305	105469.789062	59869.0	115453.210938	0	40772.6015625	40393.3398438	29933.0	88438.109375	696.400024414	B09	25	1.40443673677e-10	1.698970004	3.33106269071	3.52499296054	3.87966920563	2.89927318732	2.07437753876	5.02312807743	4.77720200413	5.06240601584	4.61036842321	4.60630976344	4.47615024568	4.94663944968	2.84285877767
114424	50	841.600036621	2045.59997559	3947.19995117	359.0	E9	20190322	4	127.279998779	119334.664062	60220.0	129869.078125	0	37107.28125	37270.6796875	27064.0	90251.671875	718.599975586	B09	25	1.41928071172e-10	1.698970004	2.92510574571	3.31082070984	3.59628912677	2.55509444858	2.10476016247	5.07676661487	4.77974075118	5.11350575771	4.56945913593	4.57136731285	4.43239198478	4.95545525578	2.85648719811
114566	50	1942.40002441	2139.19995117	4750.39990234	121.0	E9	20190322	4	50.7400016785	164389.84375	60257.0	178791.71875	0	27260.28125	63574.640625	43957.0	94784.1640625	728.799987793	B09	25	8.33289101762e-11	1.698970004	3.28833867485	3.33025138	3.67673017132	2.08278537032	1.70535047725	5.21587498267	4.78000750577	5.25234739933	4.43553033223	4.80328391387	4.64302804481	4.97673578423	2.86260835669
114584	50	1604.0	2450.40014648	5036.0	453.0	E9	20190322	4	230.480010986	173257.03125	60228.0	188526.484375	0	22744.4199219	76423.0390625	47988.0	104369.023438	730.299987793	B09	25	1.23775949949e-10	1.698970004	3.20520436395	3.38923700976	3.70208572144	2.65609820201	2.36263326597	5.23869086851	4.77979844173	5.27537236892	4.35687486498	4.88322430399	4.68113265018	5.01857161987	2.86350129338
114796	50	1663.20007324	2570.40014648	5552.80029297	483.0	E9	20190322	4	225.320007324	170255.859375	60269.0	185134.765625	0	22392.6796875	66917.4609375	41821.0	104863.65625	750.299987793	B09	25	7.03605955719e-11	1.698970004	3.22094449545	3.41000073729	3.74451205431	2.68394713075	2.35279975668	5.23110206714	4.78009398559	5.26748798062	4.35010606785	4.82553945408	4.62139441321	5.02062499606	2.87523493938
114890	50	2180.0	3677.60009766	7433.60009766	2009.0	E9	20190322	4	504.820007324	182302.4375	60303.0	198122.359375	0	33127.1992188	85450.4609375	55419.0	101049.859375	760.700012207	B09	25	1.14040591394e-10	1.698970004	3.3384564936	3.56556450227	3.87119919383	3.30297993675	2.70313655879	5.26079247549	4.78033891829	5.29693349121	4.52018471945	4.93171440974	4.74365868495	5.00453571347	2.88121342322
115056	50	1840.80004883	2520.80004883	5053.60009766	392.0	E9	20190322	4	225.320007324	165718.25	60069.0	180800.609375	0	55589.5390625	112101.0	47270.0	155418.890625	779.0	B09	25	5.30986551418e-11	1.698970004	3.26500661718	3.40153839858	3.70360087228	2.59328606702	2.35279975668	5.21937033846	4.77865040208	5.2571998899	4.74499307297	5.04960948675	4.6745856023	5.19150380466	2.89153745767
115078	50	2692.80004883	3420.80004883	6918.39990234	144.0	E9	20190322	4	354.320007324	173606.359375	60304.0	188668.515625	0	59265.1796875	103918.960938	67184.0	101369.859375	780.599975586	B09	25	1.35629750759e-10	1.698970004	3.43020410651	3.53412768973	3.84000566181	2.1583624921	2.54939567625	5.23956562977	4.78034612011	5.27569943259	4.77279960549	5.01669479567	4.82726585729	5.00590884402	2.89242853336
115118	50	1136.0	2128.80004883	4068.0	467.0	E9	20190322	4	244.240005493	152522.203125	60309.0	165741.34375	0	34456.7617188	52110.8398438	34613.0	98666.28125	785.400024414	B09	25	6.25859833523e-11	1.698970004	3.05537833138	3.3281348715	3.60938094425	2.66931688057	2.38781680106	5.18333306986	4.78038212738	5.21943085557	4.5372744596	4.71692807253	4.53923924237	4.99416875987	2.89509091043
115258	50	1318.40002441	2049.60009766	4951.20019531	155.0	E9	20190322	4	34.4000015259	221094.703125	60466.0	239633.234375	0	872.040039062	126179.203125	71730.0	115283.4375	796.400024414	B09	25	4.46775071772e-11	1.698970004	3.1200472024	3.31166913309	3.69471048682	2.19033169817	1.53655846184	5.3445783381	4.78151123973	5.37954704955	2.94053642569	5.10098778033	4.85570083084	5.06176691771	2.90113126467
115302	50	3166.40014648	5356.0	10863.2001953	2617.0	E9	20190322	4	137.600006104	220031.828125	60225.0	239435.5625	0	30780.2597656	123294.765625	69713.0	115907.3125	800.700012207	B09	25	4.46063145064e-11	1.698970004	3.50056579695	3.72884056834	4.03595778312	3.41780372264	2.13861845316	5.34248550709	4.77977680867	5.37918865505	4.48827228068	5.09094463938	4.84331377239	5.06411083612	2.90346983513
115378	50	2482.40014648	3790.40014648	8356.0	1490.0	E9	20190322	4	163.400009155	141213.3125	60209.0	153707.1875	0	100864.242188	101267.578125	64581.0	102765.085938	806.0	B09	25	4.39120289896e-11	1.698970004	3.3948717882	3.57868506016	3.92199843131	3.17318626841	2.21325207653	5.14987564057	4.77966141415	5.18669417601	5.00373722993	5.00547042369	4.81010476554	5.01184558975	2.90633504181
115660	50	2038.40002441	2652.0	5496.80029297	1769.0	E9	20190322	4	458.380004883	176550.015625	60229.0	192106.5	0	34638.21875	82479.1640625	55089.0	98120.390625	837.799987793	B09	25	1.40579773055e-10	1.698970004	3.30928941586	3.42357351973	3.74010995868	3.24772783291	2.6612256649	5.24686776033	4.77980565251	5.28354205964	4.53955555058	4.91634425066	4.74106488894	4.9917592685	2.9231403497
115702	50	5152.80029297	8264.0	18562.4003906	1643.0	E9	20190322	4	340.559997559	157835.125	60233.0	171731.171875	0	74779.578125	75776.3203125	44813.0	110817.773438	841.700012207	B09	25	2.60239545852e-10	1.698970004	3.71204331084	3.91719030851	4.26863413616	3.21563756344	2.53219363406	5.19820365854	4.77983449443	5.23484913351	4.87378301072	4.87953351217	4.65140401867	5.04460942002	2.92515733347
115858	50	2140.80004883	3676.80004883	7911.20019531	738.0	E9	20190322	4	248.540008545	189057.375	60307.0	205449.84375	0	39460.2421875	83536.1015625	48343.0	113245.40625	856.799987793	B09	25	6.17178434105e-11	1.698970004	3.33057610599	3.56547001278	3.89824237461	2.86805636182	2.39539630893	5.27659362356	4.78036772483	5.31270581531	4.59615974641	4.92187420388	4.68433359773	5.05402059408	2.93287945164
115918	50	1236.80004883	2048.80004883	4442.39990234	791.0	E9	20190322	4	332.820007324	113859.859375	59968.0	124431.695312	0	24475.5996094	43215.0	32656.0	86726.4296875	863.099975586	B09	25	2.18865224613e-10	1.698970004	3.09229949372	3.31149957581	3.64761765092	2.8981764835	2.52220942582	5.05637064309	4.77791956487	5.09493101818	4.38873334006	4.63563451734	4.51396298737	4.93815146793	2.93606110433
115996	50	2032.80004883	3264.80004883	6462.39990234	276.0	E9	20190322	4	51.6000022888	152926.890625	60268.0	166294.171875	0	37690.359375	65943.9375	43788.0	98696.03125	867.700012207	B09	25	2.28914801442e-10	1.698970004	3.30809466247	3.51385658826	3.81039382926	2.44090908207	1.71264972089	5.18448385836	4.7800867796	5.22087702873	4.57623027844	4.81917487522	4.64135510941	4.99429968924	2.93836960356
116140	50	1959.20007324	4648.0	10076.7998047	1909.0	E9	20190322	4	324.220001221	180699.25	60310.0	196357.265625	0	58547.0820312	77020.7421875	49014.0	102983.453125	885.5	B09	25	7.4149698301e-11	1.698970004	3.29207878835	3.66726611938	4.00332263054	3.28080592839	2.51083980308	5.25695635001	4.78038932847	5.2930469757	4.76750525484	4.88660769926	4.69032014644	5.01276745001	2.94718856553
116246	50	2354.40014648	2732.80004883	6325.60009766	939.0	E9	20190322	4	180.600006104	149822.78125	60257.0	162948.46875	0	82078.3984375	58667.4804688	38965.0	98673.9921875	894.400024414	B09	25	1.67172380427e-10	1.698970004	3.37188027611	3.43660785677	3.80110173249	2.97266559227	2.25671776065	5.17557785488	4.78000750577	5.21205028369	4.91422887364	4.76839743742	4.59067468058	4.9942026994	2.9515318024
116274	50	1269.59997559	2060.80004883	4041.60009766	464.0	E9	20190322	4	309.600006104	147701.296875	60329.0	160449.40625	0	20130.0195312	50210.2421875	32601.0	100934.882812	898.5	B09	25	7.80728626718e-11	1.698970004	3.1036669054	3.31403585597	3.60655333937	2.66651798055	2.49080096057	5.1693843086	4.78052612661	5.20533811431	4.30384419627	4.70079231618	4.51323092178	5.00404128313	2.95351808144
116330	50	1922.40002441	2870.40014648	6192.80029297	633.0	E9	20190322	4	352.600006104	205223.359375	60325.0	222950.984375	0	48979.5820312	124453.179688	63637.0	128167.007812	903.200012207	B09	25	8.29426790141e-11	1.698970004	3.28384376331	3.45794244353	3.79188707499	2.80140371002	2.54728231548	5.31222679245	4.78049733058	5.34820939419	4.69001507474	5.09500599699	4.80370969778	5.10777624539	2.95578393479
116364	50	1764.0	2592.0	5245.60009766	2098.0	E9	20190322	4	362.920013428	202979.046875	60336.0	220472.609375	0	34172.9609375	92383.78125	56544.0	107075.257812	907.0	B09	25	3.25163076591e-11	1.698970004	3.2464985808	3.4136349972	3.71979517874	3.32180548386	2.55981091827	5.30745120887	4.78057651506	5.34335464217	4.53368261015	4.96559573386	4.75238652783	5.02968912875	2.95760728706
116400	50	1551.20007324	2568.80004883	4791.20019531	701.0	E9	20190322	4	328.520019531	124989.8125	60093.0	136310.921875	0	40997.0625	60087.3398438	42269.0	93162.4609375	909.900024414	B09	25	2.44873477256e-10	1.698970004	3.19066781658	3.40973030081	3.68044431778	2.84571801797	2.51656183998	5.09687461657	4.77882388567	5.13453065495	4.61275273999	4.77878297757	4.62602197341	4.96924095214	2.95899367668
116426	50	1629.59997559	2484.80004883	5432.80029297	92.0	E9	20190322	4	68.8000030518	192632.9375	60229.0	209606.546875	0	402.480010986	136326.34375	81953.0	109017.15625	912.900024414	B09	25	3.80160615727e-11	1.698970004	3.21208100949	3.39529144692	3.73502374088	1.96378782735	1.8375884575	5.28473054733	4.77980565251	5.32140484333	2.60474431617	5.13457978716	4.91356485613	5.03749484912	2.96042321869
116498	50	1296.0	2309.60009766	5312.80029297	1136.0	E9	20190322	4	1086.18005371	149629.65625	60233.0	162803.28125	0	3235.32006836	77278.7421875	53181.0	95232.1328125	922.0	B09	25	2.49286474845e-10	1.698970004	3.11260500153	3.36353678924	3.72532349118	3.05537833138	3.03590182327	5.17501767822	4.77983449443	5.21166315371	3.50991725163	4.88806004475	4.72575649942	4.97878351087	2.96473092105
116568	50	2220.0	2100.0	4058.40014648	1207.0	E9	20190322	4	166.839996338	110995.007812	60173.0	120887.59375	0	25461.1601562	64163.7421875	51705.0	81327.4296875	928.700012207	B09	25	5.74434624181e-11	1.698970004	3.34635297445	3.32221929473	3.60835486498	3.0817072701	2.22230017164	5.0453034461	4.77940166432	5.0823817331	4.40587818871	4.80728968514	4.71353254246	4.91023704686	2.96787545126
116798	50	3400.80004883	3504.80004883	7417.60009766	386.0	E9	20190322	4	147.919998169	222793.734375	60324.0	242043.15625	0	160640.265625	128165.804688	60420.0	139018.125	950.0	B09	25	4.16544443133e-11	1.698970004	3.53158109819	3.54466324622	3.87026341567	2.58658730467	2.17002689278	5.34790297302	4.78049013128	5.38389280751	5.20585441359	5.10777216858	4.78118072094	5.14307142669	2.97772360529
116822	50	18523.2011719	4235.20019531	10109.6005859	1941.0	E9	20190322	4	992.440002441	174467.578125	60024.0	190488.921875	0	53793.0	126058.804688	57100.0	144682.84375	952.200012207	B09	25	3.13546712683e-11	1.698970004	4.26771604342	3.62687394399	4.00473399765	3.28802553539	2.99670426113	5.24171473244	4.77832493344	5.2798697238	4.73072576527	5.10057318475	4.75663610825	5.16041703626	2.97872818271
116876	50	3520.0	5960.0	13194.4003906	2208.0	E9	20190322	4	530.619995117	197191.84375	60222.0	214592.09375	0	31731.4199219	121951.445312	68762.0	116230.039062	957.599975586	B09	25	9.18559991428e-11	1.698970004	3.54654266348	3.77524625974	4.12038965883	3.34399906906	2.72478361128	5.29488894769	4.77975517453	5.33161371715	4.5014895064	5.08618695174	4.83734850002	5.06531838376	2.98118412633
117074	50	1976.80004883	2600.0	5940.80029297	595.0	E9	20190322	4	127.279998779	121267.289062	60160.0	132103.953125	0	48430.0390625	39403.4804688	29312.0	88098.609375	980.099975586	B09	25	1.62061893993e-10	1.698970004	3.29596274312	3.41497334797	3.7738449533	2.77451696573	2.10476016247	5.083743669	4.77930782758	5.12091581379	4.68511481934	4.5955345843	4.46704545199	4.94496905318	2.99127037838
117124	50	2244.0	3783.19995117	8404.79980469	1337.0	E9	20190322	4	297.559997559	139860.0625	60149.0	152386.046875	0	46397.859375	53082.640625	36561.0	95151.2265625	984.5	B09	25	2.00762850204e-10	1.698970004	3.35102285258	3.5778592954	3.92452737337	3.12613140726	2.47357454647	5.14569371798	4.77922841142	5.18294520294	4.66649794428	4.72495251895	4.56301806585	4.978414391	2.99321572047
117148	50	2309.60009766	2742.40014648	5415.20019531	458.0	E9	20190322	4	216.720001221	206122.21875	60173.0	224493.140625	0	13532.9599609	116551.5	68317.0	111807.0	985.799987793	B09	25	8.29223034501e-11	1.698970004	3.36353678924	3.43813082344	3.73361451675	2.660865478	2.33589899447	5.31412480867	4.77940166432	5.3512030757	4.1313927969	5.0665178672	4.83452878695	5.04846899466	2.99378880844
117376	50	2124.0	2027.20007324	4660.80029297	1022.0	E9	20190322	4	164.260009766	184915.9375	60301.0	200969.328125	0	57127.2226562	74421.8203125	47101.0	103550.0	1008.09997559	B09	25	3.65511451127e-11	1.698970004	3.32715451241	3.30689661323	3.66846049458	3.0094508958	2.21553184431	5.26697434366	4.78032451431	5.30312978059	4.75684311056	4.87170028839	4.67303012772	5.01515010323	3.00350360422
117394	50	1676.80004883	2652.80004883	5949.60009766	470.0	E9	20190322	4	305.300018311	185833.96875	60381.0	201699.46875	0	16373.5400391	97873.1640625	57853.0	110870.929688	1009.0	B09	25	1.41041112716e-10	1.698970004	3.22448127795	3.42370451686	3.77448777561	2.67209785794	2.48472683035	5.26912510197	4.78090030132	5.30470475434	4.21414258614	4.9906636285	4.76232588446	5.04481768924	3.00389116624
117400	50	6244.0	9559.20019531	20807.2011719	2515.0	E9	20190322	4	2322.86010742	174696.921875	60289.0	189900.9375	0	167042.96875	102585.101562	64561.0	104134.335938	1009.29998779	B09	25	1.49473589777e-10	1.698970004	3.79546289439	3.98042155699	4.31821366611	3.40053798939	3.36602305552	5.24228525287	4.78023808038	5.27852710876	5.22282819983	5.01108429275	4.80997024865	5.01759395189	3.004020268
117538	50	2536.0	4912.0	9877.60058594	1513.0	E9	20190322	4	685.41998291	200963.359375	60285.0	218467.859375	0	61269.8398438	91353.5	53773.0	111337.34375	1024.09997559	B09	25	3.69503927689e-11	1.698970004	3.40414924921	3.69125835813	3.9946514609	3.17983892802	2.83595676181	5.30311688194	4.78020926525	5.33938755333	4.78724674511	4.96072519101	4.73056426648	5.04664085584	3.01034235579
117682	50	1369.59997559	2357.60009766	5239.20019531	769.0	E9	20190322	4	320.779998779	157142.875	60344.0	170663.453125	0	44445.6601562	60118.3007812	40620.0	96994.4140625	1039.5	B09	25	1.08040138777e-10	1.698970004	3.13659373959	3.37247014083	3.71926499361	2.8859263398	2.5062072814	5.1962946945	4.78063409471	5.2321405287	4.64782936121	4.77900669694	4.60873991907	4.98674672384	3.01682449367
117758	50	1550.40002441	2021.59997559	4556.80029297	136.0	E9	20190322	4	36.9799995422	210378.671875	60267.0	228771.59375	0	1402.66003418	150999.65625	92623.0	106840.789062	1048.80004883	B09	25	3.11693261008e-11	1.698970004	3.19044376655	3.30569522367	3.65865999554	2.13353890837	1.56796690145	5.32300170907	4.78007957348	5.35940209773	3.14695242287	5.17897595862	4.96671884341	5.0287370868	3.0206926989
117824	50	2288.0	4097.60009766	8418.40039062	796.0	E9	20190322	4	354.320007324	115271.335938	60134.0	125626.476562	0	40985.0195312	43688.859375	33954.0	84325.6484375	1056.30004883	B09	25	2.28943726278e-10	1.698970004	3.35945602012	3.61252957147	3.92522957754	2.90091306774	2.54939567625	5.06172132645	4.77912009325	5.09908117932	4.61262514638	4.64037070633	4.53089094432	4.92595968946	3.02378729987
117970	50	4267.20019531	7862.39990234	16854.4003906	2095.0	E9	20190322	4	144.479995728	157963.640625	60197.0	171973.78125	0	108599.078125	73840.4609375	49009.0	98741.2265625	1069.09997559	B09	25	2.50520148894e-10	1.698970004	3.63014301822	3.89555512941	4.22671330674	3.3211840273	2.15980772013	5.19855713447	4.77957484814	5.23546224036	5.03582613863	4.86829439904	4.69027584108	4.99449851772	3.02901831963
118106	50	1499.20007324	2193.60009766	3993.60009766	670.0	E9	20190322	4	185.760009766	163956.75	60228.0	178406.546875	0	25039.7597656	74086.421875	47140.0	102998.039062	1084.40002441	B09	25	1.93261511205e-10	1.698970004	3.17585959476	3.34115745678	3.60136457429	2.8260748027	2.26895222523	5.21472930101	4.77979844173	5.25141078737	4.39863015789	4.86973862033	4.67338957819	5.01282895643	3.03518951869
118112	50	2039.20007324	3236.0	6733.60009766	1355.0	E9	20190322	4	412.800018311	186766.203125	60277.0	203061.03125	0	22061.5800781	77426.6640625	49941.0	101604.578125	1084.80004883	B09	25	4.26010090683e-11	1.698970004	3.30945983806	3.51000851294	3.82824732047	3.13193929521	2.61573970788	5.27129828986	4.78015162925	5.30762658743	4.34363661394	4.88889054803	4.69845723425	5.00691327694	3.03534969607
118146	50	3931.19995117	6407.20019531	13104.7998047	114.0	E9	20190322	4	179.740005493	128189.078125	60176.0	139607.15625	0	180483.90625	47730.859375	31696.0	98690.359375	1088.0	B09	25	2.4039493657e-10	1.698970004	3.59452513374	3.80666829389	4.11743039084	2.05690485134	2.25464475063	5.10785102431	4.77942331608	5.14490768075	5.25643848193	4.67879925373	4.50100445819	4.99427473043	3.03662889536
118266	50	6645.60009766	10779.2001953	21728.8007812	2636.0	E9	20190322	4	3000.54003906	149343.53125	60226.0	162510.8125	0	137136.46875	73799.1796875	50134.0	96471.515625	1100.90002441	B09	25	2.7744143603e-10	1.698970004	3.82253420384	4.03258653788	4.33703575814	3.42094540592	3.47719942635	5.17418641607	4.77978401981	5.21088226164	5.13715296223	4.86805153446	4.70013235669	4.9843991016	3.04174788135
118368	50	1452.0	2271.19995117	5484.80029297	860.0	E9	20190322	4	180.600006104	161006.6875	60272.0	175068.609375	0	82904.0	75147.6640625	48244.0	102082.6875	1111.09997559	B09	25	2.32528309711e-10	1.698970004	3.16196661636	3.35625537018	3.7391608191	2.93449845124	2.25671776065	5.20684391506	4.78011560286	5.24320828202	4.91857548515	4.87591548525	4.68344330879	5.00895209507	3.04575313805
118660	50	2819.19995117	2220.0	4512.80029297	459.0	E9	20190322	4	113.520004272	165971.71875	60344.0	180251.921875	0	45423.4804688	82187.625	55896.0	96361.9609375	1143.40002441	B09	25	2.2912744023e-10	1.698970004	3.45012587921	3.34635297445	3.65444611491	2.66181268554	2.05507239879	5.22003409143	4.78063409471	5.25587990393	4.65728040797	4.91480643069	4.74738073025	4.98390562918	3.05819819715
118668	50	832.0	2155.19995117	4644.80029297	267.0	E9	20190322	4	65.3600006104	147195.0625	60002.0	160770.890625	0	7818.26025391	84391.8046875	37558.0	147257.609375	1144.09997559	B09	25	1.46313975416e-10	1.698970004	2.92012332629	3.33348756854	3.66696704588	2.42651126136	1.81531204758	5.1678932423	4.77816572663	5.20620741764	3.89311012311	4.92630027421	4.57470245761	5.16807774573	3.05846397633
118730	50	1376.80004883	2692.0	4756.80029297	330.0	E9	20190322	4	73.9599990845	154434.9375	60238.0	168017.671875	0	959.760009766	70011.7421875	52474.0	87439.296875	1153.30004883	B09	25	2.54100159937e-10	1.698970004	3.13887087272	3.43007505555	3.67731491861	2.51851393988	1.86899689711	5.18874555667	4.77987054415	5.22535496264	2.98216265026	4.84517088487	4.71994417096	4.94170665667	3.06194231042
118742	50	2089.60009766	2494.40014648	4482.39990234	832.0	E9	20190322	4	273.480010986	167497.515625	60251.0	182189.796875	0	9734.33984375	75725.578125	48783.0	101731.164062	1154.69995117	B09	25	1.71601816863e-10	1.698970004	3.32006317989	3.39696612335	3.6515106	2.92012332629	2.43692558867	5.22400836983	4.77996425939	5.26052405164	3.98830650419	4.87924259763	4.68826850453	5.00745401396	3.06246914745
118768	50	1324.80004883	2455.19995117	5571.20019531	583.0	E9	20190322	4	81.7000045776	142803.0	60205.0	155447.828125	0	45895.6210938	88575.703125	58889.0	98573.546875	1159.0	B09	25	8.96563524684e-11	1.698970004	3.12215033545	3.39008686679	3.74594876466	2.76566855476	1.91222208087	5.15473733118	4.77963256073	5.19158465858	4.66177125143	4.9473146085	4.77003417958	4.99376038363	3.06408343596
119006	50	3148.0	5107.20019531	10723.2001953	1852.0	E9	20190322	4	468.700012207	126921.015625	60229.0	138104.515625	0	50523.28125	45829.4023438	33777.0	88920.7421875	1185.69995117	B09	25	2.2137204469e-10	1.698970004	3.49803472369	3.70818288194	4.03032441407	3.26764098235	2.67089496483	5.10353353868	4.77980565251	5.14020787901	4.70349154819	4.66114419369	4.52862107385	4.94900307893	3.07397480198
119032	50	2892.80004883	4924.0	11602.4003906	923.0	E9	20190322	4	120.400001526	128801.09375	59967.0	140762.5625	0	78930.8046875	77504.921875	53375.0	95163.703125	1187.19995117	B09	25	9.0688915064e-11	1.698970004	3.46131841613	3.69231804426	4.06454784859	2.96520170103	2.08062649243	5.10991955097	4.77791232271	5.14848716431	4.89724653039	4.88932928283	4.72733788803	4.97847133349	3.07452387007
119056	50	1262.40002441	2164.80004883	4924.80029297	504.0	E9	20190322	4	334.540008545	136348.390625	60301.0	148185.421875	0	25206.5996094	75240.5390625	52621.0	93707.15625	1188.59997559	B09	25	1.66911922176e-10	1.698970004	3.10119699426	3.33541778905	3.69238862399	2.70243053645	2.52444806366	5.13465001616	4.78032451431	5.1708054809	4.40151426295	4.8764518984	4.72115909708	4.97177275846	3.075035717
119060	50	1400.80004883	3044.80004883	5807.20019531	747.0	E9	20190322	4	165.979995728	167518.109375	60341.0	181940.421875	0	8912.1796875	71447.078125	44837.0	104430.625	1188.69995117	B09	25	1.30972849938e-10	1.698970004	3.14637614821	3.48355877791	3.763966798	2.87332060182	2.22005574907	5.22406176287	4.78061250324	5.2599291974	3.94998393417	4.85398447273	4.65163654667	5.01882787719	3.07507224487
119178	50	1104.80004883	2209.60009766	4260.80029297	507.0	E9	20190322	4	193.5	208300.5	60305.0	226368.984375	0	6260.80029297	127329.023438	66001.0	126431.9375	1202.59997559	B09	25	7.36424940567e-11	1.698970004	3.04328368476	3.34431368043	3.62949117896	2.70500795933	2.28668096935	5.31869031242	4.7803533218	5.35481692235	3.79662985088	5.10492740823	4.81955051571	5.10185679331	3.08012119069
119288	50	1728.80004883	2356.80004883	4360.80029297	387.0	E9	20190322	4	442.040008545	150458.9375	60216.0	163751.765625	0	31703.9003906	61881.3007812	39468.0	102752.945312	1216.30004883	B09	25	2.05560708088e-10	1.698970004	3.23774476614	3.3723227385	3.6395661982	2.58771096502	2.64546157863	5.17741799062	4.77971190303	5.21418599139	4.50111269483	4.79155943425	4.59624511953	5.01179427935	3.08504072418
119514	50	1642.40002441	2068.80004883	4031.19995117	1507.0	E9	20190322	4	185.760009766	168918.9375	60208.0	183867.125	0	16678.8398438	61247.4804688	39040.0	102815.445312	1241.80004883	B09	25	3.97041851621e-11	1.698970004	3.21547894282	3.31571851779	3.60543434009	3.17811325231	2.26895222523	5.22767834105	4.77965420098	5.26450408537	4.22216583845	4.78708822788	4.59150980899	5.01205836087	3.09405167259
119684	50	1454.40002441	2567.19995117	4907.20019531	523.0	E9	20190322	4	105.779998779	144717.875	60289.0	157312.796875	0	56261.1992188	52386.0390625	36129.0	95025.375	1262.69995117	B09	25	1.33421835879e-10	1.698970004	3.16268387317	3.40945969583	3.69083377592	2.71850168887	2.02440355767	5.16052217683	4.78023808038	5.19676405248	4.750208985	4.71921556244	4.55785594107	4.97783959214	3.10130016367
119862	50	1977.59997559	2250.40014648	5633.60009766	284.0	E9	20190322	4	63.6399993896	210896.96875	60322.0	229126.078125	0	2801.02001953	112393.398438	67330.0	109398.6875	1284.0	B09	25	5.61683079376e-11	1.698970004	3.29613844805	3.35225974743	3.75078601525	2.45331834005	1.80373016681	5.32407033761	4.78047573231	5.3600745215	3.44731621284	5.05074080317	4.82820861447	5.03901211162	3.10856502373
119980	50	4354.39990234	5975.20019531	12448.7998047	278.0	E9	20190322	4	390.440002441	174717.5	60237.0	190087.28125	0	131831.125	78339.984375	47369.0	108385.0	1295.80004883	B09	25	1.26434400826e-10	1.698970004	3.63892831157	3.77635246063	4.09512748289	2.44404479592	2.59155430682	5.24233640683	4.77986333444	5.27895305917	5.12001795821	4.89398348059	4.6754942165	5.03496918194	3.11253799197
119982	50	1809.59997559	2229.60009766	5141.60009766	936.0	E9	20190322	4	262.300018311	202215.796875	60310.0	219738.28125	0	21164.5996094	101897.101562	59730.0	111801.914062	1296.09997559	B09	25	6.4237639861e-11	1.698970004	3.25758258172	3.34822697473	3.71109829515	2.97127584874	2.41879832091	5.30581507919	4.78038932847	5.34190572323	4.32561005693	5.00816183078	4.77619251475	5.04844923879	3.11263850244
120038	50	1824.0	3690.40014648	6736.80029297	724.0	E9	20190322	4	182.320007324	163473.9375	60268.0	177763.140625	0	48737.0625	58579.7617188	36312.0	105724.921875	1301.80004883	B09	25	4.96320007481e-11	1.698970004	3.26102483399	3.56707345884	3.82845367323	2.8597385662	2.26083432962	5.21344852334	4.7800867796	5.24984171455	4.68785934966	4.7677476008	4.56005016973	5.0241773729	3.1145442835
120162	50	1409.59997559	2417.60009766	4399.20019531	578.0	E9	20190322	4	229.620010376	133684.46875	60025.0	145958.28125	0	24122.140625	51395.3203125	33693.0	99968.6484375	1317.59997559	B09	25	2.43830426925e-10	1.698970004	3.14909588355	3.38338446454	3.64337372596	2.76192783842	2.36100973223	5.12608095455	4.77833216873	5.16422874063	4.38241584494	4.71092357707	4.52753968196	4.99986382055	3.11978357811
120256	50	2927.19995117	4296.80029297	9480.0	1033.0	E9	20190322	4	389.58001709	187777.953125	60234.0	204306.8125	0	22971.4609375	97868.859375	58569.0	109510.726562	1326.19995117	B09	25	1.28915518378e-10	1.698970004	3.46645238923	3.63314516898	3.97680833734	3.01410032152	2.59059667231	5.27364460072	4.77984170462	5.31028284819	4.36118861631	4.99064452681	4.767667809	5.03945666035	3.12260900759
120344	50	1337.59997559	2438.40014648	3729.60009766	755.0	E9	20190322	4	128.13999939	210380.09375	60237.0	228887.078125	0	8925.94042969	107967.84375	56473.0	125294.9375	1338.19995117	B09	25	4.73606554183e-11	1.698970004	3.12632625217	3.38710497575	3.57166226755	2.87794695163	2.10768471759	5.32300464431	4.77986333444	5.35962127517	3.9506539841	5.03329442807	4.75184085926	5.09793352383	3.1265210097
120412	50	2660.80004883	4468.0	9787.20019531	2051.0	E9	20190322	4	163.400009155	186390.609375	60244.0	202763.671875	0	91436.0625	129141.039062	78372.0	107989.9375	1347.19995117	B09	25	4.71831165986e-11	1.698970004	3.42501223985	3.65011316444	3.99065847182	3.31196566037	2.21325207653	5.27042402819	4.77991379985	5.30699014732	4.96111751582	5.1110642764	4.89416092981	5.03338328982	3.12943205841
120430	50	1066.40002441	3026.40014648	6155.20019531	394.0	E9	20190322	4	67.9400024414	136699.84375	60112.0	149034.5	0	33091.0820312	59963.5	41600.0	94465.578125	1350.30004883	B09	25	3.06844673662e-10	1.698970004	3.02792014635	3.48092634931	3.78924218274	2.59549622183	1.83212555814	5.13576801816	4.77896117772	5.17328681489	4.5197109682	4.77788697418	4.61909333063	4.97527358678	3.13043028336
120490	50	2221.60009766	2432.80004883	5187.20019531	1283.0	E9	20190322	4	147.059997559	171411.75	60208.0	186580.515625	0	88019.28125	69383.078125	45280.0	100421.59375	1357.59997559	B09	25	8.15670768124e-11	1.698970004	3.34666588583	3.38610641585	3.71493300952	3.10822665637	2.16749455443	5.2340405888	4.77965420098	5.27086628894	4.94457781787	4.84125356306	4.65590641818	5.0018271096	3.1327718215
120702	50	2096.80004883	2997.60009766	5848.0	1591.0	E9	20190322	4	296.700012207	148909.71875	60265.0	161933.921875	0	95165.0234375	78364.0625	54269.0	94633.5390625	1386.0	B09	25	2.32227501651e-10	1.698970004	3.32155701805	3.47677369423	3.76700736395	3.20167017965	2.47231756418	5.17292304337	4.7800651609	5.20933783418	4.9784773589	4.89411694233	4.73455181903	4.97604508194	3.14176323028
120732	50	1247.20007324	2092.0	4189.60009766	114.0	E9	20190322	4	54.1800003052	205464.765625	60429.0	222829.09375	0	1687.32006836	114871.921875	61150.0	123111.132812	1389.09997559	B09	25	8.28832174815e-11	1.698970004	3.09593612768	3.3205616802	3.62217257102	2.05690485134	1.73383900314	5.31273735708	4.78124540745	5.347971894	3.22719747188	5.06021388713	4.78639646137	5.09029732751	3.14273350368
120752	50	1626.40002441	2049.60009766	4870.39990234	1358.0	E9	20190322	4	276.059997559	110816.796875	60234.0	120571.265625	0	32606.0410156	36555.1601562	26810.0	89357.6640625	1391.59997559	B09	25	1.59074809227e-10	1.698970004	3.21122737215	3.31166913309	3.68756462205	3.13289976994	2.44100347981	5.04460559286	4.77984170462	5.08124381968	4.51329807052	4.56294869098	4.42829681398	4.95113180718	3.14351441246
120916	50	1504.80004883	2291.19995117	4556.80029297	1065.0	E9	20190322	4	473.0	203118.21875	60192.0	221151.59375	0	16816.4394531	115782.664062	65312.0	116179.765625	1408.90002441	B09	25	9.27647373058e-11	1.698970004	3.17747879663	3.36006299137	3.65865999554	3.02734960777	2.67486114074	5.30774887933	4.77953877387	5.3446900735	4.22573404797	5.0636435381	4.81499298304	5.06513049602	3.14888017665
120948	50	2500.0	4072.0	7885.60009766	359.0	E9	20190322	4	172.86000061	153739.140625	60296.0	167099.78125	0	73070.7578125	65931.8984375	41656.0	103728.460938	1414.0	B09	25	2.19413389764e-10	1.698970004	3.39794000867	3.60980776933	3.89683474892	2.55509444858	2.2376945102	5.18678444911	4.78028850226	5.22297588136	4.86374361141	4.81909558096	4.61967756467	5.01589793413	3.15044940946
121102	50	840.799987793	2292.80004883	5433.60009766	212.0	E9	20190322	4	156.520004272	178426.546875	60228.0	194151.578125	0	12527.6201172	75064.2421875	47216.0	104189.476562	1432.59997559	B09	25	7.58139809275e-11	1.698970004	2.92469269671	3.3603661823	3.73508767203	2.32633586093	2.19456985108	5.25145947058	4.77979844173	5.28814092498	4.09786857553	4.87543310453	4.67408919216	5.01782385618	3.15612493942
121126	50	2940.0	2169.60009766	5073.60009766	541.0	E9	20190322	4	103.200004578	227469.796875	60323.0	247127.328125	0	95380.0234375	142047.921875	75943.0	122582.09375	1433.90002441	B09	25	3.15023103982e-11	1.698970004	3.46834733041	3.33637969174	3.70531623304	2.73319726511	2.01367971656	5.3569237398	4.78048293185	5.39292077372	4.97945742482	5.15243488449	4.88048774921	5.088427035	3.15651887214
121396	50	2090.40014648	3382.40014648	7220.80029297	392.0	E9	20190322	4	123.840003967	138352.71875	60192.0	150636.046875	0	16957.4804688	55969.6601562	41780.0	87793.859375	1466.0	B09	25	2.61326980276e-10	1.698970004	3.32022942715	3.52922498444	3.8585853338	2.59328606702	2.09286095725	5.14098769782	4.77953877387	5.17792891002	4.22936132553	4.74795266991	4.62096843564	4.94346414082	3.16613397031
121454	50	1016.0	2032.80004883	4054.40014648	472.0	E9	20190322	4	118.680000305	209033.9375	60261.0	227331.90625	0	13351.5	114920.078125	70965.0	106128.414062	1472.5	B09	25	6.9112854349e-11	1.698970004	3.00689370795	3.30809466247	3.60792660889	2.67394199863	2.07437753876	5.32021680129	4.78003633429	5.35666039365	4.12553006009	5.06039591256	4.8510442071	5.02583167437	3.16805530346
121502	50	1449.59997559	2124.0	4722.39990234	833.0	E9	20190322	4	110.080001831	138901.5625	60113.0	151432.359375	0	42526.140625	53824.8203125	35413.0	99609.2734375	1476.90002441	B09	25	2.2397332446e-10	1.698970004	3.16124817302	3.32715451241	3.67416276123	2.92064500141	2.04170842812	5.14270713113	4.77896840241	5.18021868888	4.62865597097	4.73098258866	4.54916271942	4.99829977231	3.16935109767
121510	50	1319.20007324	3175.19995117	6857.60009766	573.0	E9	20190322	4	271.760009766	181070.578125	60237.0	196999.21875	0	17261.0605469	96133.3828125	59225.0	106377.335938	1478.0	B09	25	1.65753817305e-10	1.698970004	3.12031066675	3.50177107922	3.83617215555	2.75815462197	2.43418554947	5.25784788822	4.77986333444	5.29446450386	4.23706747594	4.98287422486	4.77250506939	5.02684910986	3.16967443406
121518	50	2953.60009766	4645.60009766	9143.20019531	1578.0	E9	20190322	4	282.08001709	177884.8125	60329.0	193238.046875	0	56363.5390625	77025.0390625	46425.0	108732.648438	1478.80004883	B09	25	9.28008207137e-11	1.698970004	3.47035169371	3.66704182215	3.96109822898	3.19810699887	2.45037232127	5.25013887035	4.78052612661	5.28609263927	4.75099825461	4.88663192724	4.66675191241	5.03635996642	3.16990945624
121656	50	1477.59997559	3533.60009766	7407.20019531	555.0	E9	20190322	4	101.480003357	177252.203125	60273.0	192729.765625	0	27248.2402344	74965.34375	46853.0	104858.367188	1496.19995117	B09	25	8.2851773839e-11	1.698970004	3.16955687526	3.54821739825	3.86965408254	2.74429298312	2.00638047292	5.24859164188	4.78012280838	5.28494879327	4.4353384596	4.87486053677	4.67073740401	5.02060309077	3.17498963623
121684	50	2370.40014648	3661.60009766	8224.0	335.0	E9	20190322	4	118.680000305	197500.6875	60259.0	214796.21875	0	40344.3203125	102031.257812	59635.0	112127.453125	1498.69995117	B09	25	8.66707046353e-11	1.698970004	3.37482166531	3.563670911	3.91508310165	2.52504480704	2.07437753876	5.29556861174	4.78002192027	5.33202663182	4.60578240323	5.00873324054	4.77550122359	5.04971195765	3.17571469316
121740	50	2095.19995117	3808.0	7448.80029297	1130.0	E9	20190322	4	162.540008545	126739.96875	59565.0	139444.828125	0	44560.0390625	90562.3046875	59581.0	99613.8203125	1505.69995117	B09	25	3.62769162867e-11	1.698970004	3.3212254753	3.58069693971	3.87208633072	3.05307844348	2.21096027825	5.10291359571	4.77499114612	5.14440241133	4.64894556288	4.95694746619	4.77510778808	4.99831959615	3.17773843632
121816	50	1613.59997559	2278.40014648	5103.20019531	274.0	E9	20190322	4	89.4400024414	184488.53125	60402.0	200169.546875	0	10225.4003906	117977.382812	78434.0	98576.7109375	1515.90002441	B09	25	8.64288202011e-11	1.698970004	3.20779587863	3.35762999988	3.70784260576	2.43775056282	1.9515318024	5.26596937337	4.781051319	5.30139800606	4.00968032245	5.07179875763	4.89450436385	4.9937743236	3.18067055995
121852	50	1132.80004883	2073.60009766	4457.60009766	375.0	E9	20190322	4	20.6399993896	168208.9375	60249.0	182969.703125	0	6289.18017578	69333.203125	42845.0	106052.539062	1519.5	B09	25	1.05326974427e-10	1.698970004	3.05415325907	3.31672500464	3.64910110426	2.57403126773	1.31470968011	5.22584906758	4.77994984298	5.26237918342	3.79859403681	4.84094126464	4.63190014717	5.02552107066	3.18170070442
122216	50	1420.80004883	2452.80004883	4747.20019531	498.0	E9	20190322	4	239.080001831	155852.8125	60349.0	169248.359375	0	39637.4023438	59861.1601562	40941.0	95822.3046875	1560.30004883	B09	25	1.17219060497e-10	1.698970004	3.15253296336	3.38966214616	3.67643754684	2.69722934276	2.37854325049	5.19271464391	4.78067007811	5.2285244675	4.59810518505	4.77714512955	4.61215844627	4.98146661216	3.19320812209
122316	50	2313.60009766	3922.40014648	7681.60009766	611.0	E9	20190322	4	503.960021973	165826.890625	60314.0	180184.21875	0	44523.0625	57653.5390625	34602.0	109195.484375	1572.09997559	B09	25	3.32095407818e-11	1.698970004	3.36428829395	3.59355189646	3.88545169415	2.78604121024	2.7023960862	5.21965495748	4.78041813166	5.25571675107	4.64858502945	4.76082597162	4.53910120179	5.03820467911	3.19648016096
122464	50	1807.20007324	2500.80004883	4708.0	594.0	E9	20190322	4	557.280029297	199309.0625	60239.0	216834.90625	0	19722.3808594	107831.101562	60079.0	117625.445312	1591.19995117	B09	25	9.3978453463e-11	1.698970004	3.25700623551	3.39807896915	3.67283645417	2.77378644498	2.74607347995	5.29952704634	4.77987775373	5.33612919655	4.29495934122	5.03274404182	4.77872269533	5.07050128061	3.20172475679
122530	50	1170.40002441	2152.0	5256.80029297	422.0	E9	20190322	4	15.4800004959	161682.609375	60289.0	175753.984375	0	43138.4609375	64493.1210938	43729.0	96654.8828125	1598.09997559	B09	25	1.14454127738e-10	1.698970004	3.06833432218	3.33284226699	3.72072147839	2.62531245096	1.18977097026	5.20866330959	4.78023808038	5.24490517934	4.6348646466	4.80951339478	4.64076954596	4.98522379861	3.20360394487
122676	50	2965.60009766	2624.0	5270.39990234	1581.0	E9	20190322	4	746.480041504	133830.03125	60077.0	145990.734375	0	63836.0820312	79424.4375	51593.0	100888.882812	1617.19995117	B09	25	1.07159919085e-10	1.698970004	3.47211258732	3.4189638307	3.72184356944	3.19893186993	2.87301820057	5.12655357937	4.77870823764	5.1643252932	4.80506622414	4.89995414775	4.71259078171	5.00384331292	3.20876371955
122762	50	1748.0	2105.60009766	4784.80029297	380.0	E9	20190322	4	67.9400024414	148867.828125	60284.0	161837.328125	0	16290.1201172	68663.2578125	46604.0	96556.4140625	1625.80004883	B09	25	2.85971839395e-10	1.698970004	3.2425414283	3.32337589208	3.679863816	2.57978359662	1.83212555814	5.17280085237	4.78020206117	5.20907869978	4.21192428664	4.83672440521	4.66842319359	4.98478112845	3.21106713226
122770	50	1421.59997559	1998.40002441	4180.80029297	364.0	E9	20190322	4	111.800003052	115920.273438	59906.0	126814.523438	0	27663.6210938	77322.6015625	52690.0	96174.1171875	1626.19995117	B09	25	3.50702622663e-11	1.698970004	3.15277740734	3.30068242634	3.62125942282	2.56110138365	2.04844181541	5.0641593969	4.77747032216	5.10316899398	4.44190902748	4.88830645768	4.72172819857	4.98305820847	3.21117394369
122788	50	3840.0	4196.0	9005.60058594	308.0	E9	20190322	4	151.36000061	169858.96875	60343.0	184476.6875	0	86128.140625	100433.382812	71491.0	92067.5625	1627.5	B09	25	1.45052275982e-10	1.698970004	3.58433122437	3.62283547952	3.95451268134	2.4885507165	2.18001112081	5.23008848306	4.78062689767	5.26594149174	4.93514507156	5.00187809091	4.85425137192	4.9641066453	3.21152099724
122806	50	1898.40002441	2065.60009766	4244.80029297	114.0	E9	20190322	4	82.5599975586	211984.6875	60300.0	230391.875	0	2488.84008789	118517.460938	66620.0	116589.023438	1629.30004883	B09	25	6.46504298475e-11	1.698970004	3.27838773079	3.31504624545	3.62785726261	2.05690485134	1.91676967144	5.32630449124	4.78031731214	5.36246715919	3.39599699336	5.07378233879	4.82360462836	5.06665766462	3.21200107053
122820	50	2555.19995117	3048.0	6036.0	1408.0	E9	20190322	4	847.100036621	208493.625	60256.0	226763.109375	0	46676.5	106103.359375	59988.0	115916.335938	1630.30004883	B09	25	4.97992435301e-11	1.698970004	3.4074248905	3.48401496267	3.7807492311	3.14860265481	2.92793470052	5.31909278032	4.78000029834	5.3555724034	4.66909828337	5.02572913447	4.7780643828	5.06414464483	3.21226754156
122960	50	2789.60009766	4176.80029297	8700.0	1789.0	E9	20190322	4	185.760009766	198800.703125	60325.0	215973.53125	0	58805.0820312	104012.703125	58709.0	116107.875	1645.0	B09	25	8.59995565522e-11	1.698970004	3.44554194957	3.62084371066	3.93951925262	3.25261034057	2.26895222523	5.29841791609	4.78049733058	5.33440052922	4.76941486014	5.01708638315	4.76870468303	5.0648616767	3.21616590229
123184	50	3072.80004883	5032.80029297	11576.0	884.0	E9	20190322	4	207.260009766	176818.390625	60237.0	192372.96875	0	138076.4375	88696.1015625	55629.0	104492.046875	1668.30004883	B09	25	1.73721257908e-10	1.698970004	3.48753430106	3.70180969746	4.06355851811	2.94645226501	2.31651551428	5.24752743337	4.77986333444	5.28414404718	5.14011957332	4.94790453181	4.74530125303	5.01908323657	3.22227416251
123232	50	3864.0	2805.60009766	6248.80029297	984.0	E9	20190322	4	669.08001709	185824.03125	60381.0	201688.671875	0	20660.640625	85445.3046875	56521.0	99073.6796875	1672.80004883	B09	25	9.06053956564e-11	1.698970004	3.58703711774	3.44802576799	3.79579664516	2.99299509843	2.82547805933	5.26910187739	4.78090030132	5.30468150614	4.31514378357	4.93168820276	4.75220983702	4.99595829339	3.22344403249
123248	50	1436.0	2550.40014648	5344.0	900.0	E9	20190322	4	302.720001221	137414.109375	60232.0	149514.75	0	44749.2421875	51820.1601562	36172.0	93887.15625	1675.09997559	B09	25	2.09051326356e-10	1.698970004	3.15715443991	3.40660832466	3.72786644947	2.95424250944	2.48104111647	5.1380313274	4.77982728413	5.174684039	4.65078568509	4.71449875089	4.55837252217	4.9726061849	3.2240407323
123384	50	1362.40002441	2080.80004883	4886.39990234	669.0	E9	20190322	4	69.6600036621	147723.3125	60205.0	160803.828125	0	27785.7402344	76663.84375	49097.0	102332.960938	1687.69995117	B09	25	2.43456461129e-10	1.698970004	3.13430464274	3.31823034938	3.6889890067	2.82542611777	1.84298349295	5.16944903757	4.77963256073	5.20629638343	4.44382197123	4.88459059	4.69105495601	5.01001554034	3.22729523783
123466	50	1752.0	3582.40014648	7397.60009766	804.0	E9	20190322	4	459.240020752	221706.015625	60326.0	240853.484375	0	20350.1796875	126870.640625	59906.0	138794.03125	1694.5	B09	25	4.35705311143e-11	1.698970004	3.24353410183	3.55417409399	3.86909085035	2.90525604875	2.6620397279	5.34577747713	4.78050452977	5.38175293354	4.3085682483	5.10336113281	4.77747032216	5.14237078996	3.22904157317
123490	50	2206.40014648	2873.60009766	6066.39990234	1007.0	E9	20190322	4	417.960021973	135681.703125	59996.0	148210.484375	0	59257.4414062	91660.5234375	39724.0	151220.03125	1695.59997559	B09	25	5.6377612289e-11	1.698970004	3.34368427766	3.45842632975	3.78293103599	3.00302947055	2.62113474334	5.13252128637	4.77812229645	5.17087892662	4.77274289576	4.962182333	4.59905297322	5.17960932347	3.22932340164
123636	50	6885.60009766	15343.2001953	33494.4023438	1135.0	E9	20190322	4	350.020019531	209096.40625	60297.0	227264.078125	0	243123.71875	106150.664062	61709.0	112733.804688	1708.69995117	B09	25	4.76368586037e-11	1.698970004	3.83794179612	4.18591595167	4.52497223288	3.05499586153	2.5440928847	5.32034656864	4.78029570491	5.35653079558	5.38582732997	5.02592271539	4.79034850869	5.05205416439	3.23266580702
123720	50	1746.40002441	3012.80004883	6183.20019531	1274.0	E9	20190322	4	215.0	164032.71875	60278.0	178341.15625	0	30812.0800781	67057.640625	41202.0	106662.046875	1713.69995117	B09	25	1.1968188807e-10	1.698970004	3.24214372877	3.47897030971	3.79121330801	3.105169428	2.33243845992	5.21493048314	4.78015883416	5.251251578	4.48872101789	4.82644826902	4.61491829778	5.02800991366	3.23393478436
123884	50	1045.59997559	2819.19995117	5940.0	1402.0	E9	20190322	4	314.760009766	104419.695312	59765.0	114502.617188	0	34625.3203125	39770.6992188	28389.0	91810.6484375	1733.59997559	B09	25	1.3031079369e-10	1.698970004	3.01936556443	3.45012587921	3.77378644498	3.14674801363	2.49797955011	5.01878242164	4.77644692384	5.05881541346	4.53939379967	4.59956322649	4.45315009481	4.96289305472	3.2389488922
123890	50	1820.0	2169.60009766	3913.60009766	464.0	E9	20190322	4	281.220001221	222292.46875	60301.0	241590.6875	0	5254.60009766	135384.640625	70281.0	126244.1875	1733.90002441	B09	25	4.22689145342e-11	1.698970004	3.26007138799	3.33637969174	3.59257644619	2.66651798055	2.44904620579	5.34692474909	4.78032451431	5.3830801897	3.72053966956	5.13156939647	4.84683793227	5.10121139158	3.23902405272
123906	50	7693.60009766	12072.0	25288.8007812	3707.0	E9	20190322	4	371.520019531	198446.40625	60361.0	215460.046875	0	262143.0	108162.203125	65865.0	107621.921875	1735.19995117	B09	25	9.88124159485e-11	1.698970004	3.88612960855	4.08177922677	4.40292823518	3.56902258603	2.56998222089	5.29764323849	4.78075642611	5.33336674999	5.41853826525	5.03407552471	4.81865469616	5.03190074326	3.23934952679
124038	50	821.600036621	2224.80004883	4150.39990234	190.0	E9	20190322	4	43.0	185704.046875	60325.0	201745.5625	0	6943.64013672	99492.5390625	57361.0	113672.0625	1747.59997559	B09	25	1.45316980151e-10	1.698970004	2.91466044995	3.34729098539	3.61808994419	2.27875360095	1.63346845558	5.26882136802	4.78049733058	5.30480399096	3.84158720487	4.99779051426	4.75861671398	5.05565374004	3.24244202997
124092	50	1936.0	3254.40014648	6825.60009766	1415.0	E9	20190322	4	314.760009766	201604.5	60288.0	219153.953125	0	40571.359375	102505.125	61156.0	109846.554688	1752.59997559	B09	25	6.8654221426e-11	1.698970004	3.28690535297	3.51247095079	3.83414083998	3.15075643986	2.49797955011	5.30450022174	4.78023087678	5.34074930892	4.60821955932	5.01074557957	4.78643907199	5.04078643992	3.24368280131
124202	50	1020.79998779	2164.80004883	3801.60009766	530.0	E9	20190322	4	66.2200012207	139479.5	60283.0	151633.609375	0	17623.1210938	50438.140625	35775.0	92397.3203125	1762.90002441	B09	25	1.62151506787e-10	1.698970004	3.00894065618	3.33541778905	3.57996643012	2.7242758696	1.82098918442	5.14451038187	4.78019485696	5.18079547272	4.2460828254	4.70275906816	4.55357964243	4.96565937609	3.24622768378
124368	50	1424.80004883	2623.19995117	5621.60009766	335.0	E9	20190322	4	126.420005798	131602.75	60101.0	143503.71875	0	31498.3613281	42084.9609375	31061.0	88795.59375	1779.40002441	B09	25	1.13608044198e-10	1.698970004	3.15375392134	3.41883139558	3.74985994807	2.52504480704	2.10181580591	5.11926496449	4.77888169814	5.15686315551	4.49828796063	4.62412692841	4.4922154336	4.94839141558	3.25027359219
124518	50	4848.0	8307.20019531	16689.5996094	1292.0	E9	20190322	4	825.600036621	126103.09375	60144.0	137408.4375	0	126143.085938	45327.1601562	32996.0	90027.8984375	1794.0	B09	25	2.20407399042e-10	1.698970004	3.68556261116	3.91945467666	4.22244591789	3.11126251366	2.91676970355	5.10072574147	4.77919230837	5.13801340119	5.10086345127	4.65635851043	4.51846129493	4.95437711233	3.25382243871
124550	50	1894.40002441	2530.40014648	4976.0	384.0	E9	20190322	4	696.600036621	143477.5	60144.0	156340.484375	0	8473.58007812	74274.7578125	47536.0	102399.664062	1796.90002441	B09	25	2.40393652968e-10	1.698970004	3.27747169064	3.40318920405	3.69688037168	2.58433122437	2.84298349295	5.15678380078	4.77919230837	5.19407145316	3.92806693804	4.87084124438	4.67702263446	5.01029853187	3.25452391459
124560	50	3540.80004883	5404.0	11946.4003906	2506.0	E9	20190322	4	560.720031738	211217.1875	60328.0	229451.171875	0	96412.8828125	103301.484375	54972.0	123152.992188	1797.59997559	B09	25	3.32348265703e-11	1.698970004	3.54910140257	3.73271534035	4.07723706629	3.39898106666	2.74874607156	5.3247292554	4.78051892778	5.36069028011	4.98413506876	5.01410656209	4.74014153782	5.09044496814	3.25469305351
124770	50	900.799987793	2035.20007324	3584.0	1647.0	E9	20190322	4	237.36000061	191516.109375	60364.0	207925.265625	0	16909.3203125	80215.640625	48904.0	107496.570312	1820.0	B09	25	3.38189866105e-11	1.698970004	2.95462837162	3.3086071096	3.55436800099	3.21669359917	2.37540753443	5.28220531052	4.78077801043	5.31790726497	4.22812615104	4.90425905625	4.68934438278	5.03139460827	3.26007138799
124776	50	1457.59997559	2426.40014648	5069.60009766	723.0	E9	20190322	4	126.420005798	137908.96875	59768.0	151218.078125	0	44590.140625	88382.203125	42056.0	137726.265625	1820.30004883	B09	25	7.41312936308e-11	1.698970004	3.16363835235	3.38496242352	3.70497370248	2.85913829729	2.10181580591	5.13959251093	4.7764687234	5.17960371419	4.649238842	4.94636482313	4.62382796401	5.13901677198	3.26014298074
124878	50	1700.80004883	2726.40014648	5328.80029297	305.0	E9	20190322	4	36.1199989319	166485.765625	60340.0	180822.1875	0	17356.5195312	80704.984375	49280.0	107327.148438	1829.5	B09	25	2.19093857565e-10	1.698970004	3.23065325965	3.43558959642	3.72662944453	2.48429983935	1.5577477288	5.22137710766	4.78060530584	5.25725171883	4.23946264135	4.90690035777	4.69267069916	5.03070959079	3.26233241382
124890	50	1220.0	2705.60009766	4707.20019531	545.0	E9	20190322	4	53.3199996948	132128.15625	48557.0	178329.625	0	7227.43994141	97079.3828125	37561.0	169383.0	1830.59997559	B09	25	3.48766933495e-11	1.698970004	3.08635983067	3.43226360593	3.67276266907	2.73639650228	1.72689013826	5.12099537478	4.68625184685	5.25122349632	3.85898449146	4.98712700662	4.57473714613	5.22886982054	3.26259345223
124970	50	3257.60009766	3320.0	6736.0	716.0	E9	20190322	4	170.279998779	212238.875	60281.0	230740.8125	0	105284.640625	110070.539062	39225.0	183902.703125	1838.19995117	B09	25	4.56257022676e-11	1.698970004	3.51289776934	3.5211380837	3.82840207849	2.85491302231	2.23116363839	5.32682493495	4.7801804482	5.36312441756	5.02236501906	5.04167109341	4.59356295226	5.26458811284	3.26439275023
125018	50	2702.40014648	2058.40014648	4239.20019531	937.0	E9	20190322	4	140.180007935	147546.515625	60265.0	160451.5	0	14660.4199219	90011.8984375	63337.0	93137.0390625	1842.30004883	B09	25	9.96675832444e-11	1.698970004	3.43174965577	3.31352980411	3.62728392652	2.97173959089	2.14668608023	5.1689289579	4.7800651609	5.2053437815	4.16614641008	4.95429992149	4.80165748887	4.96912242708	3.26536036361
125048	50	1614.40002441	2460.0	4953.60009766	774.0	E9	20190322	4	86.0	163403.65625	60280.0	177651.328125	0	62905.5625	62132.421875	40028.0	101726.5625	1843.69995117	B09	25	7.77383356918e-11	1.698970004	3.20801115546	3.3909351071	3.69492094323	2.88874096068	1.93449845124	5.21326176989	4.78017324364	5.24956845863	4.79868905016	4.79331828241	4.60236389111	5.00743436925	3.26569024418
125276	50	1733.59997559	2804.0	5424.80029297	1093.0	E9	20190322	4	466.119995117	172905.578125	60280.0	187981.75	0	20246.9804688	69404.578125	44808.0	101510.859375	1863.80004883	B09	25	7.1718730596e-11	1.698970004	3.2389488922	3.44777800929	3.73438375482	3.03862016195	2.66849773323	5.23780900432	4.78017324364	5.27411568831	4.30636026392	4.84138811871	4.65135555966	5.00651250446	3.27039931878
125302	50	1971.20007324	2905.60009766	5955.20019531	649.0	E9	20190322	4	153.080001831	156545.765625	60240.0	170308.484375	0	51681.6992188	66944.984375	45680.0	96044.3671875	1865.59997559	B09	25	1.98858056416e-10	1.698970004	3.29473070662	3.46323584144	3.77489636569	2.8122446968	2.18491845875	5.19464132497	4.77988496319	5.23123628405	4.71333678419	4.82571804453	4.65972609524	4.98247189943	3.2708185274
125318	50	3320.0	5411.20019531	10598.4003906	791.0	E9	20190322	4	110.940002441	204291.140625	60296.0	222044.96875	0	63619.359375	121878.34375	72924.0	109530.734375	1867.0	B09	25	8.84276619115e-11	1.698970004	3.5211380837	3.73329360159	4.02524032244	2.8981764835	2.0450881711	5.31024953324	4.78028850226	5.34644093707	4.8035892916	5.0859265438	4.86287048239	5.03953599951	3.27114431795
125352	50	1451.20007324	2104.80004883	4036.0	170.0	E9	20190322	4	52.4599990845	157019.328125	60156.0	171062.21875	0	23098.7402344	77281.3203125	52012.0	97375.78125	1870.19995117	B09	25	2.65206579186e-10	1.698970004	3.16172729163	3.32321084515	3.60595115756	2.23044892138	1.71982827868	5.19595311471	4.77927895066	5.23315410071	4.36358829486	4.88807453317	4.71610355388	4.98845095506	3.27188804132
125374	50	2188.80004883	3220.80004883	6532.0	883.0	E9	20190322	4	1110.26000977	159705.96875	60284.0	173619.703125	0	71662.9375	54794.0390625	36312.0	98892.4375	1871.80004883	B09	25	4.32565808382e-11	1.698970004	3.34020608973	3.50796376413	3.81504617606	2.94596070358	3.04542469733	5.20332114749	4.78020206117	5.23959900928	4.85529460615	4.738733315	4.56005016973	4.99516308151	3.27225945427
125516	50	1232.80004883	2580.0	5580.80029297	1670.0	E9	20190322	4	294.980010986	129486.953125	60140.0	141105.046875	0	56030.7226562	53367.3007812	41132.0	85030.6171875	1886.40002441	B09	25	2.97876704587e-10	1.698970004	3.09089264291	3.41161970596	3.74669648172	3.22271647115	2.46979258746	5.11222601188	4.77916342376	5.14954254735	4.74842622382	4.72727523755	4.61417982713	4.92957533138	3.27563379337
125544	50	2672.80004883	4340.0	8425.60058594	1068.0	E9	20190322	4	351.740020752	184088.796875	60252.0	200233.078125	0	53909.1015625	88768.34375	57852.0	100558.703125	1889.09997559	B09	25	1.18354928152e-10	1.698970004	3.42696647056	3.63748972951	3.92560086763	3.02857125269	2.54622178487	5.26502735937	4.77997146742	5.3015358237	4.73166209403	4.94825811684	4.76231837753	5.00241966375	3.27625494241
125578	50	5928.0	8618.40039062	18768.0	534.0	E9	20190322	4	208.980010986	219088.953125	60328.0	238002.484375	0	159705.4375	121651.304688	64380.0	123835.664062	1892.19995117	B09	25	4.52508419369e-11	1.698970004	3.77290819497	3.93542666652	4.27341799477	2.72754125703	2.32010474767	5.34062048017	4.78051892778	5.37658149044	5.20331970284	5.08511677102	4.80875097235	5.09284573737	3.27696702694
125588	50	3408.80004883	6584.0	13584.7998047	1612.0	E9	20190322	4	286.380004883	191429.484375	60272.0	208148.4375	0	86659.625	83486.21875	51204.0	106854.015625	1893.19995117	B09	25	4.88673466814e-11	1.698970004	3.53260152741	3.8184898222	4.13305324273	3.20736503747	2.45694269215	5.28200882955	4.78011560286	5.31837315513	4.93781680539	4.92161479147	4.70930388891	5.0287908478	3.27719648459
125704	50	1157.59997559	2648.0	6412.80029297	1513.0	E9	20190322	4	356.899993896	181828.859375	60308.0	197591.296875	0	21514.6210938	71066.9609375	44628.0	104361.492188	1905.0	B09	25	3.4043290642e-11	1.698970004	3.06355850895	3.42291798077	3.80704771536	3.17983892802	2.55254654053	5.25966281438	4.78037492616	5.2957678117	4.33273370188	4.85166774395	4.64960742441	5.01854028013	3.27989498001
125764	50	1248.0	2150.40014648	3860.80004883	969.0	E9	20190322	4	180.600006104	140007.734375	60107.0	152653.546875	0	47103.0625	62955.4414062	44063.0	93635.203125	1913.30004883	B09	25	3.04686040474e-10	1.698970004	3.09621458535	3.33251928096	3.58667731006	2.98632377705	2.25671776065	5.14615202785	4.77892505244	5.1837068995	4.67304914457	4.79903327329	4.64407406247	4.97143915695	3.28178308259
125772	50	1596.80004883	2301.60009766	4930.39990234	574.0	E9	20190322	4	125.560005188	174661.421875	60132.0	190358.078125	0	55726.28125	75359.21875	31300.0	157787.265625	1914.0	B09	25	1.04251018286e-10	1.698970004	3.20325053722	3.36202986731	3.69288214612	2.7589118924	2.09885132497	5.24219699132	4.77910564879	5.27957131147	4.7460600625	4.87713638747	4.49554433755	5.19807195013	3.28194193344
126096	50	2085.60009766	2399.19995117	4848.0	831.0	E9	20190322	4	113.520004272	159232.40625	60264.0	173162.328125	0	59418.2617188	70101.1796875	47672.0	96370.015625	1945.19995117	B09	25	2.04406181355e-10	1.698970004	3.3192310385	3.38006644391	3.68556261116	2.91960102378	2.05507239879	5.20203145802	4.78005795442	5.23845341616	4.77391994237	4.84572532649	4.67826337242	4.9839419294	3.28896424999
126246	50	1460.0	3723.19995117	7211.20019531	640.0	E9	20190322	4	163.400009155	195355.078125	60328.0	212219.703125	0	8346.29980469	115559.0625	67176.0	112737.867188	1957.69995117	B09	25	1.1136181783e-10	1.698970004	3.16435285578	3.57091636025	3.85800755249	2.80617997398	2.21325207653	5.2908247049	4.78051892778	5.32678570266	3.9214939808	5.06280400987	4.82721414018	5.05206981443	3.29174612999
126266	50	2172.80004883	2832.80004883	5121.60009766	881.0	E9	20190322	4	67.9400024414	162367.0625	60318.0	176413.15625	0	38315.5820312	63990.8828125	42201.0	99374.578125	1958.90002441	B09	25	1.03238882078e-10	1.698970004	3.33701976236	3.45221592124	3.70940566508	2.94497590841	1.83212555814	5.21049793362	4.78044693294	5.2465309701	4.58337542708	4.8061181017	4.62532274218	4.99727529796	3.29201227165
126370	50	7387.20019531	3335.19995117	6922.39990234	551.0	E9	20190322	4	104.060005188	190702.4375	60243.0	207457.703125	0	54052.7226562	105403.320312	50147.0	137749.265625	1967.19995117	B09	25	1.29136181662e-10	1.698970004	3.86847986869	3.52312187576	3.84025668458	2.74115159885	2.01728384321	5.2803562441	4.77990659087	5.31692956528	4.73281757442	5.02285429181	4.70024495685	5.1390892922	3.29384850495
126422	50	3344.0	6211.20019531	12679.2001953	2437.0	E9	20190322	4	343.140014648	155557.4375	60033.0	169816.8125	0	50101.0195312	108978.34375	42145.0	169462.6875	1970.80004883	B09	25	4.52525537205e-11	1.698970004	3.52426626877	3.79317552736	4.10309185909	3.38685552918	2.53547136547	5.19189078039	4.77839004669	5.22998068482	4.69984656364	5.03734020322	4.62474605817	5.22907408958	3.29464256436
126518	50	1449.59997559	2409.60009766	5411.20019531	902.0	E9	20190322	4	85.1399993896	178021.84375	60160.0	193930.1875	0	20313.2011719	80345.5	53188.0	98998.3203125	1982.30004883	B09	25	1.14466024887e-10	1.698970004	3.16124817302	3.38194497212	3.73329360159	2.95520653754	1.93013364273	5.25047329466	4.77930782758	5.28764541735	4.30777836958	4.90496155777	4.72581366008	4.99562782606	3.29716939167
127032	50	1539.20007324	2625.60009766	6015.20019531	623.0	E9	20190322	4	67.0800018311	174167.96875	60379.0	189043.75	0	33278.5625	78966.0625	51247.0	100983.859375	2028.09997559	B09	25	1.3581992996e-10	1.698970004	3.18729507536	3.41922857986	3.77925008592	2.79448804666	1.82659306579	5.24096828687	4.78088591594	5.27656232367	4.52216455825	4.89744048324	4.70966844687	5.00425196443	3.30708935982
127072	50	1421.59997559	3750.40014648	7597.60009766	1113.0	E9	20190322	4	128.13999939	130723.773438	60077.0	142602.21875	0	47221.7421875	74141.4609375	50701.0	95835.0859375	2033.80004883	B09	25	1.32087331043e-10	1.698970004	3.15277740734	3.57407760696	3.88067643058	3.04649516433	2.10768471759	5.1163545756	4.77870823764	5.15412628276	4.67414200579	4.87006113943	4.70501652521	4.98152453663	3.30830825342
127082	50	1764.80004883	2231.19995117	3709.60009766	1072.0	E9	20190322	4	437.740020752	144807.328125	60192.0	157663.703125	0	44256.4609375	94023.8046875	61504.0	100187.6875	2034.30004883	B09	25	7.12170859058e-11	1.698970004	3.24669550711	3.34853849175	3.56932709432	3.03019478536	2.64121625417	5.16079054034	4.77953877387	5.19773172283	4.64597668169	4.973237821	4.78890336165	5.00081435248	3.30841500952
127130	50	5572.80029297	9663.20019531	20639.2011719	1032.0	E9	20190322	4	1139.5	122155.5	59882.0	133689.296875	0	109432.421875	88747.703125	57582.0	101006.734375	2038.19995117	B09	25	3.13674072237e-11	1.698970004	3.74607347995	3.98512097704	4.31469288417	3.01367969729	3.05671432952	5.08691302568	4.77729629692	5.12609663917	5.0391460108	4.94815712192	4.76028674519	5.00435033026	3.30924678685
127156	50	2237.60009766	3932.0	8931.20019531	1259.0	E9	20190322	4	451.5	192740.140625	60268.0	209587.5	0	24043.0195312	83747.6640625	52716.0	104114.265625	2041.30004883	B09	25	4.36279653718e-11	1.698970004	3.34978247232	3.59461350916	3.95090982431	3.10002573011	2.65465775465	5.28497217151	4.7800867796	5.32136537734	4.38098900923	4.92297270229	4.72194244931	5.01751024015	3.30990684596
127162	50	5984.80029297	8659.20019531	19899.2011719	2308.0	E9	20190322	4	1869.64001465	219076.171875	60297.0	238110.953125	0	156104.625	144176.421875	60649.0	155793.921875	2041.90002441	B09	25	3.77889559811e-11	1.698970004	3.77704966299	3.93747778038	4.29883564256	3.36323580448	3.2717579944	5.34059514349	4.78029570491	5.37677937345	5.19341577034	5.15889424314	4.78282364448	5.19255051016	3.31003447433
127232	50	929.600036621	2002.40002441	3979.19995117	1180.0	E9	20190322	4	588.239990234	147398.828125	60247.0	160338.78125	0	38437.6992188	53543.6015625	40147.0	87404.625	2048.89990234	B09	25	1.21395845545e-10	1.698970004	2.96829613216	3.3015508419	3.5997957626	3.07188200731	2.76955454575	5.16849403074	4.77993542609	5.20503857816	4.58475738403	4.72870758026	4.60365309801	4.94153441386	3.31152074175
127242	50	3460.80004883	4266.39990234	9398.40039062	1677.0	E9	20190322	4	292.399993896	221756.421875	60306.0	240988.109375	0	60606.78125	132085.6875	67302.0	128619.773438	2049.60009766	B09	25	4.49142007328e-11	1.698970004	3.53917650822	3.63006156073	3.97305394289	3.22453306261	2.46597735922	5.34587620548	4.78036052337	5.38199561452	4.78252121979	5.12085576102	4.82802797026	5.10930774024	3.31166913309
127728	50	1126.40002441	2480.0	4748.80029297	1077.0	E9	20190322	4	352.600006104	172471.0625	60240.0	187633.859375	0	28568.3398438	88718.4609375	57908.0	100405.0	2098.19995117	B09	25	2.04066493383e-10	1.698970004	3.05169265121	3.39445168083	3.67658390606	3.0322157033	2.54728231548	5.23671623882	4.77988496319	5.27331121151	4.4558850035	4.94801399919	4.76273856573	5.00175534048	3.32184687259
127762	50	1821.59997559	2937.60009766	5345.60009766	963.0	E9	20190322	4	130.720001221	123972.382812	60124.0	135131.640625	0	32474.4609375	43407.640625	32876.0	86530.0859375	2101.19995117	B09	25	2.06821291081e-10	1.698970004	3.26045301179	3.46799267396	3.72799646623	2.98362628712	2.11634204324	5.09332494865	4.77904786613	5.13075704954	4.5115419507	4.63756618088	4.51687897178	4.93716713504	3.32246738204
127878	50	1950.40002441	3637.60009766	7422.39990234	1773.0	E9	20190322	4	1162.7199707	217491.453125	60240.0	236612.234375	0	47539.9414062	111729.484375	60960.0	120116.53125	2112.39990234	B09	25	3.18927142761e-11	1.698970004	3.29012369371	3.56081495286	3.87054434946	3.2487087356	3.06547513191	5.33744219493	4.77988496319	5.37403719669	4.67705864212	5.04816779453	4.78504495833	5.07960278206	3.32477613874
127950	50	4100.80029297	4924.0	9891.20019531	2117.0	E9	20190322	4	123.840003967	173643.28125	60232.0	188934.21875	0	114764.421875	71681.859375	44044.0	106660.210938	2118.5	B09	25	8.37033388487e-11	1.698970004	3.61286861987	3.69231804426	3.99524899196	3.32572085802	2.09286095725	5.23965798389	4.77982728413	5.27631062213	5.05980727327	4.85540926208	4.64388675397	5.02800243823	3.32602846834
127962	50	1888.0	2795.19995117	6711.20019531	1481.0	E9	20190322	4	254.559997559	189101.390625	60393.0	205205.0625	0	23182.1601562	77926.3203125	47677.0	107116.210938	2119.39990234	B09	25	3.42748587687e-11	1.698970004	3.27600198996	3.44641288005	3.82680019403	3.17055505852	2.40579015814	5.2766947226	4.78098660356	5.31218807081	4.36515390187	4.8916841693	4.6783089203	5.02985520181	3.32621290999
127980	50	2708.80004883	3752.0	8486.40039062	473.0	E9	20190322	4	110.080001831	143202.03125	60229.0	155820.09375	0	47592.4023438	70458.9375	47893.0	96414.8671875	2121.10009766	B09	25	2.79708071819e-10	1.698970004	3.43277694859	3.57426282971	3.92872351804	2.67486114074	2.04170842812	5.15594917827	4.77980565251	5.19262346131	4.67753762744	4.84793608986	4.68027204194	4.98414400734	3.32656116396
128030	50	1015.20001221	2200.80004883	4576.0	1571.0	E9	20190322	4	264.880004883	180366.96875	60233.0	196246.75	0	19098.8808594	88033.0390625	54810.0	105260.601562	2126.89990234	B09	25	1.42278372905e-10	1.698970004	3.00655161431	3.34258058702	3.66048601578	3.19617618504	2.42304917575	5.25615700658	4.77983449443	5.29280247322	4.28100791956	4.94464569476	4.73885980207	5.02226584767	3.32774705131
128060	50	1858.40002441	2931.19995117	6591.20019531	888.0	E9	20190322	4	596.840026855	157731.46875	60240.0	171598.4375	0	58701.8828125	73734.6796875	45716.0	105702.070312	2129.69995117	B09	25	2.51773485802e-10	1.698970004	3.2691392025	3.46704544475	3.81896450272	2.94841296578	2.77585794124	5.19791834736	4.77988496319	5.23451332904	4.76865203109	4.86767179796	4.66006822404	5.02408349361	3.32831842094
128082	50	2130.40014648	3380.80004883	5728.80029297	1426.0	E9	20190322	4	558.140014648	206333.796875	60312.0	224205.6875	0	11211.8203125	114054.921875	65176.0	114684.914062	2131.19995117	B09	25	7.79602839537e-11	1.698970004	3.32846118329	3.52901948598	3.75806368293	3.15411952552	2.74674315944	5.31457036997	4.7804037303	5.35064662529	4.04967612887	5.05711403137	4.8140877033	5.05950629349	3.32862419754
128218	50	2046.40002441	3707.19995117	7208.0	870.0	E9	20190322	4	294.980010986	203272.28125	60374.0	220652.15625	0	14747.2802734	97857.6796875	53926.0	118925.953125	2140.60009766	B09	25	4.8117490679e-11	1.698970004	3.31099053232	3.56904601073	3.85781477797	2.93951925262	2.46979258746	5.30807816112	4.78084995042	5.3437081758	4.16871193413	4.99059491395	4.73179820738	5.07527664073	3.3305355409
128344	50	2284.0	3936.80004883	8672.79980469	568.0	E9	20190322	4	156.520004272	187308.640625	60380.0	203303.40625	0	12455.3798828	99513.1796875	57928.0	112582.789062	2152.10009766	B09	25	1.3624752276e-10	1.698970004	3.35869609957	3.59514335741	3.93815932163	2.75434833571	2.19456985108	5.27255781202	4.78089310869	5.30814465509	4.09535697784	4.99788060322	4.76288853447	5.05147200342	3.3328624672
128450	50	2168.80004883	3048.0	7391.20019531	1374.0	E9	20190322	4	98.0400009155	206012.171875	60402.0	223522.625	0	13331.7207031	135920.421875	71942.0	123817.53125	2163.39990234	B09	25	5.54204261365e-11	1.698970004	3.33621951435	3.48401496267	3.86871496558	3.13798673272	1.99140330664	5.31389288067	4.781051319	5.34932148906	4.1248862067	5.13328471384	4.85698250711	5.09278214053	3.33513680577
128528	50	2248.0	2572.0	4898.39990234	353.0	E9	20190322	4	174.580001831	163973.78125	60220.0	178448.796875	0	65659.28125	64838.8398438	43692.0	97255.2890625	2172.69995117	B09	25	9.81950927042e-11	1.698970004	3.3517963069	3.41027096425	3.69005423777	2.54777470539	2.24199449371	5.21477441165	4.77974075118	5.25151362423	4.81729612434	4.81183523545	4.64040192498	4.987913229	3.3369997546
128588	50	1624.0	2647.19995117	4967.20019531	704.0	E9	20190322	4	189.199996948	176353.34375	60331.0	191568.046875	0	29634.7402344	66332.6640625	41743.0	104141.46875	2180.5	B09	25	3.42431124044e-11	1.698970004	3.21058602491	3.42278674614	3.69611166391	2.84757265914	2.27692112506	5.24638369853	4.78054052391	5.28232307143	4.47180112475	4.82172743985	4.62058365787	5.01762369842	3.33855609101
128804	50	965.600036621	2263.19995117	4701.60009766	104.0	E9	20190322	4	43.0	136709.078125	60188.0	148856.34375	0	31557.7011719	53152.3007812	36396.0	95708.0234375	2197.5	B09	25	2.38371912496e-10	1.698970004	2.98479727356	3.35472292508	3.67224568673	2.0170333393	1.63346845558	5.13579735472	4.7795099123	5.17276734753	4.49910535941	4.72552206839	4.56105365636	4.98094834727	3.34192888375
128878	50	947.200012207	2436.80004883	4284.0	350.0	E9	20190322	4	106.63999939	160679.390625	60240.0	174805.53125	0	30181.7011719	61504.6210938	41008.0	98292.203125	2204.5	B09	25	9.23819223071e-11	1.698970004	2.97644169498	3.38681989469	3.63184946216	2.54406804435	2.02792013392	5.20596017601	4.77988496319	5.24255517059	4.47974371485	4.78890774732	4.61286858884	4.99251906947	3.34331010316
128980	50	2070.40014648	2502.40014648	4945.60009766	44.0	E9	20190322	4	24.9400005341	151929.34375	60293.0	165140.921875	0	39553.9804688	89217.2578125	49777.0	117462.726562	2213.30004883	B09	25	1.30247135546e-10	1.698970004	3.31605428972	3.3983567568	3.69421899629	1.64345267649	1.39689645844	5.18164166193	4.7802668936	5.21785470465	4.59719019475	4.95044887061	4.69702871865	5.06990007753	3.3450402936
129022	50	3524.80004883	5060.0	11642.4003906	2101.0	E9	20190322	4	363.779998779	212675.53125	60296.0	231158.015625	0	28245.8398438	109381.679688	65096.0	110121.015625	2217.30004883	B09	25	4.24660961332e-11	1.698970004	3.54713448582	3.70415051684	4.06604253091	3.32242605241	2.56083881716	5.32771752632	4.78028850226	5.36390895761	4.4509544923	5.0389445882	4.81355430299	5.04187020815	3.34582446656
129338	50	2072.0	3638.40014648	7696.80029297	1291.0	E9	20190322	4	151.36000061	185185.03125	60280.0	201331.890625	0	36956.78125	80261.21875	50508.0	104141.898438	2247.89990234	B09	25	6.63628621176e-11	1.698970004	3.31638975107	3.56091046049	3.88631021817	3.11092624227	2.18001112081	5.26760587917	4.78017324364	5.30391257184	4.56769413933	4.90450575012	4.7033601718	5.01762549031	3.35177696845
129436	50	1555.20007324	2156.0	4418.39990234	340.0	E9	20190322	4	78.2600021362	174001.109375	60196.0	189436.78125	0	76869.3828125	88070.0234375	56676.0	101837.757812	2258.10009766	B09	25	1.92562843212e-10	1.698970004	3.19178626804	3.33364875651	3.64526502062	2.53147891704	1.89353985542	5.24055201721	4.77956763352	5.27746430594	4.88575339411	4.94482811192	4.75339919162	5.00790882878	3.35374318954
129574	50	4396.80029297	8168.0	17167.2011719	1844.0	E9	20190322	4	621.780029297	161594.578125	60341.0	175506.90625	0	92119.7578125	66809.9609375	40657.0	107692.601562	2274.89990234	B09	25	1.40680713878e-10	1.698970004	3.64313673998	3.91211572908	4.2346994964	3.26576091672	2.793636769	5.20842678509	4.78061250324	5.24429421076	4.96435278751	4.82484121783	4.60913532975	5.03218586847	3.35696229206
129622	50	1326.40002441	2141.60009766	4092.80004883	804.0	E9	20190322	4	351.740020752	178459.203125	60329.0	193862.03125	0	18181.2597656	77708.7421875	48649.0	104682.9375	2280.0	B09	25	9.34667153144e-11	1.698970004	3.1226745212	3.33073837798	3.61202052798	2.90525604875	2.54622178487	5.2515389494	4.78052612661	5.28749275888	4.25962397186	4.89046987942	4.6870739176	5.01987590084	3.357934847
129932	50	2758.40014648	2949.60009766	6630.39990234	193.0	E9	20190322	4	307.020019531	199372.96875	60325.0	216595.234375	0	89029.78125	87867.921875	54581.0	105503.976562	2302.10009766	B09	25	3.13409680065e-11	1.698970004	3.44065726721	3.46976313898	3.821539723	2.28555730901	2.48716669498	5.29966627575	4.78049733058	5.33564889685	4.9495353063	4.94383035522	4.73704148829	5.02326882899	3.36212420327
129984	50	2000.80004883	3271.19995117	6734.39990234	1767.0	E9	20190322	4	165.979995728	164755.5	60170.0	179448.5	0	88961.84375	106790.5	39850.0	175624.15625	2306.39990234	B09	25	7.33772345117e-11	1.698970004	3.30120368932	3.51470709106	3.82829890211	3.24723654951	2.22005574907	5.21683992147	4.77938001149	5.25393983244	4.94920377516	5.02853261991	4.60042832573	5.24458425078	3.36293461099
130072	50	1260.80004883	2175.19995117	4944.80029297	178.0	E9	20190322	4	256.279998779	188535.53125	60260.0	205042.546875	0	7833.74023438	86708.640625	55904.0	101648.140625	2317.60009766	B09	25	8.03377959696e-11	1.698970004	3.10064621696	3.33749918483	3.69414875631	2.25042000231	2.40871471325	5.27539320903	4.78002912734	5.31184398767	3.89396916631	4.93806237762	4.7474428833	5.00709943882	3.3650385005
130166	50	2964.80004883	3744.80004883	7735.20019531	211.0	E9	20190322	4	96.3199996948	160472.78125	60172.0	174778.03125	0	117881.921875	106402.640625	48140.0	144852.59375	2325.80004883	B09	25	6.04872090196e-11	1.698970004	3.47199540913	3.57342863378	3.88847155819	2.3242824553	1.98371647254	5.2054013797	4.77939444683	5.24248684302	5.07144720771	5.0269524061	4.68250608594	5.16092627614	3.3665723753
130214	50	2091.19995117	2628.0	5746.39990234	584.0	E9	20190322	4	171.13999939	179520.65625	60294.0	195128.296875	0	64666.8398438	128727.382812	75266.0	112086.171875	2331.39990234	B09	25	3.32081800499e-11	1.698970004	3.3203955601	3.41962536089	3.75939584604	2.76641284711	2.2333515261	5.25411442717	4.78027409661	5.29032025394	4.81068163825	5.1096709396	4.87659883613	5.04955203678	3.36761677394
130218	50	1994.40002441	3307.19995117	7916.80029297	1090.0	E9	20190322	4	252.840011597	168419.09375	60259.0	183167.890625	0	54533.4609375	65491.5820312	44247.0	97002.203125	2332.0	B09	25	7.13703255106e-11	1.698970004	3.29981227081	3.51946045287	3.89854968968	3.03742649794	2.40284580157	5.22639132612	4.78002192027	5.26284934408	4.73666306083	4.81618548148	4.64588383034	4.98678159812	3.36772854609
130278	50	1596.0	2633.60009766	5424.80029297	606.0	E9	20190322	4	96.3199996948	143753.703125	60257.0	156347.6875	0	5385.3203125	89304.125	60193.0	97231.15625	2337.69995117	B09	25	8.90926118905e-11	1.698970004	3.20303288701	3.42054982964	3.73438375482	2.78247262417	1.98371647254	5.15761904102	4.78000750577	5.19409146208	3.73121153973	4.95087151962	4.77954598896	4.98780545031	3.36878876777
130362	50	2106.40014648	3017.60009766	5634.39990234	290.0	E9	20190322	4	113.520004272	146952.25	60351.0	159577.515625	0	71612.203125	78097.4609375	53935.0	94895.6171875	2345.19995117	B09	25	2.20308949627e-10	1.698970004	3.3235408763	3.47966168511	3.75084766786	2.4623979979	2.05507239879	5.16717623998	4.78068447064	5.2029716995	4.85498703485	4.89263691456	4.73187068307	4.97724615473	3.37017987647
130458	50	1860.80004883	2563.19995117	5883.20019531	796.0	E9	20190322	4	642.41998291	186239.390625	60360.0	202209.8125	0	18290.4804688	103927.5625	64776.0	105146.921875	2357.0	B09	25	1.45474321564e-10	1.698970004	3.26969970878	3.40878248613	3.76961362694	2.90091306774	2.80781904151	5.27007154196	4.7807492311	5.30580222648	4.26222511402	5.01673074153	4.81141412627	5.02179656345	3.37235958252
130492	50	5279.20019531	8242.40039062	16952.8007812	2007.0	E9	20190322	4	1847.2800293	149088.640625	60148.0	162443.859375	0	162342.203125	51745.3398438	35840.0	94620.0546875	2360.19995117	B09	25	8.37240629e-11	1.698970004	3.72256813142	3.9160537074	4.22924145849	3.30254737249	3.26653273516	5.17344455491	4.77922119105	5.210703299	5.21043143543	4.71387124357	4.55436800099	4.97598319472	3.37294879704
130554	50	1591.20007324	2273.60009766	5141.60009766	198.0	E9	20190322	4	50.7400016785	186668.21875	60328.0	202782.921875	0	2739.10009766	129144.484375	79640.0	106273.398438	2365.60009766	B09	25	4.7779114229e-11	1.698970004	3.20172479011	3.35671407924	3.71109829515	2.29666519026	1.70535047725	5.27107038331	4.78051892778	5.30703137646	3.4376079034	5.11107586265	4.90113125136	5.02642456878	3.37394132945
130568	50	2660.0	2488.0	5084.80029297	889.0	E9	20190322	4	529.760009766	187398.109375	60263.0	203795.421875	0	32175.1796875	108003.960938	61175.0	115703.273438	2367.30004883	B09	25	1.36369200888e-10	1.698970004	3.42488163663	3.39585037602	3.70627390055	2.94890176097	2.72407917141	5.27276520506	4.78005074783	5.30919442365	4.50752098097	5.0334396831	4.78657397802	5.06334564604	3.37425330706
130646	50	1924.0	4213.60009766	9507.20019531	1003.0	E9	20190322	4	226.180007935	209918.59375	60316.0	228085.8125	0	40379.5820312	120178.984375	74124.0	106255.070312	2377.60009766	B09	25	7.36656954335e-11	1.698970004	3.2842050677	3.62465331541	3.97805263905	3.00130093302	2.35445421497	5.32205090836	4.78043253254	5.35809827193	4.60616181925	5.0798285295	4.86995884739	5.02634966302	3.37613880992
130806	50	3270.40014648	5484.80029297	11881.6005859	1593.0	E9	20190322	4	136.740005493	145835.421875	60194.0	158777.796875	0	109044.5625	58455.921875	41874.0	91487.96875	2393.0	B09	25	2.12407310599e-10	1.698970004	3.51460089357	3.7391608191	4.07487494896	3.2022157758	2.13589559301	5.16386302231	4.77955320394	5.20078977159	5.03760401439	4.76682851391	4.62194444871	4.96136398533	3.37894269861
130978	50	2240.80004883	2962.40014648	5187.20019531	747.0	E9	20190322	4	108.36000061	200806.453125	60249.0	218427.734375	0	69865.5390625	115689.78125	48269.0	157074.84375	2411.89990234	B09	25	1.0023496449e-10	1.698970004	3.35040310528	3.47164372052	3.71493300952	2.87332060182	2.03486899881	5.3027776652	4.77994984298	5.33930778111	4.84426301429	5.0632949999	4.68366830153	5.19610663637	3.38235927994
131038	50	4668.0	8834.40039062	18616.0	744.0	E9	20190322	4	305.300018311	206554.609375	60353.0	224293.125	0	116406.164062	137873.484375	73137.0	123544.539062	2418.69995117	B09	25	5.15335043113e-11	1.698970004	3.66913084737	3.94617707836	4.26988637028	2.87157293555	2.48472683035	5.31503489093	4.78069886269	5.35081596186	5.06597597814	5.13948075133	4.86413714208	5.0918235534	3.38358199584
131090	50	1609.59997559	2997.60009766	6252.80029297	1364.0	E9	20190322	4	233.059997559	174934.0625	60308.0	190098.796875	0	31290.2402344	65546.6171875	40720.0	105492.710938	2422.69995117	B09	25	3.63321738808e-11	1.698970004	3.20671795679	3.47677369423	3.79607455805	3.13481437032	2.36746773757	5.24287438189	4.78037492616	5.27897936825	4.4954088975	4.81655028299	4.60980776933	5.02322245291	3.38429963056
131156	50	1403.20007324	2166.40014648	4606.39990234	382.0	E9	20190322	4	72.2399978638	181779.875	60264.0	197682.296875	0	21305.640625	72121.3203125	44808.0	105484.359375	2426.0	B09	25	3.94562369074e-11	1.698970004	3.14711959869	3.33573867637	3.66336163833	2.58206336291	1.85877772446	5.25954580045	4.78005795442	5.2959677785	4.32849459724	4.85806366868	4.65135555966	5.02318806967	3.38489079653
131346	50	2184.0	2874.40014648	5577.60009766	444.0	E9	20190322	4	94.5999984741	172985.109375	60272.0	188093.171875	0	26487.140625	70785.7421875	47636.0	97384.640625	2448.5	B09	25	8.14766202392e-11	1.698970004	3.33925263403	3.45854722633	3.74644737303	2.64738297011	1.9758911294	5.2380087205	4.78011560286	5.27437303016	4.42303507729	4.84994578999	4.67793528659	4.98849046594	3.38890010835
131380	50	1711.20007324	2064.80004883	4336.80029297	1195.0	E9	20190322	4	184.040008545	131942.140625	60308.0	143379.984375	0	33791.1210938	46934.5	33188.0	92681.078125	2452.60009766	B09	25	1.88944794358e-10	1.698970004	3.23330079015	3.31487800181	3.63716942361	3.07736790528	2.26491224476	5.12038352578	4.78037492616	5.15648852872	4.52880260068	4.67149219562	4.52098108142	4.96699107714	3.38962674122
131488	50	1093.59997559	2032.80004883	4235.20019531	405.0	E9	20190322	4	136.740005493	218714.78125	60265.0	237844.375	0	7367.62011719	122366.820312	69945.0	114653.390625	2461.0	B09	25	4.7505726111e-11	1.698970004	3.03885849186	3.30809466247	3.62687394399	2.60745502321	2.13589559301	5.33987813465	4.7800651609	5.37629288485	3.86732722505	5.08766367509	4.84475667451	5.05938690257	3.3911116137
131522	50	1146.40002441	2758.40014648	5366.39990234	1066.0	E9	20190322	4	73.0999984741	117885.554688	60115.0	128516.132812	0	22865.6796875	43676.8203125	31603.0	90573.8125	2462.80004883	B09	25	2.36061013498e-10	1.698970004	3.05933618664	3.44065726721	3.72968303302	3.02775720469	1.86391736789	5.07146059132	4.77898285144	5.10895764869	4.35918411541	4.64025101406	4.49972831115	4.95700264877	3.39142915353
131524	50	1196.80004883	2077.60009766	4397.60009766	301.0	E9	20190322	4	33.5400009155	213350.03125	60361.0	231641.421875	0	46470.1015625	141320.359375	87129.0	106297.226562	2463.0	B09	25	4.53504259085e-11	1.698970004	3.07802159824	3.31756195703	3.6432157336	2.47856649559	1.52556307012	5.32909271081	4.78075642611	5.36481622208	4.66717362165	5.15020473317	4.94016272956	5.02652193334	3.39146441184
131526	50	2510.40014648	3446.40014648	7695.20019531	1196.0	E9	20190322	4	374.959991455	212818.9375	60297.0	231310.0625	0	61797.0195312	123927.71875	71273.0	113952.367188	2463.19995117	B09	25	6.66995313424e-11	1.698970004	3.39974295158	3.53736570008	3.88621992275	3.07773117965	2.57398493062	5.32801027064	4.78029570491	5.36419452595	4.79096752958	5.09316845532	4.85292503936	5.05672335142	3.39149966729
131638	50	2390.40014648	3963.19995117	8488.0	567.0	E9	20190322	4	149.63999939	157082.53125	60329.0	170640.328125	0	82603.0	60348.78125	41817.0	94579.1875	2476.69995117	B09	25	1.11210604956e-10	1.698970004	3.37847060675	3.59804598389	3.92880537089	2.75358305889	2.17504769775	5.19612789094	4.78052612661	5.23208167755	4.91699582044	4.7806685039	4.62135287281	4.97579557881	3.39387339559
131642	50	2364.80004883	3620.80004883	7228.80029297	594.0	E9	20190322	4	1209.16003418	155644.0625	60185.0	169482.25	0	56845.140625	56487.3828125	40345.0	91757.515625	2477.19995117	B09	25	8.18943504572e-11	1.698970004	3.37379442568	3.55880454247	3.85906622684	2.77378644498	3.0824837842	5.1921325579	4.77948826486	5.22912422094	4.75469334519	4.75195145336	4.6057897198	4.96264164634	3.39396106278
131668	50	3316.80004883	5806.39990234	12390.4003906	1364.0	E9	20190322	4	400.760009766	158153.921875	60208.0	172149.46875	0	67807.5625	58467.1015625	40196.0	95325.40625	2480.5	B09	25	8.23086922568e-11	1.698970004	3.52071929114	3.76390694355	4.09308534065	3.13481437032	2.60288437852	5.19907996595	4.77965420098	5.23590568682	4.83127813294	4.76691156473	4.60418283755	4.97920866479	3.39453923137
131724	50	1724.80004883	2274.40014648	5032.80029297	545.0	E9	20190322	4	184.900009155	152556.984375	60277.0	165867.140625	0	61766.921875	74061.484375	49185.0	98682.390625	2486.39990234	B09	25	2.78178002836e-10	1.698970004	3.2367387558	3.35686687465	3.70180969746	2.73639650228	2.26693693266	5.18343209534	4.78015162925	5.21976035794	4.79075595902	4.86959241213	4.69183267573	4.99423966192	3.39557098006
131766	50	1268.0	2304.80004883	5217.60009766	849.0	E9	20190322	4	121.260002136	154370.328125	60172.0	168131.578125	0	33713.71875	51501.9609375	35160.0	95996.3828125	2492.0	B09	25	4.71474083418e-11	1.698970004	3.10311925355	3.36263325447	3.71747078959	2.92890769024	2.08371757155	5.18856382728	4.77939444683	5.22564928939	4.52780665948	4.71182376512	4.5460488664	4.98225486893	3.39654803799
132096	50	1740.80004883	2160.0	5191.20019531	397.0	E9	20190322	4	93.7399978638	176673.546875	60333.0	191909.53125	0	13240.5605469	106044.023438	71245.0	97546.5234375	2527.39990234	B09	25	1.32387015984e-10	1.698970004	3.2407488902	3.33445375115	3.71526777749	2.59879050676	1.97192493929	5.24717152797	4.78055492073	5.28309654465	4.1219063716	5.02548619703	4.85275439081	4.98921179573	3.40267396437
132174	50	1090.40002441	2224.80004883	4642.39990234	1481.0	E9	20190322	4	298.420013428	193141.296875	60336.0	209787.0	0	27203.5195312	82194.5	51600.0	104393.382812	2534.39990234	B09	25	3.51488187247e-11	1.698970004	3.03758585255	3.34729098539	3.66674254842	3.17055505852	2.47482794558	5.28587514321	4.78057651506	5.3217785725	4.43462509573	4.91484275793	4.71264970163	5.0186729709	3.40387514318
132358	50	1696.80004883	2477.60009766	6116.80029297	1164.0	E9	20190322	4	161.680007935	155269.890625	60237.0	168928.875	0	59364.0820312	67073.984375	44541.0	98690.2109375	2554.10009766	B09	25	2.15346710779e-10	1.698970004	3.22963066801	3.39403120947	3.78652430148	3.06595298031	2.20865632182	5.19108724708	4.77986333444	5.22770388984	4.77352375653	4.82655410537	4.64875996325	4.99427407722	3.40723791368
132542	50	1765.59997559	3016.0	6610.39990234	1268.0	E9	20190322	4	165.119995117	183863.71875	60157.0	200304.078125	0	29079.1796875	74906.859375	43981.0	111618.5625	2573.19995117	B09	25	4.39211828995e-11	1.698970004	3.24689231415	3.4794313372	3.82022773333	3.10311925355	2.2177996671	5.26449603973	4.77928617007	5.30168979148	4.46358215108	4.87452158876	4.64326509973	5.04773642508	3.41047353449
132708	50	4216.80029297	7383.20019531	14549.6005859	457.0	E9	20190322	4	262.300018311	175609.96875	60359.0	190672.0625	0	147991.375	74149.203125	47415.0	102487.445312	2589.69995117	B09	25	8.82994390547e-11	1.698970004	3.62498303338	3.86824464447	4.16285107128	2.65991620007	2.41879832091	5.24454916561	4.78074203597	5.28028706436	5.17023640527	4.87010648806	4.6759157549	5.01067066768	3.4132494486
132750	50	6259.20019531	9225.60058594	21901.5996094	3345.0	E9	20190322	4	497.940002441	206840.03125	60306.0	224778.109375	0	145956.625	104848.625	60898.0	112833.90625	2594.19995117	B09	25	5.29895787167e-11	1.698970004	3.79651884232	3.96499464829	4.34047583521	3.5243961221	2.6971770171	5.31563459471	4.78036052337	5.35175401401	5.16422381248	5.02056273944	4.78460302985	5.05243962345	3.41400344682
132914	50	2355.19995117	3079.19995117	6912.80029297	687.0	E9	20190322	4	575.340026855	208574.5625	59801.0	228577.15625	0	56655.9414062	147748.859375	49225.0	196706.34375	2613.69995117	B09	25	3.51334786385e-11	1.698970004	3.37202778365	3.4884378912	3.83965401053	2.83695673706	2.75992458928	5.31926134129	4.77670844638	5.35903282531	4.75324546027	5.1695241368	4.69218572481	5.29381836608	3.41725572975
133398	50	1283.20007324	2194.40014648	5190.39990234	49.0	E9	20190322	4	58.4799995422	141047.171875	60207.0	153531.4375	0	15113.640625	67221.8984375	47791.0	92181.671875	2664.5	B09	25	2.95113214135e-10	1.698970004	3.10829437573	3.34131582359	3.71520082002	1.69019608003	1.76700736055	5.14936438258	4.77964698768	5.1861973162	4.17936909127	4.82751077337	4.67934611799	4.96464458055	3.42561572458
133408	50	1986.40002441	3352.80004883	7376.0	735.0	E9	20190322	4	252.840011597	189603.359375	60224.0	206327.140625	0	23113.3613281	117723.679688	73924.0	104365.828125	2665.10009766	B09	25	9.88124133879e-11	1.698970004	3.29806671188	3.52540765415	3.86782090805	2.86628733908	2.40284580157	5.27784602786	4.77976959741	5.31455635957	4.36386310862	5.07086382838	4.86878545836	5.01855832351	3.4257135252
133486	50	2731.19995117	3221.60009766	6901.60009766	650.0	E9	20190322	4	422.260009766	160858.3125	60368.0	174629.125	0	80685.203125	64349.5	42644.0	98893.375	2671.5	B09	25	1.20567899585e-10	1.698970004	3.43635349601	3.50807162976	3.83894979118	2.81291335664	2.62557995341	5.20644350838	4.78080678786	5.24211667793	4.90679389668	4.80854517676	4.62985793468	4.9951671986	3.42675517852
133518	50	1492.80004883	2312.80004883	4634.39990234	872.0	E9	20190322	4	105.779998779	159345.296875	60273.0	173259.234375	0	20256.4394531	64620.4023438	40929.0	103470.953125	2674.0	B09	25	1.38695219828e-10	1.698970004	3.17400164061	3.36413808783	3.66599350634	2.94051648493	2.02440355767	5.20233924966	4.78012280838	5.23869639094	4.30656311024	4.81036965772	4.61203113385	5.01481844962	3.42716140293
133700	50	5576.80029297	8630.40039062	18115.2011719	1457.0	E9	20190322	4	1263.33996582	156534.40625	60374.0	169918.171875	0	177442.9375	71146.078125	48406.0	96323.3828125	2691.89990234	B09	25	2.43651194687e-10	1.698970004	3.74638509254	3.93603094443	4.2580431613	3.16345955177	3.10152023528	5.19460981027	4.78084995042	5.23023982692	5.24905871844	4.85215096492	4.68489919647	4.98373172631	3.43005890672
133704	50	4388.80029297	8490.40039062	18176.0	3352.0	E9	20190322	4	174.580001831	199217.46875	60360.0	216300.78125	0	110872.921875	116129.242188	67116.0	113395.398438	2692.10009766	B09	25	1.04379615273e-10	1.698970004	3.64234581925	3.9289281712	4.25949831403	3.52530400996	2.24199449371	5.29932741767	4.7807492311	5.33505808806	5.0448254928	5.06494159202	4.82682606538	5.05459543133	3.43009120379
133742	50	1868.80004883	2984.0	6413.60009766	815.0	E9	20190322	4	137.600006104	169604.078125	60197.0	184646.625	0	24952.0410156	64106.9804688	40929.0	102648.851562	2694.39990234	B09	25	5.412725821e-11	1.698970004	3.27156283678	3.4747988188	3.8071018772	2.91115760874	2.13861845316	5.22943629064	4.77957484814	5.26634137396	4.39710607563	4.80690532147	4.61203113385	5.01135409484	3.43046205408
133768	50	2220.0	3922.40014648	8340.0	1790.0	E9	20190322	4	309.600006104	200526.0	60347.0	217768.4375	0	29940.0410156	89346.2578125	57243.0	102290.179688	2697.19995117	B09	25	3.19502913275e-11	1.698970004	3.34635297445	3.59355189646	3.92116605064	3.25285303098	2.49080096057	5.30217069079	4.78065568511	5.33799493505	4.47625239096	4.95107636719	4.75772238626	5.00983394151	3.43091314314
133814	50	1928.0	3848.80004883	7891.20019531	1196.0	E9	20190322	4	247.680007935	203440.546875	60221.0	221395.84375	0	16628.9609375	102911.898438	56909.0	118512.609375	2700.89990234	B09	25	6.17585820432e-11	1.698970004	3.28510702957	3.5853253494	3.89714306133	3.07773117965	2.39389095292	5.30843751461	4.77974796291	5.34516946364	4.22086511313	5.0124655898	4.75518095429	5.07376456039	3.43150848916
133846	50	2362.40014648	3110.40014648	5984.0	1769.0	E9	20190322	4	202.960006714	209066.59375	60256.0	227386.28125	0	69410.6015625	111032.023438	64160.0	113413.257812	2704.39990234	B09	25	6.00090830653e-11	1.698970004	3.37335346089	3.4928162637	3.77699158486	3.24772783291	2.30741046858	5.32028464349	4.78000029834	5.35676425913	4.84142580833	5.04544825443	4.80726435528	5.05466382579	3.43207091158
133904	50	2073.60009766	2892.0	6624.0	127.0	E9	20190322	4	110.080001831	152694.015625	60128.0	166427.546875	0	64699.5195312	62054.1601562	39300.0	103480.445312	2708.39990234	B09	25	1.80876740251e-10	1.698970004	3.31672500464	3.46119828862	3.82112032378	2.10380372096	2.04170842812	5.18382201655	4.77907675842	5.22122521177	4.81090105554	4.79277090223	4.59439255038	5.01485828897	3.43271278947
134076	50	2748.80004883	4779.20019531	10122.4003906	1032.0	E9	20190322	4	126.420005798	155824.40625	60212.0	169602.546875	0	53111.0195312	89221.5625	52052.0	112334.289062	2725.80004883	B09	25	1.5855902662e-10	1.698970004	3.43914314987	3.67935522301	4.00528351179	3.01367969729	2.10181580591	5.19263548074	4.77968305296	5.22943236965	4.72518463832	4.95046982459	4.71643742111	5.0505123411	3.43549399498
134176	50	1912.80004883	3250.40014648	6502.39990234	637.0	E9	20190322	4	537.5	168550.4375	60337.0	183073.765625	0	18117.6210938	89406.4609375	62261.0	94109.34375	2737.30004883	B09	25	2.17312074359e-10	1.698970004	3.28166957419	3.51193682889	3.81307367541	2.80413943234	2.73037846859	5.22672988414	4.78058371293	5.26262611459	4.25810117272	4.95136890412	4.79421609179	4.97363274497	3.43732240516
134230	50	1714.40002441	2769.60009766	5888.0	651.0	E9	20190322	4	171.13999939	192969.46875	60308.0	209697.65625	0	27243.9414062	93713.34375	57316.0	107153.289062	2743.69995117	B09	25	8.39575003961e-11	1.698970004	3.23411216422	3.44241706584	3.76996780133	2.81358098857	2.2333515261	5.28548860122	4.78037492616	5.32159357647	4.43526993757	4.97180143405	4.758275874	5.03000550622	3.43833661553
134384	50	2246.40014648	4960.80029297	10137.6005859	1623.0	E9	20190322	4	454.940002441	176225.546875	60353.0	191359.46875	0	56526.9414062	83726.1640625	51265.0	107033.601562	2764.0	B09	25	1.51506743126e-10	1.698970004	3.35148711877	3.69555174399	4.00593517634	3.21031851983	2.65795412561	5.24606886697	4.78069886269	5.28184995663	4.75225548703	4.92286119434	4.70982096171	5.0295201392	3.4415380387
134664	50	1368.80004883	2159.19995117	4675.20019531	143.0	E9	20190322	4	18.9200000763	165676.359375	60356.0	179895.390625	0	3549.2199707	85340.3828125	50548.0	110644.679688	2791.39990234	B09	25	2.32794698164e-10	1.698970004	3.13634001203	3.33429286173	3.6698002124	2.15533603747	1.27692113382	5.21926054267	4.78072044987	5.25502003576	3.55013291654	4.93115458665	4.70370397682	5.04393053586	3.44582205897
134672	50	1580.80004883	2520.80004883	5724.0	449.0	E9	20190322	4	479.880004883	116770.148438	60077.0	127380.671875	0	31054.5996094	48321.6796875	37945.0	83457.8828125	2792.0	B09	25	2.46476036441e-10	1.698970004	3.19887694066	3.40153839858	3.75769962509	2.652246341	2.6811326546	5.06733183228	4.77870823764	5.10510353526	4.49212593421	4.68414202218	4.57915455716	4.92146736319	3.44591541395
134688	50	1451.20007324	2504.80004883	4869.60009766	1106.0	E9	20190322	4	829.900024414	161402.875	60220.0	175650.9375	0	25447.4003906	60768.4609375	37496.0	106211.90625	2793.69995117	B09	25	7.98882731387e-11	1.698970004	3.16172729163	3.39877306307	3.68749329745	3.04375512697	2.91902577736	5.20791126636	4.77974075118	5.24465047209	4.40564342307	4.78367823726	4.57398494051	5.02617320346	3.44617976021
134788	50	8380.0	2884.80004883	5080.80029297	899.0	E9	20190322	4	620.059997559	126765.523438	60206.0	137988.015625	0	10572.8398438	90713.6640625	50798.0	117032.382812	2803.39990234	B09	25	3.60715025348e-11	1.698970004	3.92324401863	3.46011571673	3.70593212477	2.95375969173	2.79243371425	5.10300115404	4.77963977427	5.1398413692	4.02419165361	4.95767270911	4.70584661374	5.06830604748	3.44768505388
134808	50	2762.40014648	2720.80004883	5890.39990234	357.0	E9	20190322	4	151.36000061	223461.140625	60381.0	242539.046875	0	12749.5	142710.984375	84797.0	110295.257812	2805.39990234	B09	25	3.44682448185e-11	1.698970004	3.44128658837	3.43469662672	3.77014478027	2.55266821611	2.18001112081	5.34920201123	4.78090030132	5.38478166656	4.10549315328	5.15445740178	4.92838048779	5.04255684018	3.44799477754
134834	50	1636.80004883	2701.60009766	5974.39990234	1095.0	E9	20190322	4	333.679992676	209909.359375	60345.0	227966.1875	0	41147.5625	105519.421875	57165.0	120971.25	2809.30004883	B09	25	4.30766981619e-11	1.698970004	3.21399562932	3.43162106333	3.77629428917	3.03941411918	2.52333016731	5.32203180321	4.78064129163	5.35787043616	4.61434411357	5.02333240311	4.75713020783	5.08268216825	3.44859812674
135072	50	1488.0	2467.19995117	4756.80029297	1191.0	E9	20190322	4	138.460006714	134278.03125	59936.0	146824.03125	0	63360.5	67216.7421875	41988.0	104913.703125	2836.19995117	B09	25	2.52267777494e-10	1.698970004	3.17260293121	3.39220434778	3.67731491861	3.07591176148	2.14132434833	5.12800496511	4.7776877557	5.16679714403	4.80181859577	4.82747745957	4.62312518853	5.02083221653	3.45273684521
135120	50	9644.0	17834.4003906	37372.8007812	4135.0	E9	20190322	4	353.459991455	208447.46875	60243.0	226761.828125	0	261138.140625	116474.101562	58995.0	129388.039062	2839.30004883	B09	25	7.42437440419e-11	1.698970004	3.98425720171	4.25125851253	4.57255564584	3.61647551389	2.54834026262	5.31899662571	4.77990659087	5.35556994956	5.41687030749	5.06622936915	4.77081520547	5.11189413098	3.45321128991
135168	50	1340.80004883	2148.80004883	4636.0	1099.0	E9	20190322	4	113.520004272	173746.21875	60239.0	189024.25	0	13374.7207031	68208.3203125	44555.0	100327.695312	2843.30004883	B09	25	5.82174002191e-11	1.698970004	3.1273640171	3.33219600519	3.66614342729	3.04099769242	2.05507239879	5.23991536179	4.77987775373	5.27651752357	4.12628472166	4.83383735479	4.648896448	5.00142083592	3.4538226925
135206	50	2680.0	2448.80004883	5180.80029297	1057.0	E9	20190322	4	212.419998169	159521.375	60148.0	173811.140625	0	57994.1015625	73674.484375	41312.0	116874.78125	2846.60009766	B09	25	2.35437558687e-10	1.698970004	3.42813479403	3.38895332525	3.71439685163	3.02407498731	2.32719540076	5.2028188844	4.77922119105	5.24007760961	4.76338382478	4.86731710504	4.61607622059	5.06772081103	3.45432645992
135344	50	1741.59997559	2315.19995117	4399.20019531	695.0	E9	20190322	4	596.840026855	164639.0625	60148.0	179387.265625	0	26447.5800781	64023.5625	41188.0	101870.648438	2865.10009766	B09	25	8.54828503613e-11	1.698970004	3.24094840995	3.36458850462	3.64337372596	2.84198480459	2.77585794124	5.21653288443	4.77922119105	5.25379161003	4.42238594076	4.80633983618	4.61477070407	5.00804907058	3.45713979946
135356	50	858.400024414	2148.80004883	4545.60009766	386.0	E9	20190322	4	37.8400001526	105574.867188	60118.0	115089.5625	0	38417.0625	30516.2402344	23970.0	83433.96875	2867.89990234	B09	25	9.67815760435e-11	1.698970004	2.93368972131	3.33219600519	3.65759122571	2.58658730467	1.57795112948	5.02356054376	4.77900452409	5.06103593915	4.58452415415	4.48453102515	4.37966803403	4.9213429024	3.45756398918
135378	50	1400.0	2173.60009766	5660.0	435.0	E9	20190322	4	80.8400039673	183594.640625	60208.0	199841.515625	0	24292.4199219	81188.3046875	52688.0	100986.117188	2871.5	B09	25	8.13502226033e-11	1.698970004	3.14612803568	3.33717964492	3.75281643119	2.63848925695	1.90762632616	5.26385999941	4.77965420098	5.30068571479	4.38547077979	4.90949347289	4.72171171337	5.00426167434	3.45810882062
135606	50	1452.80004883	2622.40014648	5220.0	883.0	E9	20190322	4	607.16003418	138173.8125	60176.0	150481.234375	0	27635.2402344	65395.2617188	44404.0	96517.0703125	2895.30004883	B09	25	2.97061619271e-10	1.698970004	3.16220584577	3.41869896049	3.717670503	2.94596070358	2.78330317674	5.14042574084	4.77942331608	5.17748234501	4.44146324428	4.81554628221	4.64742209398	4.98460413082	3.46169357767
135702	50	1253.59997559	2170.40014648	4518.39990234	395.0	E9	20190322	4	170.279998779	182404.671875	60243.0	198430.890625	0	9179.640625	115077.460938	66039.0	114200.953125	2905.19995117	B09	25	9.56662054232e-11	1.698970004	3.098158975	3.33653981006	3.65498466565	2.59659709563	2.23116363839	5.26103595759	4.77990659087	5.29760928165	3.96282567928	5.06099027108	4.81980048831	5.05766972856	3.46317602819
135748	50	1432.80004883	2192.80004883	4036.80004883	198.0	E9	20190322	4	695.739990234	184816.546875	60317.0	200808.015625	0	19836.7597656	96198.7421875	56649.0	111290.242188	2909.80004883	B09	25	1.42868018603e-10	1.698970004	3.15618558764	3.3409990322	3.60603723843	2.29666519026	2.84244696676	5.2667408516	4.7804397328	5.30278104449	4.2974707338	4.98316939361	4.75319224786	5.04645708752	3.46386314683
135920	50	1317.59997559	2955.19995117	5287.20019531	1097.0	E9	20190322	4	202.960006714	165731.75	60283.0	180173.453125	0	68419.8828125	66667.203125	47307.0	92356.3515625	2927.60009766	B09	25	1.01153843773e-10	1.698970004	3.11978357811	3.47058687092	3.72322575491	3.04020662757	2.30741046858	5.2194057162	4.78019485696	5.25569080212	4.835182326	4.82391223564	4.67492540789	4.96546676825	3.46651175297
135930	50	2647.19995117	4090.40014648	8720.0	1831.0	E9	20190322	4	753.359985352	200342.109375	60341.0	217590.375	0	34062.0195312	91641.6015625	56789.0	105756.820312	2927.89990234	B09	25	4.04751555432e-11	1.698970004	3.42278674614	3.61176579527	3.94051648493	3.2626883443	2.87700254897	5.30177224209	4.78061250324	5.33763968065	4.53227039363	4.96209267047	4.75426422124	5.02430838483	3.46655622519
135940	50	3077.60009766	4459.20019531	9526.40039062	863.0	E9	20190322	4	165.119995117	192263.03125	60246.0	209145.015625	0	88196.4453125	86998.4609375	54854.0	103940.117188	2928.60009766	B09	25	6.07263830645e-11	1.698970004	3.48821218708	3.64925697039	3.97892883077	2.93601079572	2.2177996671	5.28389578519	4.77992821746	5.32044751887	4.94545108159	4.93951156972	4.73920830219	5.01678320213	3.46666007252
135952	50	1452.80004883	2370.40014648	4265.60009766	602.0	E9	20190322	4	99.7600021362	175212.375	60357.0	190246.671875	0	22872.5605469	76128.0625	51249.0	97350.75	2929.5	B09	25	1.05853507482e-10	1.698970004	3.16220584577	3.37482166531	3.62998013768	2.77959649126	1.99895644977	5.24356477651	4.78072764535	5.27931706808	4.35931478591	4.88154477691	4.70968539561	4.98833930172	3.46679350234
135956	50	2328.80004883	3225.60009766	7322.39990234	334.0	E9	20190322	4	79.9800033569	206472.96875	60188.0	224819.09375	0	39796.5	99924.2578125	52968.0	123633.8125	2930.19995117	B09	25	4.13383236851e-11	1.698970004	3.36713220154	3.50861052358	3.86465344356	2.52374646681	1.90298141803	5.31486320228	4.7795099123	5.35183319283	4.59984487867	4.99967093122	4.72401357487	5.0921372618	3.46689725678
136242	50	1568.80004883	2440.80004883	4759.20019531	857.0	E9	20190322	4	915.040039062	176631.671875	60330.0	191873.578125	0	36786.5	80238.859375	38842.0	135382.671875	2962.0	B09	25	1.24581795859e-10	1.698970004	3.19556759418	3.38753220332	3.67753397374	2.93298082192	2.96144009774	5.24706857969	4.78053332532	5.2830151745	4.56568846946	4.9043847464	4.58930158392	5.13156308096	3.47158505419
136254	50	2028.0	3200.0	5624.0	1141.0	E9	20190322	4	189.199996948	163977.328125	60232.0	178417.09375	0	20313.2011719	80504.6015625	52200.0	101071.835938	2962.60009766	B09	25	2.36920417527e-10	1.698970004	3.30706795066	3.50514997832	3.75004531201	3.05728564442	2.27692112506	5.21478380566	4.77982728413	5.25143646083	4.30777836958	4.90582070492	4.717670503	5.00463015459	3.47167303282
136504	50	2110.40014648	3576.0	8323.20019531	1261.0	E9	20190322	4	300.140014648	193230.046875	60313.0	209963.421875	0	37058.2617188	92715.7421875	53865.0	112804.585938	2989.10009766	B09	25	7.89498128769e-11	1.698970004	3.32436480835	3.55339751012	3.92029034071	3.10071508657	2.4773238994	5.28607465923	4.78041093104	5.32214364206	4.56888504413	4.96715347918	4.73130666418	5.05232675574	3.47554045874
136560	50	2593.60009766	3862.40014648	7594.39990234	885.0	E9	20190322	4	123.840003967	163649.3125	60197.0	178163.71875	0	39482.6015625	63907.4609375	43749.0	95733.3671875	2995.89990234	B09	25	9.19675138791e-11	1.698970004	3.41390301386	3.58685726489	3.88049346228	2.9469432707	2.09286095725	5.21391418515	4.77957484814	5.250819269	4.5964057612	4.80555156324	4.64096813051	4.98106333443	3.47652729882
136656	50	8911.20019531	10432.7998047	22083.2011719	1946.0	E9	20190322	4	352.600006104	214177.171875	60256.0	232944.6875	0	134758.5625	115559.921875	62036.0	122079.679688	3008.10009766	B09	25	5.1028206655e-11	1.698970004	3.94993620046	4.01840087377	4.34406202877	3.28914283593	2.54728231548	5.33077317958	4.78000029834	5.36725281045	5.12955636962	5.06280723956	4.79264378731	5.08664338111	3.47829228376
136706	50	1336.80004883	2033.59997559	4062.40014648	585.0	E9	20190322	4	360.339996338	175827.9375	60301.0	191092.375	0	10553.9199219	76939.0390625	49437.0	101994.0	3011.39990234	B09	25	1.07177908208e-10	1.698970004	3.12606645275	3.308265528	3.60878269919	2.76715586608	2.5567124698	5.24508788176	4.78032451431	5.28124335811	4.02341379463	4.88614675784	4.69405210846	5.00857462428	3.47876843198
136726	50	1228.80004883	2067.19995117	4238.39990234	654.0	E9	20190322	4	109.220001221	145761.578125	60265.0	158510.4375	0	60864.78125	45388.2226562	32217.0	92328.9765625	3012.80004883	B09	25	4.65856340487e-11	1.698970004	3.08948121994	3.31538248606	3.62720193095	2.81557774832	2.03830217705	5.16364306165	4.7800651609	5.20005786466	4.78436606549	4.65694317667	4.5080850971	4.96533802157	3.47897030971
136926	50	1227.20007324	2107.19995117	3806.40014648	728.0	E9	20190322	4	386.140014648	118227.070312	60106.0	128907.75	0	21161.1601562	34011.28125	25534.0	87293.9375	3031.5	B09	25	1.01526568363e-10	1.698970004	3.08891537252	3.32370574755	3.58051444141	2.86213137931	2.58674480872	5.07271692783	4.77891782702	5.11027902815	4.32553947412	4.53162299269	4.40711885405	4.94098408332	3.48165757257
136946	50	1587.20007324	2225.60009766	5052.0	461.0	E9	20190322	4	626.940002441	148474.484375	60225.0	161567.859375	0	23638.8203125	57849.6210938	38885.0	97498.6015625	3032.60009766	B09	25	1.7127000651e-10	1.698970004	3.20063167485	3.3474471317	3.70346334188	2.66370092539	2.79722598125	5.17165182573	4.77977680867	5.20835497102	4.37362579943	4.76230051873	4.58978210329	4.98899838659	3.48181514462
137078	50	1517.59997559	2132.80004883	5166.39990234	646.0	E9	20190322	4	160.820007324	146611.453125	60249.0	159476.984375	0	81453.1796875	83095.78125	56909.0	95692.515625	3046.80004883	B09	25	1.56225573735e-10	1.698970004	3.18115731089	3.32895014201	3.71318801946	2.810232518	2.20634007756	5.16616789824	4.77994984298	5.20269801479	4.91090804253	4.91957897533	4.75518095429	4.98087797174	3.48384395388
137164	50	1359.20007324	2089.60009766	4796.80029297	363.0	E9	20190322	4	207.260009766	178933.484375	60216.0	194742.0	0	72740.5234375	78788.0390625	47724.0	108194.054688	3055.0	B09	25	9.73950225573e-11	1.698970004	3.13328338926	3.32006317989	3.68095163769	2.55990662504	2.31651551428	5.25269161904	4.77971190303	5.2894596259	4.86177642189	4.89646029156	4.67873683703	5.03420339675	3.48501121458
137284	50	1287.20007324	2011.20007324	5000.80029297	913.0	E9	20190322	4	823.020019531	113409.007812	59856.0	124170.882812	0	14188.2802734	62562.421875	44784.0	91552.5859375	3068.80004883	B09	25	8.48006083717e-11	1.698970004	3.1096460558	3.30345527616	3.69903951134	2.96047077753	2.91541039933	5.05464755092	4.77710769085	5.09401976882	4.15192975888	4.7963135525	4.65112288112	4.96167061562	3.4869685924
137362	50	1866.40002441	2822.40014648	5066.39990234	751.0	E9	20190322	4	144.479995728	146683.15625	59828.0	160677.71875	0	37537.28125	93359.0234375	44672.0	136962.25	3077.39990234	B09	25	7.84264257397e-11	1.698970004	3.27100473147	3.45061858599	3.70469946665	2.875639937	2.15980772013	5.16638024631	4.77690448498	5.20595565713	4.57446281435	4.97015630021	4.65003539661	5.13660088193	3.48818393567
137386	50	3035.19995117	4836.0	10584.7998047	206.0	E9	20190322	4	116.099998474	190529.203125	60221.0	207344.984375	0	109443.601562	92048.3828125	57481.0	104947.429688	3079.30004883	B09	25	9.15029704475e-11	1.698970004	3.48218730656	3.68448629219	4.02468264842	2.31386722037	2.06483221403	5.27996155106	4.77974796291	5.31669353435	5.03919037634	4.96401616284	4.75952431497	5.02097180656	3.48845200888
137602	50	1464.0	2915.19995117	6102.39990234	1532.0	E9	20190322	4	284.660003662	198163.125	60241.0	215581.046875	0	37209.6210938	91921.9609375	55553.0	108440.546875	3101.5	B09	25	5.11307658289e-11	1.698970004	3.16554107672	3.46466834802	3.78550066442	3.1852587653	2.45432645061	5.29702284238	4.77989217254	5.33361057655	4.57065524762	4.96341928042	4.74470751689	5.0351916991	3.4915717855
137772	50	5200.0	6919.20019531	14265.6005859	1724.0	E9	20190322	4	233.919998169	135161.984375	60153.0	147257.4375	0	137317.921875	100026.601562	69865.0	93828.71875	3119.10009766	B09	25	3.47918468587e-11	1.698970004	3.71600334363	3.84005589636	4.1542900603	3.23653726149	2.36906735188	5.13085455923	4.77925729171	5.16807723883	5.13772722233	5.00011551375	4.84425966339	4.97233578599	3.49402931229
137806	50	2541.60009766	3640.80004883	7773.60009766	1011.0	E9	20190322	4	176.300003052	195666.765625	60320.0	212586.484375	0	54523.140625	98524.1796875	60436.0	106838.320312	3123.30004883	B09	25	8.54699785685e-11	1.698970004	3.40510721851	3.56119682832	3.89062219518	3.00475115559	2.24625231982	5.29151706617	4.78046133286	5.3275356499	4.73658086398	4.99354282762	4.78129571253	5.02872705153	3.49461370799
138060	50	1550.40002441	2076.0	4016.80004883	1067.0	E9	20190322	4	163.400009155	173801.609375	60152.0	189358.015625	0	20005.3203125	69217.9609375	42380.0	107037.953125	3152.19995117	B09	25	6.47643286478e-11	1.698970004	3.19044376655	3.31722734918	3.60388021365	3.02816441942	2.21325207653	5.24005379363	4.77925007182	5.27728369376	4.30114550942	4.84021880145	4.62716095237	5.02953779554	3.49861375797
138096	50	1924.0	2975.19995117	6598.39990234	1327.0	E9	20190322	4	111.800003052	172485.96875	60197.0	187784.125	0	22970.5996094	74537.921875	48449.0	100825.960938	3156.10009766	B09	25	1.14961412211e-10	1.698970004	3.2842050677	3.47351615822	3.81943863284	3.12287092286	2.04844181541	5.23675377221	4.77957484814	5.27365887485	4.36117233188	4.87237728041	4.68528481753	5.00357236981	3.49915076867
138352	50	981.600036621	2321.60009766	5997.60009766	1008.0	E9	20190322	4	225.320007324	189164.578125	60288.0	205631.140625	0	10887.6005859	80906.21875	51604.0	102749.203125	3184.10009766	B09	25	4.79507619297e-11	1.698970004	2.99193456592	3.36578741336	3.77797750491	3.00346053211	2.35279975668	5.27683981618	4.78023087678	5.31308888453	4.0369321803	4.90798190437	4.71268336656	5.01177846238	3.50298671207
138364	50	964.799987793	2139.19995117	4596.80029297	134.0	E9	20190322	4	32.6800003052	117553.984375	60143.0	128095.015625	0	8059.06005859	38165.9414062	28511.0	87729.0625	3185.30004883	B09	25	1.66353562854e-10	1.698970004	2.9844372893	3.33025138	3.66245563633	2.12710479836	1.51428205192	5.07023735369	4.7791850874	5.107532231	3.90628439228	4.58167597922	4.4550124501	4.94314348838	3.50315034826
138398	50	2480.0	2954.40014648	6354.39990234	1435.0	E9	20190322	4	240.800003052	183664.921875	60277.0	199689.15625	0	71011.0625	81481.5625	48081.0	111062.070312	3188.5	B09	25	8.26075471882e-11	1.698970004	3.39445168083	3.47046931618	3.80307454287	3.15685190107	2.38165648809	5.26402621841	4.78015162925	5.30035448195	4.85132601081	4.91105934849	4.68197349165	5.04556576491	3.50358642132
138418	50	2568.80004883	4636.0	9072.79980469	873.0	E9	20190322	4	189.199996948	180643.171875	60267.0	196436.375	0	125527.320312	84688.5	48431.0	114599.023438	3190.80004883	B09	25	1.21839392828e-10	1.698970004	3.40973030081	3.66614342729	3.95774132808	2.94101424371	2.27692112506	5.25682155033	4.78007957348	5.29322191114	5.09873825785	4.92782444072	4.68512343642	5.05918091678	3.50389959003
138824	50	3515.19995117	7224.0	15486.4003906	1390.0	E9	20190322	4	1334.7199707	129343.539062	60261.0	140665.734375	0	116698.5625	39129.140625	28529.0	89886.3359375	3230.0	B09	25	9.16772821114e-11	1.698970004	3.54595003354	3.85877773731	4.18995048347	3.14301480025	3.12539015863	5.11174473982	4.78003633429	5.14818831787	5.06706550641	4.5925003098	4.45528654901	4.95369367752	3.50920252233
138886	50	1644.80004883	2633.60009766	5212.80029297	1061.0	E9	20190322	4	159.960006714	196379.609375	60236.0	213658.515625	0	31629.0800781	90067.8046875	53148.0	111061.25	3235.80004883	B09	25	5.26158694389e-11	1.698970004	3.21611311021	3.42054982964	3.71707108704	3.0257153839	2.20401141369	5.29309639182	4.77985612462	5.32972020684	4.50008656078	4.95456957738	4.72548692633	5.04556255717	3.50998167723
138894	50	1892.0	2804.0	5167.20019531	1801.0	E9	20190322	4	423.980010986	192973.03125	60228.0	209980.078125	0	36777.9023438	122139.78125	73940.0	108257.40625	3236.19995117	B09	25	8.52233995927e-11	1.698970004	3.27692113207	3.44777800929	3.71325528795	3.25551371282	2.62734538177	5.28549661886	4.77979844173	5.32217809297	4.56558695529	5.08685713785	4.86887944624	5.03445761757	3.510035347
138912	50	1510.40002441	2296.80004883	5396.0	541.0	E9	20190322	4	161.680007935	163948.21875	60172.0	178563.28125	0	30210.9414062	64156.859375	41768.0	100665.203125	3238.0	B09	25	9.19602663e-11	1.698970004	3.17909198397	3.36112318872	3.732071941	2.73319726511	2.20865632182	5.21470670255	4.77939444683	5.25179215786	4.48016425858	4.80724309609	4.6208436802	5.0028793742	3.51027684442
138976	50	2500.0	4936.0	10937.6005859	2886.0	E9	20190322	4	596.840026855	207905.75	60343.0	225797.71875	0	61890.7617188	106248.703125	60711.0	114692.804688	3243.89990234	B09	25	5.24387556165e-11	1.698970004	3.39794000867	3.69337515103	4.03892205997	3.46029632676	2.77585794124	5.31786650068	4.78062689767	5.3537195499	4.79162582779	5.02632363774	4.7832673864	5.05953617307	3.51106744464
139158	50	1936.80004883	3533.60009766	7920.80029297	1114.0	E9	20190322	4	413.660003662	195497.078125	60347.0	212307.09375	0	18976.7597656	108231.859375	68351.0	103774.390625	3264.5	B09	25	1.12343304828e-10	1.698970004	3.28708478738	3.54821739825	3.89876906357	3.04688519084	2.61664353146	5.29114027087	4.78065568511	5.32696450535	4.27822205972	5.0343551195	4.83474487284	5.01609019183	3.51381667294
139362	50	1440.80004883	2036.80004883	4429.60009766	572.0	E9	20190322	4	212.419998169	168599.4375	60328.0	183154.296875	0	49654.6796875	78088.0	48008.0	106598.390625	3288.60009766	B09	25	1.81003109269e-10	1.698970004	3.15860371453	3.30894839672	3.64636452008	2.75739602879	2.32719540076	5.22685612135	4.78051892778	5.26281711185	4.69596018469	4.89258429976	4.68131361376	5.02775064796	3.51701106535
139416	50	1412.80004883	2435.19995117	4856.80029297	972.0	E9	20190322	4	126.420005798	184962.796875	60245.0	201207.078125	0	15908.2802734	73497.3203125	42933.0	112191.5625	3295.0	B09	25	3.2088228879e-11	1.698970004	3.15008070124	3.38653462638	3.68635024606	2.98766626493	2.10181580591	5.26708438388	4.77992100872	5.3036432544	4.20162323382	4.86627150514	4.63279123644	5.04996019651	3.51785541893
139450	50	2697.60009766	2049.60009766	3400.0	1714.0	E9	20190322	4	697.460021973	156902.1875	60172.0	170889.15625	0	14294.9199219	100132.382812	66728.0	98343.6640625	3297.80004883	B09	25	7.74607089734e-11	1.698970004	3.43097756867	3.31166913309	3.53147891704	3.23401081759	2.84351931914	5.19562899848	4.77939444683	5.23271450549	4.15518172684	5.00057455103	4.82430810819	4.99274638509	3.5182243201
139462	50	1294.40002441	2008.80004883	4058.40014648	476.0	E9	20190322	4	229.620010376	157954.40625	60197.0	171963.71875	0	45677.1796875	86242.5234375	57893.0	97628.2109375	3298.60009766	B09	25	2.0757608835e-10	1.698970004	3.11206851246	3.30293671026	3.60835486498	2.67760695272	2.36100973223	5.19853174536	4.77957484814	5.23543682825	4.65969928079	4.93572145539	4.76262605518	4.98957533082	3.5183296675
139502	50	1616.0	1999.20007324	5073.60009766	219.0	E9	20190322	4	150.5	196204.9375	60329.0	213139.40625	0	29926.28125	94730.71875	57261.0	108420.609375	3301.69995117	B09	25	7.05744676253e-11	1.698970004	3.20844135644	3.30085625903	3.70531623304	2.34044411484	2.17753649993	5.29270993221	4.78052612661	5.32866375161	4.47605275316	4.97649083244	4.75785892822	5.03511184389	3.51873760331
139512	50	1304.80004883	2327.19995117	5040.0	166.0	E9	20190322	4	168.559997559	202573.640625	60321.0	220086.96875	0	30173.9609375	96851.484375	41157.0	154220.640625	3302.80004883	B09	25	4.80080393812e-11	1.698970004	3.11554396428	3.36683369913	3.70243053645	2.22010808804	2.22675451631	5.30658293325	4.78046853264	5.34259432893	4.47963232378	4.98610628123	4.61444371082	5.18814250283	3.51888228234
139666	50	8076.0	17152.0	36198.4023438	2730.0	E9	20190322	4	872.040039062	212998.578125	60300.0	231493.796875	0	159215.25	124111.765625	76652.0	106113.1875	3318.80004883	B09	25	6.62323107232e-11	1.698970004	3.90719631027	4.23431476801	4.55868940289	3.43616264704	2.94053642569	5.32837670431	4.78031731214	5.36453935812	5.20198466311	5.09381295397	4.88452349093	5.02576936036	3.52098108781
139734	50	3112.0	4578.39990234	8507.20019531	1256.0	E9	20190322	4	184.040008545	198462.75	60328.0	215595.65625	0	115026.71875	100019.71875	57308.0	114380.0625	3324.10009766	B09	25	7.60626535958e-11	1.698970004	3.49303958832	3.66071372364	3.92978665294	3.0989896394	2.26491224476	5.29767900486	4.78051892778	5.33364000658	5.06079873129	5.000085629	4.75821525222	5.05835032952	3.52167409309
139806	50	3148.0	5301.60009766	10827.2001953	1995.0	E9	20190322	4	421.399993896	192172.140625	60263.0	208987.1875	0	54875.7421875	109288.804688	69171.0	103545.570312	3332.5	B09	25	1.25280487446e-10	1.698970004	3.49803472369	3.72440696558	4.03451616697	3.29994290002	2.62469452498	5.28369042782	4.78005074783	5.32011966138	4.73938040707	5.03857567603	4.83992405429	5.01513152448	3.52277015809
139844	50	986.400024414	2172.0	4660.0	172.0	E9	20190322	4	151.36000061	158058.0625	60236.0	171965.15625	0	20296.859375	83347.7578125	53628.0	101854.976562	3336.19995117	B09	25	2.36169506766e-10	1.698970004	2.99405307434	3.33685982092	3.66838591669	2.23552844691	2.18001112081	5.19881665399	4.77985612462	5.23544045864	4.30742884276	4.92089392111	4.72939160071	5.00798225318	3.52325207167
139976	50	2568.0	3758.40014648	7372.0	1389.0	E9	20190322	4	191.779998779	193680.1875	60369.0	210257.34375	0	44707.9609375	112205.921875	65445.0	112361.9375	3348.80004883	B09	25	1.1942731147e-10	1.698970004	3.4095950194	3.57500301636	3.86758532655	3.14270224574	2.28280331153	5.28708519687	4.78081398191	5.32275117353	4.65038486281	5.05001577822	4.81587647204	5.0506192193	3.52488921733
140020	50	1711.20007324	2057.60009766	5298.39990234	683.0	E9	20190322	4	69.6600036621	211073.046875	60285.0	229458.15625	0	12070.9599609	141184.484375	65881.0	140445.15625	3352.89990234	B09	25	4.63339891184e-11	1.698970004	3.23330079015	3.31336097186	3.72414473403	2.83442070368	1.84298349295	5.3244327793	4.78020926525	5.3607034996	4.08174180938	5.14978697207	4.81876018265	5.14750676561	3.52542058817
140056	50	1466.40002441	4136.80029297	8641.60058594	495.0	E9	20190322	4	129.86000061	167459.890625	60333.0	181901.296875	0	45338.3398438	61729.9414062	40889.0	98939.40625	3357.5	B09	25	4.9846903975e-11	1.698970004	3.16625245918	3.61666455552	3.93659418938	2.69460519893	2.11347540058	5.22391080322	4.78055492073	5.2598357954	4.6564656135	4.79049586474	4.61160648938	4.99536929977	3.52601602134
140350	50	2520.80004883	3256.0	6812.0	1158.0	E9	20190322	4	300.140014648	158809.953125	60272.0	172680.0	0	35223.8789062	76133.21875	53284.0	93639.109375	3389.0	B09	25	2.55498162434e-10	1.698970004	3.40153839858	3.51268439622	3.83327463929	3.06370855939	2.4773238994	5.20087771756	4.78011560286	5.23724203998	4.54683717942	4.88157419123	4.72659681963	4.97145727436	3.53007156884
140360	50	1721.59997559	2350.40014648	5136.80029297	167.0	E9	20190322	4	41.2799987793	157354.453125	60237.0	171196.796875	0	16254.8603516	74944.703125	48873.0	100496.71875	3390.30004883	B09	25	2.60393599002e-10	1.698970004	3.23593224783	3.37114180551	3.71069268168	2.22271647115	1.61573967578	5.19687903794	4.77986333444	5.23349563468	4.21098324275	4.87474094359	4.6890689984	5.00215188213	3.5302381359
140384	50	1652.80004883	2000.0	4194.39990234	92.0	E9	20190322	4	37.8400001526	178888.75	60224.0	194667.453125	0	942.559997559	95288.859375	61396.0	101714.296875	3392.80004883	B09	25	1.76366875809e-10	1.698970004	3.21822031701	3.30102999566	3.62266983459	1.96378782735	1.57795112948	5.25258302941	4.77976959741	5.28929334695	2.97430900427	4.9790421284	4.78814007742	5.00738200128	3.5305582657
140420	50	1850.40002441	2540.80004883	4429.60009766	591.0	E9	20190322	4	102.340003967	166351.578125	60315.0	180751.34375	0	36483.78125	58821.421875	38367.0	100474.90625	3397.0	B09	25	3.73634087031e-11	1.698970004	3.26726562549	3.40497048909	3.64636452008	2.77158748088	2.01004542947	5.22102692524	4.78042533216	5.25708153463	4.56209984311	4.76953551839	4.58395784209	5.00205760964	3.53109554687
140480	50	1896.0	2369.60009766	4425.60009766	1360.0	E9	20190322	4	454.08001709	150036.484375	60240.0	163226.953125	0	59908.4609375	67939.140625	45392.0	98089.0859375	3403.10009766	B09	25	2.75436795295e-10	1.698970004	3.277838333	3.37467505908	3.64597216801	3.13353890837	2.65713239012	5.1761968793	4.77988496319	5.21279187395	4.77748816261	4.8321200491	4.65697931845	4.99162068749	3.53187472348
140490	50	1716.80004883	2704.80004883	5920.0	1125.0	E9	20190322	4	251.120010376	183375.25	60345.0	199149.5625	0	27061.6210938	76215.78125	46285.0	107915.679688	3404.69995117	B09	25	5.36091618389e-11	1.698970004	3.23471971697	3.4321351656	3.77232170672	3.05115252245	2.39988132064	5.26334071894	4.78064129163	5.29917935667	4.43235380893	4.88204490573	4.66544026807	5.0330845504	3.5320788445
140740	50	938.400024414	2028.0	4177.60009766	465.0	E9	20190322	4	307.020019531	161909.109375	60317.0	175918.5	0	14803.1806641	68660.6796875	44393.0	101361.617188	3431.39990234	B09	25	1.58205184647e-10	1.698970004	2.97238801041	3.30706795066	3.62092686463	2.66745295289	2.48716669498	5.20927128384	4.7804397328	5.24531151328	4.17035503948	4.83670809829	4.64731449487	5.00587353094	3.53547133457
140836	50	1612.0	2783.19995117	5704.80029297	1001.0	E9	20190322	4	165.979995728	166725.03125	60119.0	181747.71875	0	10082.640625	85092.703125	57299.0	97325.1875	3447.10009766	B09	25	2.29513057894e-10	1.698970004	3.20736503747	3.44454440812	3.75624044574	3.00043407748	2.22005574907	5.22200080749	4.77901174806	5.25946896841	4.00357428793	4.92989232003	4.75814704259	4.98822524907	3.53745389473
140850	50	2812.80004883	5407.20019531	10208.7998047	1018.0	E9	20190322	4	131.580001831	185842.5	60364.0	201765.53125	0	56323.9804688	79697.0625	49640.0	105218.109375	3448.60009766	B09	25	5.94402245808e-11	1.698970004	3.44913886093	3.73297244912	4.00897468735	3.007747778	2.1191898881	5.26914503907	4.78077801043	5.30484697525	4.75069333922	4.90144231433	4.69583177283	5.02209049386	3.53764283616
141088	50	4719.20019531	9012.79980469	19032.0	2510.0	E9	20190322	4	264.880004883	175774.6875	60429.0	190629.8125	0	137944.859375	103654.945312	62393.0	108876.492188	3474.89990234	B09	25	1.45608914735e-10	1.698970004	3.67386840114	3.95485972448	4.27948442903	3.39967372148	2.42304917575	5.2449563345	4.78124540745	5.28019082071	5.13970552079	5.01559002684	4.79513586802	5.0369341202	3.54094229886
141274	50	2537.60009766	5032.80029297	10378.4003906	684.0	E9	20190322	4	234.779998779	163077.0625	60293.0	177258.046875	0	15909.140625	68827.5234375	51030.0	88392.71875	3495.60009766	B09	25	1.47742849687e-10	1.698970004	3.40442318235	3.70180969746	4.01613042143	2.83505610172	2.37066109603	5.21239287992	4.7802668936	5.2486059597	4.2016467207	4.83776214298	4.70782556833	4.94641649197	3.54352174281
141422	50	1320.0	2393.60009766	3972.0	742.0	E9	20190322	4	562.440002441	177044.171875	60300.0	192417.375	0	11831.0205078	81861.6796875	52472.0	102242.859375	3515.0	B09	25	1.32352307833e-10	1.698970004	3.12057393121	3.3790515939	3.59900923982	2.87040390528	2.75007620145	5.24808163477	4.78031731214	5.28424428561	4.07302220716	4.91308065152	4.71992761789	5.00963298668	3.54592532936
141548	50	2775.19995117	4990.39990234	11507.2001953	905.0	E9	20190322	4	161.680007935	200643.15625	60215.0	218373.328125	0	76113.4375	100567.539062	57859.0	113911.304688	3529.30004883	B09	25	6.7475191268e-11	1.698970004	3.44329427919	3.69813534891	4.06096966875	2.95664857921	2.20865632182	5.30242435094	4.77970469069	5.33919959303	4.88146133636	5.00245782286	4.76237092329	5.0565668261	3.54768858214
141580	50	1356.80004883	2205.60009766	4796.0	431.0	E9	20190322	4	217.580001831	170679.03125	60295.0	185514.90625	0	36113.1210938	69337.5	45799.0	99218.375	3534.60009766	B09	25	8.63914457269e-11	1.698970004	3.13251585054	3.34352677233	3.68087917443	2.63447727016	2.33761897607	5.2321801692	4.7802812995	5.26837881121	4.55766502416	4.84096817889	4.66085599549	4.99659210988	3.54834028512
141614	50	4412.80029297	6104.0	13704.0	1409.0	E9	20190322	4	302.720001221	221196.234375	60252.0	240594.765625	0	161200.984375	125549.679688	67432.0	122019.570312	3537.69995117	B09	25	4.3773829615e-11	1.698970004	3.64471427333	3.78561452495	4.13684734996	3.14891099311	2.48104111647	5.3447777293	4.77997146742	5.3812861746	5.2073676895	5.09881560904	4.82886604083	5.08642949131	3.5487209956
141896	50	4040.80004883	7700.80029297	15736.0	2864.0	E9	20190322	4	395.600006104	190237.390625	60184.0	207154.6875	0	92879.140625	112739.125	70824.0	104321.570312	3567.0	B09	25	1.20956093725e-10	1.698970004	3.60646736075	3.88653586086	4.19689434691	3.45697301364	2.59725628963	5.27929588035	4.77948104881	5.31629476497	4.96791818839	5.05207465982	4.85018045121	5.0183741157	3.55230310934
142172	50	2144.80004883	2203.19995117	4264.0	781.0	E9	20190322	4	165.119995117	184248.546875	60321.0	200177.59375	0	74489.7578125	85456.484375	54597.0	102578.46875	3600.39990234	B09	25	1.00783160638e-10	1.698970004	3.33138681086	3.34305391329	3.62981719602	2.89265103388	2.2177996671	5.26540407137	4.78046853264	5.30141546448	4.87209656226	4.93174502225	4.73716877971	5.01105621181	3.55635074125
142352	50	2196.80004883	3943.19995117	8660.0	589.0	E9	20190322	4	442.899993896	197457.390625	60326.0	214510.640625	0	43917.6210938	86454.9453125	55314.0	102431.78125	3617.89990234	B09	25	3.38289050932e-11	1.698970004	3.34179052955	3.59584879977	3.93751789202	2.77011529479	2.6463056743	5.29547339357	4.78050452977	5.33144883988	4.64263880745	4.93678984042	4.74283506536	5.010434725	3.55845654692
142466	50	1488.80004883	3063.19995117	5769.60009766	441.0	E9	20190322	4	81.7000045776	111725.59375	60072.0	121887.875	0	20154.0996094	29438.6601562	22556.0	85533.4375	3630.39990234	B09	25	7.67410700209e-11	1.698970004	3.17283637437	3.48617534642	3.76114571239	2.64443858947	1.91222208087	5.04815267134	4.77867209132	5.0859605056	4.30436340068	4.46891804004	4.35326208592	4.93213592622	3.55995446686
143000	50	2836.0	5241.60009766	10616.7998047	245.0	E9	20190322	4	65.3600006104	188564.640625	60399.0	204602.28125	0	95245.0	95188.2421875	55003.0	113416.664062	3692.89990234	B09	25	1.14969710918e-10	1.698970004	3.45270622651	3.71946388384	4.02599362818	2.38916608436	1.81531204758	5.27546025775	4.78102974826	5.31091047165	4.97884218614	4.97858330691	4.74038637764	5.05467686918	3.56736753607
143154	50	3846.40014648	5944.80029297	14697.6005859	1014.0	E9	20190322	4	197.800003052	203160.109375	60309.0	220768.078125	0	100171.945312	114688.742188	64817.0	115960.96875	3710.5	B09	25	9.1389051335e-11	1.698970004	3.58505446253	3.7741372697	4.16724644105	3.006037955	2.29622629396	5.30783843797	4.78038212738	5.34393627695	5.00074610774	5.05952078978	4.81168892621	5.06431183484	3.56943243592
143158	50	1333.59997559	2828.0	5288.80029297	860.0	E9	20190322	4	226.180007935	139112.421875	60151.0	151566.421875	0	8396.1796875	85443.578125	38119.0	146898.65625	3711.19995117	B09	25	9.30700968845e-11	1.698970004	3.12502557887	3.45147940512	3.72335716821	2.93449845124	2.35445421497	5.14336591152	4.77924285181	5.18060299807	3.92408172439	4.93167942704	4.58114149899	5.16701782312	3.5695143538
143182	50	1456.0	2675.19995117	5513.60009766	1105.0	E9	20190322	4	515.140014648	188235.1875	60308.0	204552.984375	0	13081.4599609	106650.320312	69060.0	101208.15625	3714.60009766	B09	25	1.37459040527e-10	1.698970004	3.16316137498	3.42735624783	3.74143526346	3.04336227802	2.71192528598	5.27470081095	4.78037492616	5.31080582012	4.11665621628	5.02796216414	4.83922657401	5.00521551321	3.56991206581
143212	50	2840.0	3677.60009766	8648.0	659.0	E9	20190322	4	220.160003662	175788.1875	60349.0	190897.1875	0	63745.78125	105165.960938	63277.0	108920.40625	3716.80004883	B09	25	1.35271156962e-10	1.698970004	3.45331834005	3.56556450227	3.93691568095	2.81888541459	2.34273842378	5.24498968828	4.78067007811	5.28079952995	4.80445144808	5.02187519448	4.80124588082	5.0371092525	3.57016919816
143228	50	2152.80004883	4692.80029297	10292.0	1442.0	E9	20190322	4	216.720001221	178048.109375	60406.0	193168.9375	0	39742.3203125	76809.1796875	44578.0	112920.429688	3718.5	B09	25	9.01826468786e-11	1.698970004	3.33300369461	3.67143207275	4.01249977754	3.15896526038	2.33589899447	5.25053736643	4.78108007831	5.28593729104	4.59925321933	4.88541312692	4.64912057988	5.05277252207	3.57036778582
143264	50	2601.60009766	3529.60009766	6956.0	1818.0	E9	20190322	4	313.040008545	191489.125	60256.0	208268.578125	0	79606.7578125	92252.203125	63908.0	94602.25	3725.5	B09	25	8.68066098861e-11	1.698970004	3.41524054022	3.54772550278	3.84235957333	3.25959387889	2.49559984675	5.28214411467	4.78000029834	5.31862375206	4.90094993653	4.96497674658	4.80555522652	4.97590146569	3.57118456773
143286	50	1516.0	2425.60009766	5058.39990234	1258.0	E9	20190322	4	147.059997559	166069.0	60288.0	180525.125	0	78871.4609375	60769.3203125	40724.0	97794.375	3728.19995117	B09	25	5.07989435097e-11	1.698970004	3.1806992013	3.38481920144	3.70401316042	3.09968064111	2.16749455443	5.22028857053	4.78023087678	5.25653765438	4.89691988535	4.78368437891	4.60985042877	4.99031387548	3.57149919643
143344	50	1446.40002441	2839.19995117	6056.0	737.0	E9	20190322	4	123.840003967	152261.625	60249.0	165622.96875	0	39006.1601562	66084.125	45021.0	96197.0859375	3732.69995117	B09	25	2.37977484372e-10	1.698970004	3.16028842046	3.45319597887	3.78218586649	2.86746748786	2.09286095725	5.18259046046	4.77994984298	5.219120565	4.59113319961	4.82009714401	4.65341513726	4.98316191632	3.57202308106
143362	50	1064.80004883	3289.60009766	5807.20019531	1180.0	E9	20190322	4	208.980010986	193335.828125	60309.0	210092.296875	0	9619.95996094	114451.382812	73525.0	102015.460938	3734.39990234	B09	25	1.15356499977e-10	1.698970004	3.02726806238	3.51714310587	3.763966798	3.07188200731	2.32010474767	5.28631234298	4.78038212738	5.3224101291	3.98317326447	5.05862104423	4.86643503318	5.00866599618	3.57222082301
143464	50	3641.60009766	5528.80029297	11408.7998047	1417.0	E9	20190322	4	220.160003662	196946.1875	60346.0	213884.359375	0	74507.8203125	100934.757812	60074.0	110111.867188	3745.60009766	B09	25	8.62222400429e-11	1.698970004	3.56129225203	3.74263090297	4.05723995944	3.15136985025	2.34273842378	5.29434757812	4.78064848843	5.33017902728	4.87220185852	5.00404074529	4.77868655021	5.04183412711	3.57352140768
143594	50	917.600036621	1997.59997559	4413.60009766	958.0	E9	20190322	4	332.820007324	132975.1875	60180.0	144809.953125	0	29790.4003906	46638.6601562	33252.0	91919.625	3760.89990234	B09	25	1.7254357458e-10	1.698970004	2.96265342223	3.30050852404	3.64479298056	2.98136550908	2.52220942582	5.12377061136	4.7794521834	5.16079841296	4.47407634028	4.66874606544	4.52181777183	4.96340824391	3.57529177468
143608	50	1650.40002441	3446.40014648	6674.39990234	801.0	E9	20190322	4	192.63999939	208088.21875	60315.0	226100.796875	0	23336.9609375	107147.398438	62395.0	112541.265625	3761.80004883	B09	25	5.40331625168e-11	1.698970004	3.21758922139	3.53736570008	3.82441222422	2.90363251608	2.2847464682	5.31824749263	4.78042533216	5.35430209299	4.36804429927	5.02998163074	4.79514978905	5.05131179487	3.57539570775
143658	50	856.799987793	2137.60009766	4708.0	311.0	E9	20190322	4	261.440002441	102079.539062	58337.0	114676.53125	0	24424.8613281	54323.6210938	39281.0	90632.953125	3769.69995117	B09	25	4.52188782113e-11	1.698970004	2.93287945164	3.32992646064	3.67283645417	2.49276038903	2.41737203891	5.00893870034	4.76594409162	5.05947454788	4.3878321067	4.73498871136	4.59418253535	4.95728613099	3.57630678396
143704	50	3086.40014648	5992.80029297	12359.2001953	120.0	E9	20190322	4	49.0200004578	176988.796875	59940.0	193512.46875	0	6665.86035156	113773.703125	48496.0	153750.265625	3776.0	B09	25	8.57300754463e-11	1.698970004	3.48945223091	3.77762980529	4.09199036703	2.07918124605	1.69037331097	5.24794577704	4.77771673861	5.28670895351	3.82385621104	5.0560418938	4.68570591902	5.18681587475	3.57703198563
143908	50	2236.80004883	4389.60009766	9864.79980469	1941.0	E9	20190322	4	521.16003418	171510.4375	60337.0	186288.8125	0	50686.6796875	67550.421875	42549.0	104044.382812	3796.10009766	B09	25	6.70730914745e-11	1.698970004	3.34962716355	3.64242495685	3.99408827615	3.28802553539	2.71697110389	5.23429055476	4.78058371293	5.2701867743	4.704893843	4.82962806568	4.62888935761	5.01721863833	3.57933765562
144016	50	1335.20007324	1999.20007324	4819.20019531	309.0	E9	20190322	4	46.4400024414	146267.09375	60188.0	159263.640625	0	33966.5625	59044.1601562	40428.0	95713.8125	3808.30004883	B09	25	2.15847769549e-10	1.698970004	3.12554634749	3.30085625903	3.68297496779	2.48995847942	1.6668922339	5.16514663228	4.7795099123	5.20211663909	4.53105159742	4.77117694958	4.60668225703	4.98097461552	3.58073115831
144074	50	3505.60009766	7688.80029297	17597.5996094	1387.0	E9	20190322	4	264.880004883	155634.828125	60229.0	169348.40625	0	74208.5390625	64910.2226562	42549.0	99977.828125	3818.5	B09	25	1.83985674578e-10	1.698970004	3.54476237231	3.88585858079	4.24545343216	3.14207646107	2.42304917575	5.1921067904	4.77980565251	5.22878111382	4.87045388175	4.81231309886	4.62888935761	4.99990369809	3.58189279494
144096	50	2312.80004883	4551.20019531	8793.60058594	945.0	E9	20190322	4	478.160003662	203067.09375	60167.0	221187.78125	0	44770.7421875	92265.1015625	54055.0	111861.726562	3820.69995117	B09	25	3.182994653e-11	1.698970004	3.36413808783	3.6581259394	3.94416673565	2.97543180851	2.67957324615	5.30763955334	4.77935835758	5.34476113221	4.65099429396	4.96503746414	4.73283587168	5.04868151829	3.58214293283
144176	50	1736.80004883	2316.0	4776.0	148.0	E9	20190322	4	47.2999992371	162404.6875	60287.0	176544.75	0	29641.6210938	91916.8046875	55839.0	107879.085938	3827.89990234	B09	25	1.78451871002e-10	1.698970004	3.23974982266	3.36473855506	3.67906431812	2.17026171539	1.67486113373	5.21059856016	4.78022367305	5.24685480726	4.47190195143	4.96339491852	4.74693763207	5.03293725801	3.58296057267
144198	50	1301.59997559	2501.60009766	5464.0	349.0	E9	20190322	4	73.9599990845	152507.28125	60214.0	165986.609375	0	26876.7207031	71425.578125	49202.0	95137.3203125	3831.19995117	B09	25	2.76401777364e-10	1.698970004	3.11447753178	3.39821788519	3.73751069067	2.54282542696	1.86899689711	5.18329057897	4.77969747823	5.22007305365	4.42937627824	4.85385376429	4.69198275666	4.97835091469	3.5833348185
144242	50	3924.80004883	6218.39990234	12685.6005859	961.0	E9	20190322	4	411.08001709	201481.65625	60260.0	219122.171875	0	42243.1992188	122009.921875	73044.0	109468.851562	3836.69995117	B09	25	9.19370451318e-11	1.698970004	3.59381753627	3.79367864788	4.10331103324	2.98272338767	2.61392636591	5.30423551225	4.78002912734	5.34068632387	4.62575680134	5.08639514904	4.8635845478	5.03929056193	3.58395783656
144248	50	1424.0	4069.60009766	7694.39990234	748.0	E9	20190322	4	117.819999695	186486.46875	60257.0	202824.203125	0	12160.4003906	94120.125	60161.0	102529.148438	3837.39990234	B09	25	1.24571429639e-10	1.698970004	3.1535099893	3.60955173504	3.88617475422	2.87390159786	2.07121901728	5.27064732537	4.78000750577	5.30711977836	4.08494787466	4.97368249529	4.77931504651	5.01084735033	3.58403706017
144250	50	936.0	2062.40014648	4623.20019531	639.0	E9	20190322	4	215.86000061	159693.90625	60365.0	173373.640625	0	7862.97998047	62221.0	43661.0	93394.921875	3837.60009766	B09	25	1.08134693067e-10	1.698970004	2.97127584874	3.31437293086	3.66494269981	2.80550085816	2.33417217395	5.20328834424	4.78078520497	5.23898306891	3.89558716993	4.7939369867	4.64009367845	4.97032326315	3.58405971651
144264	50	1752.80004883	2274.40014648	4716.80029297	955.0	E9	20190322	4	197.800003052	198515.28125	60292.0	215781.5	0	46831.3007812	96405.140625	54560.0	115799.257812	3838.19995117	B09	25	6.47933242569e-11	1.698970004	3.24373237665	3.35686687465	3.67364748882	2.98000337158	2.29622629396	5.29779394338	4.78025969048	5.33401420776	4.67053622087	4.98410019247	4.73687436165	5.06370577589	3.58412759558
144322	50	2267.19995117	3295.19995117	7330.39990234	139.0	E9	20190322	4	43.8600006104	162226.46875	60333.0	176216.578125	0	67709.5234375	75668.8203125	45721.0	108462.890625	3843.89990234	B09	25	2.24856798094e-10	1.698970004	3.35548982355	3.51788177251	3.86512766777	2.14301480025	1.64206863339	5.21012171482	4.78055492073	5.24604676361	4.8306497571	4.87891696331	4.66011572062	5.03528117456	3.58477206983
144334	50	991.200012207	2376.80004883	4604.80029297	1386.0	E9	20190322	4	114.380004883	138774.46875	60129.0	151253.546875	0	44066.4023438	49575.5625	34725.0	93563.2578125	3844.39990234	B09	25	1.56289419663e-10	1.698970004	2.99616129872	3.37599264772	3.66321079989	3.14176323028	2.05835011075	5.14230957346	4.77908398119	5.17970556759	4.64410759541	4.69526765055	4.54064225441	4.97110533526	3.58482855755
144534	50	1608.80004883	2118.40014648	5128.80029297	1581.0	E9	20190322	4	1062.95996094	163681.96875	60285.0	177939.171875	0	44043.1796875	69089.8203125	46349.0	97690.7890625	3870.30004883	B09	25	1.44380878409e-10	1.698970004	3.20650207077	3.32600799779	3.71001578868	3.19893186993	3.02651690604	5.21400084005	4.78020926525	5.25027156504	4.64387866522	4.83941406318	4.66604036849	4.98985361748	3.58774463543
144630	50	2296.0	2197.60009766	4223.20019531	1592.0	E9	20190322	4	252.840011597	143451.234375	60305.0	155894.546875	0	37442.6796875	47649.1601562	34357.0	90890.8125	3882.89990234	B09	25	8.3291306579e-11	1.698970004	3.36097188373	3.34194866571	3.62564166908	3.2019430634	2.40284580157	5.15670428963	4.7803533218	5.19283092402	4.57336692265	4.67805525035	4.53601523489	4.95851998573	3.58915619497
144732	50	2503.19995117	3680.0	7525.60009766	392.0	E9	20190322	4	108.36000061	173132.78125	60394.0	187873.46875	0	41161.3203125	89612.859375	57514.0	102111.976562	3896.60009766	B09	25	2.01584511815e-10	1.698970004	3.39849554167	3.56584781867	3.87654113665	2.59328606702	2.03486899881	5.2383793057	4.78099379464	5.27386545392	4.61448929698	4.95237033505	4.75977357308	5.00907668283	3.59068583707
144742	50	2188.0	4791.20019531	9692.79980469	1406.0	E9	20190322	4	257.140014648	184661.765625	60236.0	200909.65625	0	39041.421875	79990.3203125	48088.0	109013.59375	3898.89990234	B09	25	6.79069435448e-11	1.698970004	3.34004731766	3.68044431778	3.9864492429	3.14798532068	2.41016966431	5.26637698371	4.77985612462	5.30300081059	4.59152562614	4.90303743588	4.68203671496	5.03748065686	3.59094208556
144984	50	3012.0	4553.60009766	9730.40039062	793.0	E9	20190322	4	125.560005188	150551.953125	60051.0	164303.21875	0	57680.1992188	113075.382812	61011.0	121461.835938	3928.5	B09	25	3.33611634676e-11	1.698970004	3.47885496753	3.65835488772	3.98813071117	2.89927318732	2.09885132497	5.17768639403	4.77852024389	5.21564607148	4.7610267517	5.05336806671	4.78540814335	5.08443984135	3.59422675748
145398	50	1502.40002441	2025.59997559	5032.0	228.0	E9	20190322	4	70.5200042725	190716.640625	60333.0	207163.671875	0	3667.90014648	83862.8984375	49069.0	112006.335938	3969.5	B09	25	5.43331660944e-11	1.698970004	3.17678558198	3.3065536831	3.70174063244	2.357934847	1.84831232994	5.28038858825	4.78055492073	5.31631360007	3.56441750409	4.92356986825	4.69080720738	5.04924259039	3.59873580628
145478	50	1650.40002441	3082.40014648	5868.80029297	1703.0	E9	20190322	4	655.320007324	199928.890625	60269.0	217400.984375	0	24052.4804688	89060.7421875	52985.0	110157.304688	3976.39990234	B09	25	3.32759094031e-11	1.698970004	3.21758922139	3.48888901664	3.76854933133	3.23121464796	2.81645342744	5.30087555616	4.78009398559	5.33726150621	4.38115987066	4.94968631	4.72415293867	5.04201330113	3.59949005446
145900	50	1375.20007324	2711.19995117	4934.39990234	520.0	E9	20190322	4	120.400001526	204412.546875	60272.0	222265.421875	0	21352.0800781	95879.6796875	56832.0	110563.960938	4028.5	B09	25	3.77056828167e-11	1.698970004	3.13836588681	3.43316154801	3.69323434344	2.71600334363	2.08062649243	5.31050754935	4.78011560286	5.34687190419	4.32944018955	4.98172657448	4.75459293976	5.04361358884	3.60514336798
146034	50	2338.40014648	2442.40014648	5516.80029297	283.0	E9	20190322	4	93.7399978638	225296.484375	60236.0	245119.71875	0	55057.1992188	138026.5625	70588.0	128147.96875	4041.89990234	B09	25	3.64879242688e-11	1.698970004	3.36891882955	3.38781681734	3.74168726287	2.45178643552	1.97192493929	5.35275441486	4.77985612462	5.38937824964	4.74081411489	5.13996267218	4.84873087702	5.10771172665	3.60658555401
146036	50	2258.40014648	4605.60009766	10196.0	975.0	E9	20190322	4	283.800018311	121471.765625	60085.0	132491.875	0	52998.359375	47580.359375	32929.0	94695.4375	4041.89990234	B09	25	2.69841955384e-10	1.698970004	3.35380089331	3.66328622566	4.0084298268	2.9890046157	2.45301241914	5.08447534412	4.77876606551	5.12218924619	4.72426242573	4.67742771794	4.5175785421	4.97632905486	3.60658555401
146192	50	1953.59997559	3308.0	7493.60009766	486.0	E9	20190322	4	621.780029297	143913.453125	60188.0	156700.875	0	48719.0	92100.84375	60780.0	99307.6796875	4058.69995117	B09	25	7.63986778456e-11	1.698970004	3.29083564117	3.51956550088	3.87469051288	2.68663626926	2.793636769	5.15810139397	4.7795099123	5.19507142153	4.68769836544	4.96426360885	4.78376069574	4.99698283477	3.60838694627
146196	50	1976.80004883	2954.40014648	6068.80029297	971.0	E9	20190322	4	87.7200012207	178155.328125	60300.0	193625.0	0	75025.5390625	72356.9609375	47432.0	99974.40625	4059.19995117	B09	25	5.97439705334e-11	1.698970004	3.29596274312	3.47046931618	3.78310284632	2.98721922991	1.94309862905	5.25079881541	4.78031731214	5.28696143077	4.87520912454	4.85948031778	4.67607143734	4.99988883353	3.60844044465
146198	50	3996.80004883	7480.80029297	16284.7998047	1411.0	E9	20190322	4	200.380004883	163255.96875	60357.0	177264.328125	0	133361.921875	99783.21875	60001.0	108988.078125	4059.19995117	B09	25	1.113688318e-10	1.698970004	3.601712422	3.873948061	4.21178242398	3.14952701375	2.30185438285	5.21286906834	4.78072764535	5.24862134893	5.12503184547	4.99905750905	4.77815848856	5.03737899438	3.60844044465
146250	50	2280.80004883	3506.40014648	8098.39990234	1313.0	E9	20190322	4	290.679992676	159818.859375	60300.0	173696.34375	0	29929.7207031	95547.71875	61944.0	101088.328125	4067.19995117	B09	25	1.2487154041e-10	1.698970004	3.3580872136	3.54486147579	3.9083992186	3.11826472609	2.46341514058	5.20362802679	4.78031731214	5.23979067679	4.47610266413	4.98022032251	4.79199924626	5.00470101391	3.60929552366
146422	50	4707.20019531	6445.60009766	14025.6005859	537.0	E9	20190322	4	171.13999939	197984.90625	60408.0	214791.734375	0	115141.101562	87320.1015625	57784.0	99034.515625	4086.30004883	B09	25	3.48610053452e-11	1.698970004	3.67276266907	3.80926335722	4.14692146712	2.7299742857	2.2333515261	5.29663208227	4.78109445726	5.33201756481	5.06123038006	4.94111423217	4.76180760185	4.9957865818	3.61133025284
146604	50	1068.80004883	2372.0	4692.80029297	933.0	E9	20190322	4	210.699996948	200782.3125	60281.0	218285.53125	0	10328.6005859	96250.34375	56425.0	111791.992188	4107.60009766	B09	25	5.38805673651e-11	1.698970004	3.02889646497	3.37511468469	3.67143207275	2.96988164375	2.32366452932	5.30272545189	4.7801804482	5.33902495006	4.01404148328	4.98340228923	4.75147156775	5.04841069556	3.61358815551
146612	50	1063.20007324	2210.40014648	4316.80029297	499.0	E9	20190322	4	437.740020752	152478.890625	60309.0	165694.28125	0	4910.60009766	70723.8203125	49685.0	93286.8359375	4109.70019531	B09	25	2.73862010643e-10	1.698970004	3.02661499785	3.34447090069	3.63516195747	2.69810054562	2.64121625417	5.18320972355	4.78038212738	5.2193075195	3.69113456813	4.84956571207	4.69622529416	4.96982036311	3.61381014103
146616	50	3661.60009766	4772.80029297	9843.20019531	608.0	E9	20190322	4	141.040008545	171710.65625	60257.0	186753.90625	0	10814.5	98335.84375	69157.0	93187.0625	4111.0	B09	25	1.69911381269e-10	1.698970004	3.563670911	3.67877326268	3.99313631807	2.78390357927	2.1493423256	5.23479724803	4.78000750577	5.27126969453	4.03400644497	4.99271184851	4.83983614551	4.96935562185	3.61394747678
146796	50	2540.0	2550.40014648	5308.80029297	492.0	E9	20190322	4	307.880004883	210833.78125	60352.0	228943.578125	0	28665.5195312	110282.960938	66420.0	108815.179688	4128.39990234	B09	25	5.13205005396e-11	1.698970004	3.40483371662	3.40660832466	3.72499638831	2.69196510277	2.48838148478	5.32394019779	4.78069166672	5.35972846606	4.4573598173	5.04250841777	4.82229887126	5.03668948355	3.61578175911
147196	50	1968.0	3098.40014648	6847.20019531	829.0	E9	20190322	4	406.779998779	191332.921875	60381.0	207667.890625	0	27570.7402344	90236.359375	57245.0	103305.625	4174.10009766	B09	25	7.97809340797e-11	1.698970004	3.2940250941	3.49113750451	3.83551302576	2.91855453055	2.60935959068	5.28178970374	4.78090030132	5.3173693516	4.44044842644	4.95538156519	4.75773755971	5.01412396953	3.62056285952
147216	50	3765.60009766	5698.39990234	13621.6005859	2039.0	E9	20190322	4	160.820007324	180807.171875	60384.0	196233.75	0	82037.984375	75824.484375	46180.0	107605.742188	4175.60009766	B09	25	6.59605403592e-11	1.698970004	3.57583419656	3.75575292389	4.1342281417	3.30941722578	2.20634007756	5.25721565315	4.78092187848	5.29277370324	4.91401498147	4.87980946568	4.66445392858	5.0318354473	3.62071889907
147500	50	1576.80004883	2652.80004883	5198.39990234	387.0	E9	20190322	4	38.7000007629	155955.046875	60146.0	169931.0	0	10622.7197266	117367.640625	70902.0	108485.03125	4210.60009766	B09	25	3.19874967244e-11	1.698970004	3.19777662472	3.42370451686	3.71586968584	2.58771096502	1.58771097358	5.19299943356	4.77920674995	5.23027261313	4.02623572306	5.0695483743	4.85065848591	5.03536981842	3.6243439962
147582	50	1426.40002441	2283.19995117	4791.20019531	1039.0	E9	20190322	4	91.1600036621	159736.5	60268.0	173699.015625	0	22747.0	79104.5234375	57660.0	89909.71875	4218.10009766	B09	25	2.56160193679e-10	1.698970004	3.1542413376	3.35854394648	3.68044431778	3.01661554756	1.95980433395	5.20340416434	4.7800867796	5.23979735725	4.35692412761	4.89820131849	4.76087463805	4.95380663913	3.62511688155
147630	50	3976.0	5959.20019531	13289.6005859	465.0	E9	20190322	4	681.119995117	154803.421875	60244.0	168401.78125	0	147775.515625	69871.5625	44692.0	102459.117188	4222.10009766	B09	25	2.49478289948e-10	1.698970004	3.59944637573	3.7751879755	4.12351192858	2.66745295289	2.83322362972	5.18978055638	4.77991379985	5.22634668089	5.16960248338	4.84430045526	4.65022979009	5.01055060957	3.62552852536
147844	50	2166.40014648	3138.40014648	6404.80029297	1164.0	E9	20190322	4	65.3600006104	149317.25	60224.0	162487.65625	0	45556.78125	61380.78125	41728.0	96401.71875	4247.39990234	B09	25	2.12407956283e-10	1.698970004	3.33573867637	3.49670831539	3.80650559263	3.06595298031	1.81531204758	5.17410998286	4.77976959741	5.21082037438	4.65855303203	4.7880324118	4.62042756972	4.98408477703	3.62812315273
147916	50	1263.20007324	2339.19995117	5092.80029297	345.0	E9	20190322	4	110.080001831	134513.75	60236.0	146349.25	0	18922.5800781	58098.1601562	39928.0	95359.671875	4256.70019531	B09	25	3.06927284478e-10	1.698970004	3.10147214218	3.36906734621	3.70695664626	2.53781909507	2.04170842812	5.1287666802	4.77985612462	5.16539050113	4.2769803518	4.76416237944	4.60127755686	4.97936474803	3.62907306335
148000	50	1748.80004883	2098.40014648	4252.0	306.0	E9	20190322	4	178.880004883	226245.75	60346.0	245703.796875	0	11436.2802734	137059.921875	79582.0	112869.234375	4264.0	B09	25	3.57515492882e-11	1.698970004	3.24274015673	3.3218883079	3.62859325585	2.48572142648	2.25256179806	5.35458042978	4.78064848843	5.39041186771	4.05828479024	5.13691047993	4.90081484934	5.05257557911	3.62981719602
148002	50	1584.0	2726.40014648	5829.60009766	486.0	E9	20190322	4	129.86000061	163295.734375	60253.0	177613.5625	0	40923.9609375	76943.34375	50765.0	99331.4140625	4264.20019531	B09	25	2.240487821e-10	1.698970004	3.19975517725	3.43558959642	3.76563876379	2.68663626926	2.11347540058	5.21297484021	4.77997867533	5.24947612526	4.61197766145	4.88617105565	4.70556439052	4.99708661805	3.62983758572
148224	50	2933.60009766	4677.60009766	10906.4003906	1385.0	E9	20190322	4	233.919998169	185393.78125	60258.0	201632.453125	0	106001.023438	99477.921875	57462.0	113455.59375	4303.20019531	B09	25	1.46980223814e-10	1.698970004	3.46740091141	3.6700230899	4.03768143726	3.1414497734	2.36906735188	5.26809516231	4.78001471308	5.30456043392	5.02531005839	4.99772670414	4.7593807378	5.05482591296	3.63379155099
148418	50	1392.0	2268.0	4964.80029297	81.0	E9	20190322	4	30.1000003815	127951.9375	60148.0	139413.765625	0	11517.1201172	44460.28125	32320.0	90153.1328125	4326.20019531	B09	25	1.88290238735e-10	1.698970004	3.14363923527	3.35564305022	3.69590178387	1.90848501888	1.4785665011	5.10704686654	4.77922119105	5.14430565784	4.06134389631	4.64797220566	4.5094713521	4.95498082301	3.63610661259
148580	50	2006.40002441	3712.0	8414.40039062	1496.0	E9	20190322	4	353.459991455	221025.828125	60277.0	240309.703125	0	29742.2402344	122457.984375	69457.0	115544.96875	4345.60009766	B09	25	4.03403697303e-11	1.698970004	3.30241752444	3.56960796755	3.92502317363	3.17493159353	2.54834026262	5.34444302643	4.78015162925	5.38077130692	4.47337367719	5.08798710679	4.84171602125	5.06275103946	3.63804975802
148594	50	1967.20007324	3108.80004883	6842.39990234	869.0	E9	20190322	4	430.860015869	166708.0	60409.0	180856.75	0	24129.8808594	73173.1015625	45881.0	104519.789062	4347.20019531	B09	25	1.5550791952e-10	1.698970004	3.2938485319	3.49259279008	3.83520845282	2.93901977645	2.63433619311	5.22195644129	4.78110164655	5.25733472229	4.3825551776	4.86435146371	4.661632875	5.01919852458	3.63820964059
148696	50	2387.19995117	4336.0	8638.40039062	2039.0	E9	20190322	4	292.399993896	170691.8125	60360.0	185329.0	0	80157.1640625	68853.3203125	43084.0	104734.273438	4356.10009766	B09	25	8.24281392931e-11	1.698970004	3.37788879691	3.63708927353	3.93643332977	3.30941722578	2.46597735922	5.23221269	4.7807492311	5.26794338238	4.90394234358	4.83792488807	4.63431601722	5.02008882427	3.63909785073
148756	50	1489.59997559	2836.0	5502.39990234	625.0	E9	20190322	4	79.1200027466	153633.34375	60208.0	167228.84375	0	63953.9023438	75162.28125	47184.0	104396.304688	4364.60009766	B09	25	2.74668962933e-10	1.698970004	3.17306965652	3.45270622651	3.74055215077	2.79588001734	1.89828629367	5.18648548285	4.77965420098	5.22331118699	4.80586704943	4.8759999529	4.67379475521	5.01868512623	3.63994445804
148868	50	1604.0	2377.60009766	4337.60009766	134.0	E9	20190322	4	55.9000015259	173404.71875	60233.0	188671.53125	0	14719.7597656	75410.8203125	49645.0	99549.2734375	4383.29980469	B09	25	1.14511238126e-10	1.698970004	3.20520436395	3.37613880992	3.63724951001	2.12710479836	1.74741181974	5.23906091147	4.77983449443	5.27570637418	4.16790072214	4.87743366503	4.69587551503	4.99803809467	3.64180117612
148932	50	2214.40014648	3878.40014648	8416.0	597.0	E9	20190322	4	91.1600036621	164365.703125	60358.0	178466.328125	0	43706.0625	84481.2421875	56226.0	98469.796875	4391.5	B09	25	2.37414209483e-10	1.698970004	3.34525610151	3.58865261455	3.92510572681	2.77597433113	1.95980433395	5.21581120191	4.78073484072	5.2515562883	4.64054168246	4.92676029098	4.74993718826	4.99330304205	3.64261288709
149008	50	2937.60009766	3362.40014648	7629.60009766	1322.0	E9	20190322	4	448.059997559	151887.453125	60365.0	164898.46875	0	90244.1015625	53918.5625	36569.0	96628.4765625	4398.29980469	B09	25	8.47519138706e-11	1.698970004	3.46799267396	3.52664939592	3.88250177519	3.12123145515	2.65133617218	5.18152189984	4.78078520497	5.2172166228	4.95541882562	4.73173830514	4.56311308447	4.98510513254	3.64328482918
149044	50	1893.59997559	2756.0	5504.0	353.0	E9	20190322	4	118.680000305	186702.296875	60300.0	202914.140625	0	15501.5	107543.0	62232.0	113252.640625	4402.10009766	B09	25	1.38273079926e-10	1.698970004	3.27728823932	3.44027921324	3.74067842523	2.54777470539	2.07437753876	5.27114966082	4.78031731214	5.30731231308	4.19037372464	5.03158214731	4.79401375848	5.05404833691	3.64365991358
149126	50	1399.20007324	2202.40014648	4942.39990234	628.0	E9	20190322	4	247.680007935	139063.4375	60053.0	151760.3125	0	9614.79980469	89157.0625	62433.0	93588.28125	4416.20019531	B09	25	7.46152308901e-11	1.698970004	3.1458798192	3.34289622727	3.69393788238	2.79795964374	2.39389095292	5.14321296048	4.77853470784	5.18115821217	3.98294024597	4.95015575114	4.79541420394	4.97122147153	3.64504875262
149338	50	1660.80004883	2783.19995117	4872.0	755.0	E9	20190322	4	149.63999939	188779.046875	60273.0	205263.125	0	20296.0	84070.1640625	50101.0	109970.3125	4441.60009766	B09	25	6.59745241089e-11	1.698970004	3.22031734894	3.44454440812	3.68770727962	2.87794695163	2.17504769775	5.27595378905	4.78012280838	5.31231093648	4.30741045421	4.92464189494	4.69984639433	5.04127545918	3.64753945399
149484	50	1565.59997559	2233.60009766	4840.80029297	254.0	E9	20190322	4	73.0999984741	185353.296875	60329.0	201351.15625	0	8613.75976562	91860.0390625	61629.0	97683.546875	4459.79980469	B09	25	1.23336548545e-10	1.698970004	3.19468080588	3.34900541993	3.68491716621	2.40483371662	1.86391736789	5.26800031522	4.78052612661	5.30395412787	3.93519275529	4.96312662576	4.78978512087	4.98982142039	3.64931536417
149506	50	1529.59997559	2672.0	4744.80029297	181.0	E9	20190322	4	121.260002136	156990.21875	60233.0	170811.875	0	15314.0205078	70291.2421875	45757.0	100675.453125	4462.29980469	B09	25	2.311689843e-10	1.698970004	3.184577868	3.4268364538	3.67621793784	2.25767857487	2.08371757155	5.19587259461	4.77983449443	5.23251805996	4.18508922434	4.84690121824	4.66045754275	5.00292359298	3.6495587455
149526	50	3466.40014648	4680.80029297	9768.0	1157.0	E9	20190322	4	307.880004883	203247.4375	60312.0	220852.0	0	117720.242188	94114.9609375	56012.0	110117.796875	4464.29980469	B09	25	3.68465779377e-11	1.698970004	3.53987869438	3.67032011228	3.98980565094	3.06333335895	2.48838148478	5.30802507881	4.7804037303	5.34410133651	5.07085114691	4.97365866632	4.74828108014	5.04185751389	3.64975335241
149690	50	2056.0	3257.60009766	6337.60009766	711.0	E9	20190322	4	147.919998169	167713.359375	60332.0	182179.640625	0	62972.640625	84652.3828125	58780.0	94382.078125	4483.29980469	B09	25	2.24375529815e-10	1.698970004	3.31302311032	3.51289776934	3.80192483175	2.85186960073	2.17002689278	5.22456765814	4.78054772238	5.26049984103	4.79915190491	4.92763918723	4.76922958174	4.9748895355	3.65159778173
149700	50	4472.80029297	7418.39990234	16796.8007812	1050.0	E9	20190322	4	189.199996948	213710.0	60324.0	232174.59375	0	155069.1875	151304.109375	69204.0	143284.59375	4484.5	B09	25	3.31591965517e-11	1.698970004	3.6505795077	3.87031024106	4.22522657129	3.02118929907	2.27692112506	5.32982484431	4.78049013128	5.36581469431	5.19052551137	5.17985072349	4.84013119746	5.15619949668	3.65171402835
149716	50	1651.20007324	2434.40014648	4870.39990234	214.0	E9	20190322	4	364.640014648	192738.71875	60364.0	209252.609375	0	7095.0	124427.382812	74056.0	110112.257812	4487.60009766	B09	25	7.54731702653e-11	1.698970004	3.21779969921	3.38639196548	3.68756462205	2.33041377335	2.56186432528	5.28496896764	4.78077801043	5.32067088234	3.85095239979	5.09491596633	4.86956025072	5.04183566778	3.6520141488
149822	50	1873.59997559	2192.0	4367.20019531	1432.0	E9	20190322	4	441.179992676	147337.0625	60245.0	160276.90625	0	35189.4804688	67202.984375	43941.0	100230.1875	4498.79980469	B09	25	2.8840938421e-10	1.698970004	3.27267687207	3.34084054981	3.64020310072	3.15594301797	2.64461580915	5.16831200696	4.77992100872	5.20487095086	4.54641285504	4.82738855979	4.64286993628	5.00099854279	3.65309666761
150762	50	3189.60009766	4208.0	10037.6005859	1585.0	E9	20190322	4	349.160003662	169614.03125	60260.0	184464.40625	0	126996.203125	71098.78125	51124.0	91141.7265625	4623.0	B09	25	1.09447459019e-10	1.698970004	3.50373623595	3.62407573115	4.00162991034	3.20002926655	2.54302448938	5.22946177624	4.78002912734	5.2659125783	5.10379073681	4.85186215627	4.70862482617	4.95971725147	3.66492389344
150822	50	1943.20007324	2464.0	5346.39990234	1504.0	E9	20190322	4	541.799987793	200873.90625	60417.0	217893.53125	0	15878.1806641	100199.460938	60449.0	108631.617188	4631.5	B09	25	6.53680998448e-11	1.698970004	3.28851751817	3.39164070349	3.72806144018	3.17724783626	2.73383899091	5.30292352506	4.78115915662	5.33824433725	4.2008007391	5.00086538508	4.78138912078	5.03595624488	3.66572166839
150934	50	1833.59997559	2434.40014648	4628.0	265.0	E9	20190322	4	199.520004272	118519.585938	60077.0	129289.070312	0	18282.7402344	45902.5	32105.0	93700.8671875	4649.0	B09	25	2.53887281165e-10	1.698970004	3.2633045945	3.38639196548	3.66539335028	2.42324587394	2.29998644543	5.07379012555	4.77870823764	5.11156181256	4.26204128874	4.66183633928	4.50657267425	4.97174361024	3.66735954618
151026	50	976.0	2144.0	3775.19995117	242.0	E9	20190322	4	123.840003967	106992.734375	59968.0	116926.96875	0	16840.5195312	34744.0	26084.0	87294.234375	4663.10009766	B09	25	1.33603537664e-10	1.698970004	2.98944981767	3.33122478102	3.57693995872	2.38381536598	2.09286095725	5.02935428677	4.77791956487	5.06791469105	4.22635548539	4.54087981635	4.41637419154	4.94098556029	3.66867473808
151084	50	1688.80004883	2349.60009766	4352.80029297	1495.0	E9	20190322	4	335.399993896	185821.1875	60280.0	202023.515625	0	24003.4609375	81226.140625	48812.0	109055.898438	4669.29980469	B09	25	6.80211435051e-11	1.698970004	3.22757823286	3.37099395157	3.63876874213	3.17464119266	2.52556305037	5.26909523113	4.78017324364	5.30540192446	4.38027386495	4.90969581868	4.6885266026	5.03764915996	3.66925175985
151158	50	1788.80004883	2550.40014648	6012.80029297	102.0	E9	20190322	4	90.3000030518	151200.171875	60260.0	164438.359375	0	3857.10009766	104278.445312	65184.0	104841.5625	4680.0	B09	25	5.15523293261e-11	1.698970004	3.25256179806	3.40660832466	3.77907677958	2.00860017176	1.95568776499	5.17955228484	4.78002912734	5.21600313511	3.58626090962	5.01819454765	4.81414100732	5.0205334848	3.67024585307
151304	50	2093.60009766	4428.80029297	8852.0	1056.0	E9	20190322	4	178.020004272	156364.0	60272.0	170020.421875	0	53942.640625	81262.2578125	54432.0	97839.5703125	4703.10009766	B09	25	2.4643774568e-10	1.698970004	3.32089372989	3.64628609717	3.94704140526	3.0236639182	2.25046880712	5.19413677174	4.78011560286	5.23050108947	4.73193220242	4.90988888471	4.73585429193	4.99051453672	3.67238422208
151348	50	3315.19995117	4011.19995117	7693.60009766	2322.0	E9	20190322	4	557.280029297	149969.75	60253.0	163119.15625	0	111004.5	73866.2578125	50909.0	95089.265625	4708.10009766	B09	25	2.78359043439e-10	1.698970004	3.52050972733	3.60327431133	3.88612960855	3.3658622154	2.74607347995	5.1760036675	4.77997867533	5.21250496634	5.04534058496	4.8684460975	4.70679456632	4.97813149335	3.67284568769
151390	50	1446.40002441	2648.80004883	5188.80029297	134.0	E9	20190322	4	87.7200012207	159782.65625	60221.0	173884.796875	0	22501.9003906	81269.140625	53853.0	98899.8671875	4716.39990234	B09	25	2.5220500305e-10	1.698970004	3.16028842046	3.42304917575	3.71506695585	2.12710479836	1.94309862905	5.20352963666	4.77974796291	5.24026161235	4.35221919786	4.90992566736	4.73120990164	4.99519570838	3.6736106217
151406	50	1601.59997559	2740.80004883	5682.39990234	1022.0	E9	20190322	4	630.380004883	165675.65625	60292.0	180085.578125	0	30731.2402344	59555.0	37956.0	102829.5	4720.79980469	B09	25	4.48714474841e-11	1.698970004	3.20455405352	3.43787735336	3.7545317942	3.0094508958	2.79960242925	5.21925869953	4.78025969048	5.25547893441	4.48758008763	4.77491822898	4.57928043796	5.01211772409	3.67401558366
151434	50	2258.40014648	2296.0	5603.20019531	211.0	E9	20190322	4	162.540008545	155590.8125	60260.0	169213.390625	0	26592.9199219	56098.6601562	42000.0	87535.28125	4725.20019531	B09	25	7.84581467003e-11	1.698970004	3.35380089331	3.36097188373	3.74843613954	2.3242824553	2.21096027825	5.19198394871	4.78002912734	5.22843472776	4.4247660258	4.74895248882	4.6232492904	4.94218313147	3.67442021324
151456	50	1057.59997559	2024.0	4516.0	432.0	E9	20190322	4	89.4400024414	178769.46875	60209.0	194586.125	0	14627.7402344	75620.6640625	50353.0	98422.6640625	4726.5	B09	25	7.73222298023e-11	1.698970004	3.02432143212	3.30621050817	3.65475393325	2.63548374681	1.9515318024	5.25229334955	4.77966141415	5.28911186959	4.16517723935	4.8786404868	4.70202535065	4.99309511615	3.67453966223
151516	50	1313.59997559	2505.60009766	5240.80029297	1248.0	E9	20190322	4	915.900024414	155934.453125	60140.0	169925.53125	0	29825.6601562	71200.2578125	30796.0	151519.046875	4733.79980469	B09	25	2.49770493051e-10	1.698970004	3.1184631317	3.3989117573	3.7193976107	3.09621458535	2.96184807059	5.19294208151	4.77916342376	5.23025863636	4.47459006505	4.8524815662	4.48849431096	5.18046722975	3.6752098874
151704	50	1796.80004883	2640.0	4960.0	817.0	E9	20190322	4	223.600006104	169408.828125	60105.0	184716.359375	0	41348.8007812	82181.6015625	35469.0	151846.796875	4764.10009766	B09	25	2.02409848262e-10	1.698970004	3.25449975072	3.42160392687	3.69548167649	2.91222205653	2.34947181107	5.22893603826	4.77891060149	5.26650536037	4.61646291844	4.91477460058	4.5498489443	5.18140563515	3.67798087779
151756	50	3704.0	5115.20019531	11956.0	1220.0	E9	20190322	4	223.600006104	155093.8125	60255.0	168686.890625	0	111906.640625	68855.0390625	46235.0	97598.875	4769.0	B09	25	2.36998555873e-10	1.698970004	3.56867097801	3.70886263551	4.07758590637	3.08635983067	2.34947181107	5.19059447189	4.77999309079	5.22708133303	5.04885585866	4.83793572901	4.66497086196	4.98944481168	3.67842732243
151792	50	1583.20007324	2488.80004883	5067.20019531	316.0	E9	20190322	4	201.240005493	116785.765625	60040.0	127476.210938	0	24638.140625	49069.0195312	33708.0	95401.3125	4774.0	B09	25	2.44374660063e-10	1.698970004	3.19953580129	3.39599000662	3.70476806277	2.49968708262	2.30371432051	5.06738991223	4.77844068357	5.10542914616	4.39160792968	4.69080738025	4.52773298525	4.97955434963	3.67888241467
151830	50	2026.40002441	3098.40014648	6464.0	1811.0	E9	20190322	4	161.680007935	210494.40625	60365.0	228525.828125	0	24389.5996094	110350.039062	62429.0	115842.0	4778.0	B09	25	5.27716346853e-11	1.698970004	3.30672518201	3.49113750451	3.81050134777	3.25791845031	2.20865632182	5.32324055924	4.78078520497	5.3589352914	4.3872046708	5.04277249123	4.79538637837	5.06386604697	3.67924614541
152112	50	1084.80004883	2688.0	4552.80029297	925.0	E9	20190322	4	215.86000061	151684.390625	60305.0	164841.859375	0	16282.3798828	49785.4023438	34437.0	94745.078125	4825.5	B09	25	4.85734517458e-11	1.698970004	3.03534969607	3.42942926438	3.65827860055	2.96614173274	2.33417217395	5.18094089117	4.7803533218	5.21706750461	4.21171788301	4.69710202126	4.5370253106	4.97655665823	3.68354231996
152286	50	1800.0	2189.60009766	4712.80029297	1261.0	E9	20190322	4	585.66003418	198483.328125	60376.0	215446.59375	0	20446.5	106839.523438	61704.0	113474.578125	4848.60009766	B09	25	9.53346316601e-11	1.698970004	3.2552725051	3.34036480377	3.67327903673	3.10071508657	2.7676455885	5.29772403348	4.78086433698	5.3333396322	4.31061897685	5.02873194216	4.79031331835	5.0548985768	3.6856163659
152334	50	6240.80029297	9523.20019531	21000.8007812	2052.0	E9	20190322	4	571.900024414	213577.21875	60297.0	232134.234375	0	197956.515625	114607.039062	47817.0	157075.640625	4853.5	B09	25	5.11607334532e-11	1.698970004	3.79524028528	3.9787829141	4.32223585513	3.31217735644	2.75732011509	5.32955492673	4.78029570491	5.36573919347	5.29656980088	5.05921129243	4.67958232535	5.19610883964	3.68605503396
152402	50	2493.60009766	3989.60009766	8286.40039062	2090.0	E9	20190322	4	274.339996338	165768.671875	60231.0	180369.1875	0	81248.5	58427.5390625	39043.0	98074.109375	4861.79980469	B09	25	3.76779414547e-11	1.698970004	3.39682680628	3.60092936584	3.91836591415	3.32014628611	2.4382891285	5.21950245796	4.77982007371	5.25616234894	4.90981535183	4.76661759444	4.59154318075	4.99155437293	3.68679707184
152518	50	3643.19995117	5767.20019531	11874.4003906	1610.0	E9	20190322	4	384.420013428	220085.078125	60301.0	239191.671875	0	92502.4609375	116027.765625	63609.0	119542.765625	4880.10009766	B09	25	3.23749655042e-11	1.698970004	3.56148300745	3.76096502722	4.07461168873	3.20682587603	2.58480598955	5.34259059818	4.78032451431	5.37874605441	4.96615328687	5.06456192901	4.80351856807	5.07752329903	3.68842873008
152680	50	1601.59997559	2816.0	6147.20019531	166.0	E9	20190322	4	197.800003052	139492.984375	60215.0	151819.515625	0	42791.0195312	80864.9375	58215.0	91034.3515625	4904.0	B09	25	1.30035585037e-10	1.698970004	3.20455405352	3.44963265047	3.78867735698	2.22010808804	2.29622629396	5.14455236586	4.77970469069	5.18132760149	4.63135263403	4.90776025522	4.7650349018	4.95920530308	3.69055046151
152812	50	2134.40014648	3450.40014648	7632.80029297	1780.0	E9	20190322	4	291.540008545	184464.390625	60245.0	200664.90625	0	50587.78125	106674.398438	61909.0	112924.023438	4922.60009766	B09	25	1.4230156979e-10	1.698970004	3.32927584204	3.53786946358	3.88268389951	3.25042000231	2.46469816218	5.26591254151	4.77992100872	5.30247142653	4.70404563193	5.02806020245	4.79175378902	5.05278634349	3.69219455598
152828	50	2445.60009766	4094.40014648	7922.39990234	520.0	E9	20190322	4	195.220001221	174694.078125	60269.0	189960.859375	0	43344.0	112565.398438	71497.0	103180.34375	4924.39990234	B09	25	8.37331681802e-11	1.698970004	3.38838544306	3.61219028408	3.89885676069	2.71600334363	2.29052431115	5.24227818328	4.78009398559	5.27866412564	4.63692898769	5.05140491292	4.85428781927	5.01359697041	3.69235331403
153036	50	3092.0	6270.39990234	13211.2001953	1838.0	E9	20190322	4	778.299987793	147613.25	60341.0	160321.875	0	85336.078125	49400.9804688	32897.0	98414.53125	4953.5	B09	25	7.03961717066e-11	1.698970004	3.49023948525	3.79729523937	4.12094227367	3.26434550705	2.89114702364	5.1691253422	4.78061250324	5.20499278339	4.93113267968	4.69373556852	4.51715629482	4.99305922827	3.69491216733
153054	50	1992.80004883	2016.0	4596.0	553.0	E9	20190322	4	221.020004272	199019.390625	60328.0	216200.359375	0	27416.8007812	111297.765625	69004.0	105704.164062	4955.29980469	B09	25	1.02558561522e-10	1.698970004	3.29946372517	3.30449052777	3.66238002002	2.7427251313	2.34443158297	5.29889539214	4.78051892778	5.33485641152	4.43801677634	5.04648644568	4.8388742665	5.02409209605	3.69506993523
153278	50	1780.80004883	3118.40014648	6943.20019531	735.0	E9	20190322	4	448.059997559	159795.4375	60309.0	173644.953125	0	42917.4414062	56317.1015625	36037.0	102416.90625	4994.60009766	B09	25	5.33382944264e-11	1.698970004	3.2506151589	3.49393184217	3.84155968758	2.86628733908	2.65133617218	5.20356437512	4.78038212738	5.23966216535	4.63263382289	4.75064029514	4.55674862976	5.01037165278	3.69850072132
153384	50	2954.40014648	4495.20019531	10137.6005859	633.0	E9	20190322	4	146.199996948	153622.703125	60132.0	167428.609375	0	75447.8046875	71143.5	49300.0	94573.234375	5006.29980469	B09	25	2.68296229375e-10	1.698970004	3.47046931618	3.65274903796	4.00593517634	2.80140371002	2.16494736356	5.18645540263	4.77910564879	5.2238296701	4.87764660758	4.85213522708	4.69284691928	4.97576824203	3.69951685399
153408	50	1085.59997559	2004.0	3793.60009766	500.0	E9	20190322	4	625.220031738	185064.328125	60292.0	201160.625	0	33422.1796875	88181.8203125	53572.0	107875.085938	5012.20019531	B09	25	1.08939206234e-10	1.698970004	3.03566982488	3.3018977172	3.57905154781	2.69897000434	2.79603288415	5.26732271486	4.78025969048	5.30354297629	4.52403476978	4.9453790596	4.72893786016	5.0329211547	3.70002840909
153466	50	3888.0	7658.39990234	15708.7998047	492.0	E9	20190322	4	127.279998779	204215.875	60398.0	221588.328125	0	71483.203125	117930.078125	69578.0	111079.15625	5022.29980469	B09	25	9.05046734911e-11	1.698970004	3.58972625625	3.88413804037	4.19614300502	2.69196510277	2.10476016247	5.31008949954	4.78102255777	5.34554688077	4.85420400478	5.07162458625	4.84247194092	5.04563257222	3.70090263423
153490	50	2848.80004883	4860.0	8380.0	1498.0	E9	20190322	4	158.240005493	173604.9375	60140.0	189181.484375	0	48991.6210938	96430.078125	37756.0	167381.140625	5025.0	B09	25	1.85944782404e-10	1.698970004	3.45466196811	3.68663626926	3.92324401863	3.17551181336	2.19931628933	5.23956207279	4.77916342376	5.27687862875	4.69012181015	4.98421251862	4.57698597742	5.22370652305	3.70113606609
153664	50	4100.80029297	3964.0	8048.0	1336.0	E9	20190322	4	339.700012207	225224.765625	60269.0	244907.5	0	119733.5	137526.046875	77837.0	115792.0625	5055.0	B09	25	3.68886176442e-11	1.698970004	3.61286861987	3.59813364581	3.90568796771	3.12580645814	2.53109556248	5.35261614365	4.78009398559	5.38900208508	5.07821567781	5.13838495957	4.89118608897	5.0636787897	3.70372115993
153810	50	3789.60009766	7894.39990234	16293.6005859	1317.0	E9	20190322	4	823.020019531	134699.78125	60282.0	146439.828125	0	152489.1875	55231.78125	40974.0	88340.65625	5078.20019531	B09	25	2.84994946535e-10	1.698970004	3.57859338291	3.89731912244	4.212017066	3.11958577496	2.91541039933	5.12936689044	4.78018765264	5.16565921048	5.1832390504	4.74218904964	4.6125083631	4.94616062115	3.70570981785
153814	50	1416.0	2077.60009766	3632.0	579.0	E9	20190322	4	151.36000061	168223.140625	60240.0	183012.484375	0	22314.4199219	79413.2578125	51328.0	101395.484375	5078.39990234	B09	25	1.95063211536e-10	1.698970004	3.15106325335	3.31756195703	3.56014583985	2.76267856373	2.18001112081	5.22588573673	4.77988496319	5.26248071656	4.34858560155	4.89989301268	4.71035434227	5.00601861422	3.70572689672
153858	50	3036.0	3557.60009766	7175.20019531	760.0	E9	20190322	4	172.0	191530.296875	60268.0	208271.890625	0	50156.0625	89919.0234375	62620.0	94106.2421875	5086.20019531	B09	25	7.73764940821e-11	1.698970004	3.48230176722	3.55115712836	3.85583402283	2.88081359228	2.23552844691	5.28223748183	4.7800867796	5.31863065943	4.70032343489	4.95385158161	4.79671306328	4.97361843169	3.70639345022
153908	50	2468.0	2796.80004883	6092.0	2088.0	E9	20190322	4	196.940002441	121032.273438	59958.0	132292.125	0	66008.4375	86375.8203125	57394.0	98629.2265625	5094.70019531	B09	25	3.24250989283e-11	1.698970004	3.39234515536	3.44666141854	3.78475989466	3.31973049433	2.29433393897	5.08290119103	4.77784713779	5.12153399256	4.81959945259	4.9363921849	4.75886649339	4.99400562746	3.70711863243
153932	50	1254.40002441	2090.40014648	4601.60009766	699.0	E9	20190322	4	357.760009766	177116.59375	60280.0	192559.921875	0	9754.98046875	79589.5625	50040.0	104236.234375	5096.79980469	B09	25	1.16240369505e-10	1.698970004	3.09843605379	3.32022942715	3.66290887358	2.84447717575	2.55359179373	5.2482592514	4.78017324364	5.28456590107	3.98922640419	4.90085611741	4.69931730102	5.01801871372	3.70729757543
153970	50	4343.20019531	7756.80029297	16105.6005859	185.0	E9	20190322	4	190.059997559	217799.59375	60244.0	236931.71875	0	138780.78125	116604.820312	75924.0	100650.828125	5101.39990234	B09	25	4.05528137343e-11	1.698970004	3.63780984818	3.88968261022	4.20697692452	2.2671717284	2.27889071935	5.33805706535	4.77991379985	5.3746232049	5.14232932797	5.06671650404	4.88037908051	5.00281735248	3.70768936952
154054	50	2685.60009766	2856.80004883	7081.60009766	1993.0	E9	20190322	4	539.220031738	174328.421875	60220.0	189717.484375	0	79378.859375	89470.1015625	61052.0	96041.296875	5111.60009766	B09	25	1.94270948092e-10	1.698970004	3.42904134403	3.45587984461	3.85013139824	3.2995072987	2.73176601764	5.24136819868	4.77974075118	5.27810735734	4.89970485407	4.95167793034	4.78569989555	4.98245801584	3.70855686976
154178	50	1476.80004883	2142.40014648	4247.20019531	618.0	E9	20190322	4	160.820007324	198741.78125	60284.0	216056.359375	0	18827.1210938	88923.140625	52936.0	110088.921875	5127.29980469	B09	25	3.75715076312e-11	1.698970004	3.16932169804	3.33090058936	3.6281027323	2.79098847509	2.20634007756	5.29828917792	4.78020206117	5.3345670538	4.27478391594	4.94901479289	4.72375112164	5.0417436186	3.70988871235
154192	50	1480.80004883	3010.40014648	6537.60009766	1287.0	E9	20190322	4	374.100006104	193411.09375	60244.0	210400.875	0	29204.7402344	95017.9609375	55216.0	112777.039062	5129.0	B09	25	8.60845759866e-11	1.698970004	3.17049642007	3.47862422644	3.81541835144	3.1095785469	2.57298771528	5.2864813809	4.77991379985	5.3230475416	4.4654533477	4.97780570633	4.74206494195	5.05222068809	3.71003269907
154200	50	1422.40002441	2445.60009766	5548.0	110.0	E9	20190322	4	99.7600021362	183051.484375	60314.0	198900.125	0	1656.35998535	122236.960938	73706.0	108687.507812	5130.79980469	B09	25	6.43560486785e-11	1.698970004	3.15302175108	3.38838544306	3.7441364524	2.04139268516	1.99895644977	5.26257325495	4.78041813166	5.29863505606	3.21915473019	5.08720254391	4.86750284282	5.03617963056	3.71018506953
154520	50	1370.40002441	2078.40014648	3927.19995117	445.0	E9	20190322	4	950.299987793	172541.359375	60217.0	187782.015625	0	12962.7802734	76970.0	48189.0	104677.539062	5180.70019531	B09	25	1.34323045105e-10	1.698970004	3.13684735769	3.31772916434	3.59408301369	2.64836001098	2.97786072369	5.23689321532	4.77971911524	5.2736539964	4.11269815955	4.88632148656	4.68294791408	5.01985350396	3.7143884606
154642	50	1977.59997559	3024.0	6916.0	2240.0	E9	20190322	4	529.760009766	133364.96875	60125.0	145367.28125	0	88549.8984375	85960.4453125	57597.0	97808.984375	5198.29980469	B09	25	6.81952238568e-11	1.698970004	3.29613844805	3.48058178683	3.8398549846	3.35024801833	2.72407917141	5.12504176754	4.77905508938	5.16246666807	4.94718806741	4.93429865666	4.76039986333	4.99037874932	3.71586132322
154684	50	1548.0	2533.60009766	5274.39990234	1234.0	E9	20190322	4	341.420013428	192072.03125	60227.0	209003.140625	0	8488.20019531	98394.3203125	67235.0	95907.9453125	5204.29980469	B09	25	1.04629424632e-10	1.698970004	3.18977095635	3.4037380671	3.72217305469	3.0913151597	2.53328897509	5.28346412927	4.77979123083	5.32015281217	3.92881561391	4.99297003006	4.82759540921	4.98185458697	3.71636230706
154794	50	3301.60009766	6032.0	12778.4003906	1792.0	E9	20190322	4	301.0	166309.6875	60220.0	180990.875	0	92069.8828125	110595.140625	72504.0	99966.390625	5222.79980469	B09	25	6.09274653936e-11	1.698970004	3.51872446872	3.78046133286	4.10647649193	3.25333800533	2.47856649559	5.22091754751	4.77974075118	5.25765667964	4.96411759038	5.04373604518	4.86036196698	4.9998540118	3.7179033792
154908	50	2100.80004883	3172.80004883	6192.80029297	770.0	E9	20190322	4	236.5	184768.96875	60412.0	200440.625	0	18072.0410156	112368.460938	69224.0	106381.882812	5247.20019531	B09	25	1.16016859295e-10	1.698970004	3.32238471884	3.50144270354	3.79188707499	2.88649072517	2.37383114507	5.26662903489	4.78112321372	5.30198574826	4.25700720357	5.05064443256	4.84025669071	5.02686767247	3.71992763406
154984	50	997.600036621	2101.60009766	4136.0	632.0	E9	20190322	4	98.9000015259	159649.171875	60242.0	173678.953125	0	21967.8398438	54816.4023438	35574.0	100985.203125	5262.79980469	B09	25	4.36726318222e-11	1.698970004	2.99895645641	3.32255007996	3.61658053009	2.80071707828	1.9951962983	5.20316667013	4.77989938176	5.23974719268	4.34178735369	4.73891052895	4.55113270073	5.00425774337	3.7212168499
155110	50	1837.59997559	2947.19995117	6555.20019531	586.0	E9	20190322	4	252.840011597	203679.828125	60292.0	221395.25	0	20524.7597656	103567.21875	60708.0	111803.734375	5287.29980469	B09	25	6.25380261091e-11	1.698970004	3.26425097642	3.46940960132	3.81658595955	2.76789761602	2.40284580157	5.30894801983	4.78025969048	5.34516829892	4.31227808257	5.01522231362	4.78324592546	5.04845630973	3.72323393682
155120	50	2518.40014648	2759.19995117	6416.0	866.0	E9	20190322	4	110.080001831	187577.03125	60356.0	203675.671875	0	105445.460938	98013.34375	64320.0	99866.3359375	5288.0	B09	25	1.30603402434e-10	1.698970004	3.40112473594	3.44078317367	3.80726435528	2.93751789202	2.04170842812	5.27317965807	4.78072044987	5.30893915761	5.0230278896	4.99128520551	4.80834603574	4.99941911605	3.72329144648
155266	50	1926.40002441	2575.19995117	4057.60009766	621.0	E9	20190322	4	95.4599990845	174096.25	60239.0	189405.046875	0	32142.5	67298.4375	45243.0	97484.0390625	5309.70019531	B09	25	5.04101750897e-11	1.698970004	3.28474647508	3.41081095544	3.60826924232	2.79309160018	1.97982142587	5.2407894166	4.77987775373	5.277391547	4.50707965258	4.82800498112	4.65555139467	4.98893351504	3.72506999995
155300	50	940.0	2215.19995117	5228.0	460.0	E9	20190322	4	181.460006714	117580.96875	59977.0	128479.03125	0	56670.5625	56220.78125	37005.0	99567.21875	5315.70019531	B09	25	1.94418125083e-10	1.698970004	2.9731278536	3.34541293316	3.71833557891	2.66275783168	2.25878092261	5.07033703402	4.77798473892	5.10883225331	4.75335752338	4.74989687632	4.56826040855	4.99811637598	3.72556047882
155362	50	1364.80004883	2610.40014648	4693.60009766	231.0	E9	20190322	4	86.0	159187.671875	60194.0	173315.0	0	28433.3203125	61148.5820312	40038.0	100090.75	5327.0	B09	25	1.01139864635e-10	1.698970004	3.13506902936	3.41670708515	3.67150608424	2.36361197989	1.93449845124	5.20190943122	4.77955320394	5.23883615149	4.45382757757	4.78638639067	4.60247237523	5.00039394352	3.72648269678
155468	50	4403.20019531	3372.80004883	8551.20019531	278.0	E9	20190322	4	281.220001221	158995.96875	60247.0	172954.015625	0	173443.078125	72028.4375	50279.0	93885.234375	5348.0	B09	25	2.2660746754e-10	1.698970004	3.64376843148	3.52799059548	3.93202707398	2.44404479592	2.44904620579	5.20138611318	4.77993542609	5.23793064986	5.23915697243	4.85750399381	4.70138663141	4.97259729478	3.72819139859
155632	50	1220.0	2104.0	5206.39990234	185.0	E9	20190322	4	82.5599975586	169362.6875	60236.0	184264.453125	0	24817.8808594	70159.6640625	46536.0	98804.875	5373.79980469	B09	25	1.03288596194e-10	1.698970004	3.08635983067	3.32304573548	3.71653752311	2.2671717284	1.91676967144	5.22881773659	4.77985612462	5.26544156256	4.39476469536	4.84608750088	4.66778905079	4.99477837306	3.73028148321
155738	50	2724.80004883	2800.80004883	5814.39990234	393.0	E9	20190322	4	152.220001221	153426.734375	60257.0	166868.15625	0	83084.6015625	90318.921875	63041.0	93893.515625	5388.79980469	B09	25	1.29808938949e-10	1.698970004	3.4353346384	3.44728210533	3.76450489833	2.59439255038	2.18247172109	5.18590104136	4.78000750577	5.22237346739	4.91952054152	4.95577874483	4.79962309362	4.97263560051	3.73149204974
155846	50	2136.80004883	3387.19995117	6237.60009766	1199.0	E9	20190322	4	1072.42004395	133465.796875	60177.0	145351.453125	0	59052.7617188	49360.5625	32405.0	99826.9921875	5403.29980469	B09	25	2.13348684728e-10	1.698970004	3.32976388494	3.52984083441	3.79501752801	3.0788191831	3.03036492252	5.12536998382	4.77943053309	5.16241937791	4.77124021306	4.69338010016	4.51061202579	4.99924798591	3.73265906525
155876	50	1971.20007324	2700.0	6838.39990234	1065.0	E9	20190322	4	262.300018311	174637.28125	60277.0	189873.890625	0	69682.359375	74503.5234375	47413.0	102981.53125	5408.60009766	B09	25	9.79379773944e-11	1.698970004	3.29473070662	3.43136376416	3.83495449428	3.02734960777	2.41879832091	5.24213696167	4.78015162925	5.27846524943	4.84312284703	4.87217681199	4.67589743564	5.01275934514	3.73308487166
155886	50	1016.79998779	2018.40002441	4186.39990234	127.0	E9	20190322	4	104.060005188	162750.453125	60253.0	177020.46875	0	7867.28027344	116561.820312	73517.0	103907.882812	5409.29980469	B09	25	3.68440895304e-11	1.698970004	3.00723553233	3.30500724276	3.6218407116	2.10380372096	2.01728384321	5.21152220639	4.77997867533	5.24802348643	3.89582462227	5.06655632107	4.86638777653	5.01664849589	3.73314105242
155890	50	1895.20007324	2697.60009766	5504.80029297	1148.0	E9	20190322	4	618.340026855	169059.515625	60221.0	183980.40625	0	15679.5205078	90507.2578125	56297.0	105360.5625	5410.20019531	B09	25	2.12841949789e-10	1.698970004	3.2776550645	3.43097756867	3.74074156795	3.05994188806	2.79122736049	5.22803962034	4.77974796291	5.2647715735	4.19533277748	4.95668340685	4.75048525243	5.02267808058	3.73321333574
155896	50	1491.20007324	3052.0	5944.0	155.0	E9	20190322	4	153.940002441	158685.703125	60308.0	172441.890625	0	51499.3789062	68411.28125	42880.0	104556.945312	5411.5	B09	25	1.91477889114e-10	1.698970004	3.17353591634	3.48458452928	3.77407880075	2.19033169817	2.18735148911	5.20053780052	4.78037492616	5.23664277574	4.71180199139	4.83512772424	4.63225477668	5.01935288661	3.73331766278
155944	50	4913.60009766	7483.20019531	16657.5996094	630.0	E9	20190322	4	192.63999939	205406.546875	60273.0	223342.53125	0	97904.984375	126519.765625	75521.0	109791.96875	5418.70019531	B09	25	7.84918937978e-11	1.698970004	3.69139980773	3.8740873639	4.22161241895	2.79934054945	2.2847464682	5.31261428165	4.78012280838	5.3489714339	4.99080480244	5.10215837872	4.87806773197	5.04057057276	3.73389512312
156012	50	1404.80004883	3067.19995117	5973.60009766	1645.0	E9	20190322	4	368.08001709	191132.0	60232.0	207963.0	0	25009.6601562	90970.8046875	56216.0	106052.773438	5430.70019531	B09	25	8.3865207105e-11	1.698970004	3.14761451366	3.48674208862	3.77623614542	3.21616590229	2.56594224042	5.28133340427	4.77982728413	5.31798607378	4.39810779036	4.9589020363	4.74985994053	5.02552203045	3.734855828
156036	50	1705.59997559	2660.0	5706.39990234	875.0	E9	20190322	4	145.339996338	151776.703125	60168.0	165317.75	0	33760.1601562	75336.0	50060.0	98626.0546875	5435.60009766	B09	25	2.73619017344e-10	1.698970004	3.23187718113	3.42488163663	3.75636220358	2.94200805302	2.16238514491	5.1812051149	4.77936557567	5.21831948584	4.52840449823	4.87700255741	4.69949084527	4.9939916605	3.73524749777
[truncated: 65,637 more rows]
