# Supplementary material for: Orthogonal control of mean and variability of endogenous genes in a human cell line
Source: Nat Commun. 2021 Jan 12;12:292. doi: 10.1038/s41467-020-20467-8 (PMC7804932; doi:10.1038/s41467-020-20467-8)
Supplement: Supplementary file 6 — Source Data [file 41467_2020_20467_MOESM6_ESM.zip › 20200315_1C (1).csv]

	Plate	LogGIB	Day	APC-A	APC-Cy7-A	Alexa Fluor 700-A	BV 421-A	FITC-A	FSC-A	FSC-H	FSC-W	PE-CF594-A	SSC-A	SSC-H	SSC-W	Time	WellNumber	gate	logAPC-A	logAPC-Cy7-A	logAlexa Fluor 700-A	logBV 421-A	logFITC-A	logFSC-A	logFSC-H	logFSC-W	logPE-CF594-A	logSSC-A	logSSC-H	logSSC-W	logTime
0	A10	-0.2041199827	0	2551.99511719	3463.02661133	7311.05908203	1006.35778809	675.49609375	194549.796875	60283.9257812	211484.75	77467.5625	122514.101562	69546.4453125	115215.609375	2774.22485352	90	6.20607632059e-11	3.37800809516	3.50794255832	3.83017665435	2.89058639544	2.68502210906	5.28697412399	4.78020086569	5.32325319612	4.83142556011	5.08023089651	4.83699176678	5.05971906676	3.31081604603
1	A10	-0.2041199827	1	2483.32568359	3221.42260742	6778.95068359	5314.71582031	13264.8125	190789.0625	60282.8515625	207410.828125	67589.3671875	124675.921875	69034.453125	119190.460938	3920.0	68	5.83407222063e-11	3.37196477261	3.47615615066	3.80008569101	3.65740358061	4.03653322138	5.279183377	4.78019341916	5.31546989052	4.744786284	5.09090732918	4.83537131818	5.07201594493	3.58176546902
2	A10	-0.2041199827	2	2655.57592773	3651.80200195	7734.88085938	11823.2099609	44658.7460938	191944.9375	60295.3007812	208630.6875	87974.9921875	123470.15625	70584.1015625	114497.351562	1609.31994629	140	7.0590280353e-11	3.39276369217	3.53522810332	3.85623067311	4.06419252651	4.62646998312	5.28244699723	4.78028321737	5.31864370506	4.85441171513	5.08763740175	4.8461263027	5.05799103163	3.11751288985
3	A10	-0.2041199827	3	2362.38745117	3366.85449219	7274.78710938	16274.75	61816.0390625	190424.171875	60280.296875	207015.875	73129.0234375	125713.085938	71650.5703125	114684.4375	2970.8659668	116	6.72585447267e-11	3.35250255259	3.50127371552	3.83199521247	4.18833464617	4.75667238174	5.27790774184	4.78017510224	5.31421257826	4.79395814479	5.09259180137	4.85112068553	5.0579510536	3.34717491271
4	A10	-0.2041199827	4	2414.20458984	3347.24780273	7021.84863281	16973.4277344	67520.0078125	194094.359375	60314.9101562	210878.40625	69738.0703125	121746.671875	70739.0546875	112567.367188	3238.80664062	44	6.19619927552e-11	3.36477736168	3.49762096971	3.81967676745	4.21423859725	4.81082796683	5.2858170557	4.78042418662	5.32187280484	4.80647821175	5.07944000876	4.84576054059	5.05015940169	3.41795816706
5	A10	-0.2041199827	5	2766.39282227	3627.07470703	7773.52246094	16824.140625	75007.421875	192881.265625	60290.5351562	209651.890625	76710.8671875	121109.625	69098.859375	114336.265625	2935.01635742	164	6.73013117687e-11	3.4025439116	3.52480701913	3.85345470331	4.20813468075	4.84709166801	5.28255961813	4.78024876219	5.31879079275	4.81301703534	5.0745381622	4.83450177009	5.05651633067	3.36507641217
6	A10	-0.2041199827	6	2564.98364258	3547.57299805	7484.078125	14822.0019531	68451.265625	192729.546875	60309.8867188	209423.6875	82423.328125	113094.609375	65532.9335938	112538.445312	2909.97875977	92	6.24995316612e-11	3.3774363025	3.52099714	3.84539157329	4.14780274273	4.81061513615	5.28330267845	4.78038825742	5.31939436053	4.86623850879	5.0442084803	4.81067836283	5.05001005695	3.33473987493
7	A10	-0.2041199827	7	2428.58007812	3542.14599609	7392.41503906	12018.140625	59001.9023438	191736.4375	60245.6835938	208564.125	71351.6875	115980.609375	66823.9453125	113445.671875	2790.42358398	20	6.42933684026e-11	3.35637194161	3.51542193026	3.83591533507	4.059197763	4.74082811001	5.28055960243	4.77992562271	5.31711392114	4.79548585818	5.05362492138	4.81711603637	5.0529888198	3.32500988424
8	A10	-0.5051499783	0	2551.99511719	3463.02661133	7311.05908203	1006.35778809	675.49609375	194549.796875	60283.9257812	211484.75	77467.5625	122514.101562	69546.4453125	115215.609375	2774.22485352	90	6.20607632059e-11	3.37800809516	3.50794255832	3.83017665435	2.89058639544	2.68502210906	5.28697412399	4.78020086569	5.32325319612	4.83142556011	5.08023089651	4.83699176678	5.05971906676	3.31081604603
9	A10	-0.5051499783	1	2359.27270508	3120.29223633	6648.47363281	3904.24755859	8954.99902344	197875.828125	60317.6328125	214997.296875	79845.78125	129966.640625	74936.1015625	113648.054688	2742.58422852	65	6.24477940394e-11	3.3491527153	3.46036227215	3.78837239941	3.54411292832	3.87247801273	5.29519406575	4.78044410629	5.33122989329	4.85794998231	5.10955825219	4.87147242757	5.05456575704	3.36921717753
10	A10	-0.5051499783	2	2449.20947266	3324.08984375	7098.91845703	10732.1845703	36973.7617188	195561.234375	60338.5820312	212405.15625	66011.71875	133800.625	74678.5859375	117672.289062	2659.47509766	137	5.63438683525e-11	3.36825325839	3.50149717587	3.82789409318	3.91365390678	4.41690336029	5.28994791294	4.78059479704	5.32583305158	4.65222431133	5.12198959734	4.86945327627	5.0690162609	3.29231332649
11	A10	-0.5051499783	3	2773.66870117	3845.76269531	8113.87646484	13696.1621094	47472.7695312	193683.296875	60220.0273438	210655.59375	83575.6640625	128138.09375	71238.8359375	117254.648438	2510.31347656	113	5.21526232855e-11	3.41184208821	3.53889401182	3.86732784915	4.11732156496	4.64015881485	5.28263220468	4.77972909291	5.31938305025	4.86417882215	5.09610975238	4.84510541883	5.06748426626	3.2262152753
12	A10	-0.5051499783	4	2529.06884766	3526.64379883	7382.91259766	13259.5292969	49238.8828125	191568.5	60299.2695312	208193.0	73456.3203125	121761.492188	69847.1796875	113988.601562	2562.77416992	41	6.19244698052e-11	3.3716619402	3.50416687226	3.82373711855	4.08693168238	4.63718516567	5.27972482685	4.78031177739	5.31589299022	4.80328303916	5.07570947305	4.83793341722	5.05425599324	3.28924680772
13	A10	-0.5051499783	5	2593.8828125	3331.06787109	7071.83447266	14861.7724609	59516.6171875	193020.484375	60278.2890625	209851.15625	75480.5	125310.882812	72677.7109375	112601.585938	2690.11083984	161	6.21885388325e-11	3.38543933761	3.49341148491	3.81939270177	4.14764184491	4.73051454951	5.28377484841	4.78016065152	5.32009413281	4.81037530687	5.09157260129	4.85750283436	5.05054970647	3.24634353474
14	A10	-0.5051499783	6	2552.34692383	3548.73388672	7530.68359375	12382.0869141	49630.1484375	187151.9375	60306.28125	203369.203125	67176.921875	116627.140625	68971.1171875	110238.835938	2555.71728516	89	7.36261538905e-11	3.36950816676	3.51278339093	3.83902011778	3.99737280932	4.54702956118	5.26900545975	4.78036216742	5.3051232304	4.68155654285	5.05627464403	4.83183050598	5.04092407702	3.29329228791
15	A10	-0.5051499783	7	2602.34423828	3455.7199707	7268.77392578	9093.63183594	40005.0	191395.46875	60246.2148438	208190.46875	74867.1328125	118883.5625	67885.0625	114411.875	2959.94702148	17	6.36388778779e-11	3.38482394536	3.49806709977	3.81972592937	3.93402973107	4.56714392007	5.27988193886	4.77992952083	5.31643235634	4.82010746305	5.06685492442	4.82633508427	5.05699977721	3.35029147186
16	A10	-0.806179974	0	2551.99511719	3463.02661133	7311.05908203	1006.35778809	675.49609375	194549.796875	60283.9257812	211484.75	77467.5625	122514.101562	69546.4453125	115215.609375	2774.22485352	90	6.20607632059e-11	3.37800809516	3.50794255832	3.83017665435	2.89058639544	2.68502210906	5.28697412399	4.78020086569	5.32325319612	4.83142556011	5.08023089651	4.83699176678	5.05971906676	3.31081604603
17	A10	-0.806179974	1	2363.92944336	3619.7800293	7515.97705078	3078.79589844	6362.28027344	186987.046875	60276.4726562	203280.765625	73758.3046875	117062.25	69412.4765625	109780.054688	3190.1105957	63	6.37911904844e-11	3.35004992594	3.51861632437	3.835509524	3.4067371752	3.75417744153	5.26786722753	4.78014737502	5.30419979463	4.80172272333	5.05898284824	4.83602298171	5.03943980078	3.39405661066
18	A10	-0.806179974	2	2026.54370117	2568.76806641	5398.22949219	8735.59765625	26719.484375	193929.171875	60296.8125	210773.0625	70114.90625	117915.429688	69398.46875	110991.523438	3073.73754883	135	6.17041135331e-11	3.29726439022	3.39751618739	3.71667154347	3.89917806913	4.37064623764	5.2853742625	4.7802941748	5.32156002149	4.80485403757	5.06311456506	4.83523195726	5.04436254875	3.41282462541
19	A10	-0.806179974	3	2380.5559082	3108.96948242	6529.60205078	10123.8720703	30778.7050781	193167.796875	60281.7460938	209991.78125	77871.3203125	120175.179688	68585.4921875	114567.421875	2926.1340332	111	6.66362873114e-11	3.35304184321	3.470180084	3.79099526072	3.97886515651	4.45090065668	5.28377327622	4.78018549432	5.32006771963	4.84267956162	5.07150678256	4.83018887264	5.05779784324	3.38132256082
20	A10	-0.806179974	4	2731.52758789	3890.21362305	8142.75439453	11343.3085938	35940.6132812	190850.390625	60306.234375	207390.09375	80836.6171875	119351.710938	69823.6171875	111646.945312	2512.12109375	39	6.50259032079e-11	3.39500564397	3.538746742	3.85861703825	4.01004621162	4.49017950014	5.27801075195	4.78036190201	5.31412878533	4.82675817351	5.06596247591	4.83633774434	5.04610466454	3.27420856233
21	A10	-0.806179974	5	2645.15429688	3544.29223633	7453.34960938	11038.6162109	37368.7617188	199484.703125	60309.8242188	216768.265625	78481.9453125	125154.570312	71174.8125	115303.695312	2767.72705078	159	5.52092188656e-11	3.40156882802	3.52318626155	3.84661864846	4.00097900967	4.52679573176	5.29859890435	4.78038780433	5.33469103585	4.84652249538	5.09075615919	4.84779926581	5.05943683278	3.32593114683
22	A10	-0.806179974	6	2589.66870117	3340.32446289	7121.14794922	10235.3525391	35121.8398438	192429.75	60302.4257812	209122.34375	81250.59375	112919.320312	65852.78125	111960.648438	2963.8190918	87	6.74815837604e-11	3.38410847058	3.49673341303	3.82467648701	3.96684578113	4.48917453976	5.28216321242	4.78033453606	5.31830861206	4.85587559746	5.04503215839	4.81407339006	5.04743870431	3.37896565429
23	A10	-0.806179974	7	2736.19604492	3840.05102539	8080.6875	7911.05566406	33430.8515625	190493.984375	60224.8476562	207265.75	83053.359375	119166.414062	68356.421875	113965.234375	2698.2956543	15	6.4284063688e-11	3.4048890196	3.55311255855	3.87834527111	3.79119738068	4.3887574479	5.27702152786	4.77977498983	5.31372647466	4.82112000604	5.06821104948	4.82926594464	5.05542504259	3.32382372716
24	A10	-1.10720997	0	2551.99511719	3463.02661133	7311.05908203	1006.35778809	675.49609375	194549.796875	60283.9257812	211484.75	77467.5625	122514.101562	69546.4453125	115215.609375	2774.22485352	90	6.20607632059e-11	3.37800809516	3.50794255832	3.83017665435	2.89058639544	2.68502210906	5.28697412399	4.78020086569	5.32325319612	4.83142556011	5.08023089651	4.83699176678	5.05971906676	3.31081604603
25	A10	-1.10720997	1	2338.23657227	3057.38183594	6459.77587891	1822.18029785	2566.83325195	190917.875	60267.0351562	207591.5625	65234.0742188	124413.742188	71522.6171875	114581.265625	2539.16210938	58	6.03255074789e-11	3.34496866946	3.46432165157	3.78885576523	3.17528541227	3.2844872663	5.27845728394	4.78007934758	5.31485787422	4.76529958343	5.08900627471	4.84956247875	5.05592372581	3.24973484314
26	A10	-1.10720997	2	2860.29321289	3368.90405273	7233.12304688	5157.08691406	11107.3466797	197264.875	60288.6015625	214435.53125	100596.164062	130450.578125	78003.796875	111108.15625	3100.26000977	130	5.17150224739e-11	3.43323342013	3.50583676565	3.83431655881	3.63313173655	3.97076722017	5.29363891192	4.78023510884	5.32988374781	4.87522944662	5.10959914582	4.88378087705	5.04229820643	3.39999598593
27	A10	-1.10720997	3	2359.16381836	3295.35351562	7083.75878906	6643.88330078	15858.3291016	186370.84375	60267.9492188	202650.453125	75253.2734375	117487.3125	69370.953125	110406.320312	2630.00830078	106	7.72087475512e-11	3.35008041237	3.48902748196	3.82014358781	3.78548980877	4.15158485633	5.26769088904	4.78008614076	5.30408468889	4.82759503703	5.05960841055	4.83410640042	5.04198194852	3.30183357872
28	A10	-1.10720997	4	2583.32080078	3498.07861328	7464.07275391	7189.28076172	18008.7558594	194893.890625	60315.4023438	211753.984375	75557.0	125791.601562	71663.1328125	114814.351562	2812.07983398	34	6.13682564531e-11	3.38958500998	3.51091626085	3.8395151491	3.80654427819	4.17758457036	5.2877043195	4.78042787293	5.32375638208	4.82285469789	5.09101813434	4.84957691764	5.05792115525	3.35296611824
29	A10	-1.10720997	5	2670.76171875	3386.93603516	7163.88867188	8820.17578125	24254.1289062	197194.390625	60305.4179688	214292.171875	83538.3828125	123364.390625	70556.0859375	114716.273438	3146.08276367	154	5.92410823134e-11	3.40461619734	3.5070074004	3.83001247078	3.91485534257	4.34277630969	5.29334533557	4.78035614181	5.32946912973	4.89254154432	5.08580692168	4.84433443655	5.05795242292	3.41369573313
30	A10	-1.10720997	6	2664.24047852	3472.84179688	7381.20947266	7452.43603516	21120.6210938	192760.90625	60302.953125	209476.390625	76887.7265625	119605.210938	69734.453125	112039.585938	2804.80322266	82	6.35627410746e-11	3.3861759442	3.51247396988	3.83803855742	3.8214704042	4.25131888688	5.28278698665	4.78033824152	5.3189286834	4.83006372671	5.06878958012	4.83713914113	5.04813037606	3.32170354774
31	A10	-1.10720997	7	2713.34765625	3564.06054688	7557.12646484	4936.58837891	15373.3740234	190627.328125	60241.8164062	207362.609375	78682.1953125	114838.335938	66155.3984375	113255.585938	2547.21948242	10	6.97665289339e-11	3.39815352067	3.51805919413	3.84324686737	3.65441865727	4.13300154486	5.27751061735	4.77989762453	5.31409292859	4.84408806758	5.05008821207	4.81398867871	5.05257946972	3.25708195595
32	A10	-1.408239965	0	2551.99511719	3463.02661133	7311.05908203	1006.35778809	675.49609375	194549.796875	60283.9257812	211484.75	77467.5625	122514.101562	69546.4453125	115215.609375	2774.22485352	90	6.20607632059e-11	3.37800809516	3.50794255832	3.83017665435	2.89058639544	2.68502210906	5.28697412399	4.78020086569	5.32325319612	4.83142556011	5.08023089651	4.83699176678	5.05971906676	3.31081604603
33	A10	-1.408239965	1	2438.39868164	3333.21386719	7107.60449219	1459.77099609	1436.97680664	193439.921875	60313.3242188	210181.78125	68435.2578125	123113.21875	72457.578125	111620.6875	2766.36767578	72	6.6107514704e-11	3.37217355875	3.49782813882	3.82496952685	3.11910539458	3.08383034806	5.28436210021	4.78041298912	5.32042904763	4.79190185721	5.08320893639	4.85389138768	5.04579748613	3.2512404524
34	A10	-1.408239965	2	2274.20727539	3237.80029297	6908.16650391	3310.62963867	5743.97119141	192090.234375	60291.7734375	208790.078125	74348.0703125	121589.625	71146.8671875	111745.289062	2511.60644531	144	7.12964727798e-11	3.33341055243	3.48948867073	3.81518897367	3.39660592774	3.6439794084	5.28155859934	4.78025782057	5.3177807195	4.81791556469	5.07461388043	4.84458220729	5.04651160991	3.27354849457
35	A10	-1.408239965	3	2573.57495117	3278.33666992	6919.01074219	4314.39648438	8432.73046875	196673.8125	60272.7773438	213835.328125	76857.5	130829.0625	74643.1875	114770.664062	3102.35009766	120	5.23297754244e-11	3.39163970458	3.49185407407	3.81493877623	3.58682996149	3.85827306245	5.29167741012	4.78012089165	5.32803645076	4.84451140977	5.11034804066	4.86788909798	5.05893887632	3.40379026037
36	A10	-1.408239965	4	2609.73974609	3385.17919922	7224.26025391	4703.31201172	8935.61328125	192168.171875	60308.7148438	208808.828125	83665.59375	120058.609375	68887.984375	113823.726562	2519.96704102	48	6.86074864466e-11	3.38355319332	3.49020388545	3.81599071868	3.61879190443	3.88898674909	5.28082487873	4.78037962505	5.31692518967	4.87065684546	5.07070458164	4.83303053699	5.05415398255	3.27037838677
37	A10	-1.408239965	5	2464.30102539	3274.06811523	6915.73388672	4932.45654297	10368.0136719	195818.890625	60307.8828125	212786.390625	74604.171875	118282.226562	67760.1171875	113866.328125	3055.29541016	168	5.4950419488e-11	3.37139768701	3.48901122101	3.81072572625	3.65815331379	3.95881942055	5.28960218556	4.78037377712	5.32570834771	4.83746242509	5.06255702335	4.82419245133	5.05484450874	3.38189461362
38	A10	-1.408239965	6	2654.93041992	3586.67480469	7632.11376953	4116.01904297	8731.91113281	191345.890625	60295.25	207950.15625	82383.5234375	117286.992188	68204.828125	112452.265625	3178.71923828	96	6.18616306519e-11	3.39084763126	3.50994863936	3.83580862866	3.53954932191	3.84626827872	5.278078421	4.78028249415	5.31427586214	4.8526843366	5.06300973869	4.82990032971	5.04958934714	3.40045345847
39	A10	-1.408239965	7	2419.93823242	3272.72216797	6883.05078125	2962.02807617	6581.84326172	188901.515625	60219.5273438	205540.890625	71939.75	110502.625	64058.5664062	112303.585938	2715.98828125	24	6.5760469134e-11	3.35933373522	3.4939948751	3.81420019488	3.42404536909	3.7652865431	5.27292370411	4.77973469836	5.30966894295	4.81997037495	5.02976677053	4.79733931648	5.04890739086	3.31707871429
40	A10	-1.709269961	0	2551.99511719	3463.02661133	7311.05908203	1006.35778809	675.49609375	194549.796875	60283.9257812	211484.75	77467.5625	122514.101562	69546.4453125	115215.609375	2774.22485352	90	6.20607632059e-11	3.37800809516	3.50794255832	3.83017665435	2.89058639544	2.68502210906	5.28697412399	4.78020086569	5.32325319612	4.83142556011	5.08023089651	4.83699176678	5.05971906676	3.31081604603
41	A10	-1.709269961	1	2700.4934082	3131.07397461	6682.39746094	1230.15112305	775.455383301	194397.3125	60299.1523438	211264.328125	82505.0546875	124709.0	70149.15625	117362.53125	2839.35766602	64	5.79201143236e-11	3.40945185999	3.46144552496	3.7910985272	3.01768964837	2.78897731994	5.28643760732	4.78031089392	5.32260664734	4.86298638209	5.08881719059	4.83863962917	5.06665749924	3.28241872584
42	A10	-1.709269961	2	2658.16821289	3363.9375	7270.94921875	2464.86328125	3255.92504883	197410.53125	60285.5820312	214590.0625	97616.78125	128310.445312	72560.75	116437.960938	2896.84594727	136	5.90541377451e-11	3.39195898239	3.49752694109	3.83189359981	3.27276407021	3.42740574548	5.29370673309	4.78021302361	5.32997365097	4.92675086682	5.10307598373	4.85574030087	5.06381561334	3.30603092859
43	A10	-1.709269961	3	2414.1315918	3332.14257812	7126.97753906	2592.29418945	3485.41137695	192085.375	60286.5117188	208804.1875	77618.15625	120260.796875	68773.8828125	114073.445312	2877.75292969	112	6.74280966951e-11	3.35052885671	3.4953643801	3.8236532721	3.34105918232	3.43466239683	5.28131718495	4.78021981863	5.31757730451	4.83800857645	5.06944487894	4.83039806953	5.05552675116	3.39365139081
44	A10	-1.709269961	4	2609.36181641	3473.19018555	7315.13964844	2913.02050781	4270.25976562	192465.203125	60311.390625	209123.359375	82451.7265625	120499.296875	69164.796875	113684.398438	2957.13085938	40	6.7760834953e-11	3.38555437987	3.50778059164	3.83028800249	3.35550034856	3.51918193702	5.28177479097	4.78039898728	5.31785573911	4.84476651699	5.07226385216	4.8342998704	5.05444391608	3.3624161525
45	A10	-1.709269961	5	2590.73852539	3446.69433594	7271.16894531	2688.73754883	4492.16210938	193396.46875	60298.9765625	210188.125	77798.1328125	114369.757812	67197.1875	111262.609375	2779.38500977	160	6.18491853406e-11	3.37900278313	3.49883823274	3.82215005768	3.36089909426	3.57383506016	5.28468721596	4.78030972614	5.32085742687	4.84493967666	5.04664419205	4.81798566206	5.0451384689	3.32912012236
46	A10	-1.709269961	6	2536.37988281	3442.42089844	7204.40869141	2559.03955078	3748.49389648	195569.765625	60305.1328125	212528.015625	80555.109375	119381.1875	68446.375	113984.109375	2994.50512695	88	6.04608278495e-11	3.38080576092	3.50407277877	3.82242954987	3.35993122672	3.50984219304	5.28980593956	4.7803540017	5.3259318805	4.84579631739	5.0690710194	4.83017555583	5.0553754013	3.37140869827
47	A10	-1.709269961	7	2338.99438477	3122.31274414	6572.42285156	1966.11230469	3118.07495117	188072.09375	60236.7109375	204592.65625	68824.0390625	109805.492188	64358.7695312	111202.117188	2832.12304688	16	7.27734422735e-11	3.34041515182	3.46293570927	3.78504680189	3.232360604	3.43428296176	5.27144733567	4.77986003486	5.30806724017	4.79841150537	5.03074759981	4.80268354218	5.04454399307	3.34360214325
48	A10	-2.010299957	0	2551.99511719	3463.02661133	7311.05908203	1006.35778809	675.49609375	194549.796875	60283.9257812	211484.75	77467.5625	122514.101562	69546.4453125	115215.609375	2774.22485352	90	6.20607632059e-11	3.37800809516	3.50794255832	3.83017665435	2.89058639544	2.68502210906	5.28697412399	4.78020086569	5.32325319612	4.83142556011	5.08023089651	4.83699176678	5.05971906676	3.31081604603
49	A10	-2.010299957	1	2556.12402344	3355.28808594	7039.08984375	1223.08557129	503.684814453	190954.53125	60209.3984375	207719.328125	81209.515625	123343.476562	74185.71875	108463.53125	3243.91601562	50	6.78129153355e-11	3.39094045932	3.50245557085	3.81933066842	3.01539122664	2.61828986629	5.27692158182	4.77965009152	5.3137514336	4.85819705792	5.08028867903	4.86242561598	5.03434300226	3.43522143279
50	A10	-2.010299957	2	2248.75	3299.41503906	7142.97460938	1713.5300293	1524.97729492	195570.171875	60296.953125	212551.0	70914.7265625	125859.734375	73092.2265625	112253.023438	2721.02734375	122	6.79231316177e-11	3.30468573873	3.47922947726	3.81444798721	3.11890687892	3.10157845423	5.28896503475	4.78029513288	5.32514984262	4.7748716388	5.09243241751	4.85986795596	5.04904439971	3.2171715613
51	A10	-2.010299957	3	2534.79785156	3412.80004883	7176.65429688	1774.23254395	1759.23999023	193915.375	60303.5351562	210735.984375	82287.03125	124790.820312	72110.421875	112957.523438	2813.390625	98	6.43389274956e-11	3.37484606721	3.50232384708	3.82211849771	3.20033881097	3.17554155931	5.28631585164	4.78034246381	5.32245332587	4.86505171162	5.08814188752	4.85267370403	5.05194812353	3.31028998169
52	A10	-2.010299957	4	2395.60009766	3139.48046875	6661.92724609	1859.96557617	1929.8371582	193223.296875	60307.9648438	209960.515625	75851.765625	121728.0	69795.234375	114015.0	2768.81298828	26	6.40354976085e-11	3.35662323545	3.47747199151	3.80325623001	3.18085871306	3.15675485284	5.28355737338	4.78037436312	5.31966294895	4.82211082638	5.07562142193	4.83689873098	5.05520262992	3.29202307707
53	A10	-2.010299957	5	2455.16210938	3198.83325195	6617.66943359	1612.16748047	2022.41784668	195665.703125	60307.984375	212622.765625	79135.765625	119669.164062	68853.1953125	113501.226562	2859.73974609	146	6.06742010641e-11	3.35740968671	3.47977230044	3.79220709226	3.08116445981	3.20105504755	5.28998767588	4.78037461782	5.32609299191	4.82403766798	5.06852935719	4.83181275243	5.05319654361	3.35934354123
54	A10	-2.010299957	6	2437.14428711	3124.45556641	6650.64697266	1885.34008789	2100.42529297	195998.828125	60307.4609375	212987.015625	79190.46875	120788.382812	69464.5234375	113843.273438	2759.41845703	74	6.07145336738e-11	3.36117568694	3.4733367305	3.79963150412	3.18386363826	3.23159656353	5.29085192109	4.78037085943	5.32696100079	4.84193819473	5.07471376763	4.83660146258	5.05459224624	3.32996073012
55	A10	-2.010299957	7	2865.72558594	3331.28808594	7062.8046875	1371.42944336	1676.90466309	192850.890625	60259.15625	209732.5	73619.4296875	115781.898438	66603.7734375	113372.5625	2918.15136719	2	5.98459343078e-11	3.39953444907	3.49601242882	3.82212841735	3.04600890234	3.1194381983	5.28307979949	4.78002283893	5.31953689913	4.81169715931	5.05349015477	4.81686549585	5.05310459707	3.34565282364
56	A10	-7	0	2551.99511719	3463.02661133	7311.05908203	1006.35778809	675.49609375	194549.796875	60283.9257812	211484.75	77467.5625	122514.101562	69546.4453125	115215.609375	2774.22485352	90	6.20607632059e-11	3.37800809516	3.50794255832	3.83017665435	2.89058639544	2.68502210906	5.28697412399	4.78020086569	5.32325319612	4.83142556011	5.08023089651	4.83699176678	5.05971906676	3.31081604603
57	A10	-7	1	2440.85693359	3265.19165039	6680.54394531	960.71887207	360.803070068	196759.96875	60291.7695312	213868.515625	77856.9296875	125592.023438	68678.234375	119915.398438	2026.69226074	66	6.1188949673e-11	3.36730177124	3.49750081066	3.80749369799	2.84146158017	2.4597831378	5.29245924913	4.78025775258	5.32868143524	4.830005978	5.09168232349	4.83247624956	5.07568600738	3.13826894444
58	A10	-7	2	2555.05249023	3407.87548828	7370.00683594	1073.40625	743.112487793	191230.0625	60270.75	207910.59375	80620.4453125	121138.234375	69450.5	114073.210938	3192.26245117	138	7.03770412953e-11	3.36997193176	3.49604121682	3.82838784285	2.90646686454	2.60948253395	5.27899234555	4.78010608729	5.31536619437	4.82123437721	5.07612203642	4.83634701048	5.05625495526	3.36847992856
59	A10	-7	3	2419.11352539	3191.11791992	6724.63427734	938.922058105	705.222351074	192081.59375	60276.2460938	208823.140625	74428.8046875	127410.835938	72004.40625	115554.148438	2664.48706055	114	6.19007753761e-11	3.36142701556	3.47878621794	3.79991960957	2.87767069752	2.72338311841	5.28102360054	4.78014575536	5.31735778262	4.82881854337	5.09663547655	4.85136587739	5.06174953707	3.30548903972
60	A10	-7	4	2722.07666016	3771.01025391	7991.56347656	1070.68054199	771.599304199	193846.21875	60310.8320312	210633.21875	85246.0625	124126.125	69467.0546875	116923.664062	3039.84301758	42	6.41610903362e-11	3.40147009919	3.54326300379	3.86699191094	2.87752197071	2.72809853144	5.28516409609	4.78039503795	5.32124899536	4.86523698348	5.08458509156	4.83607960441	5.06498542497	3.36023021014
61	A10	-7	5	2702.82983398	3774.45996094	8017.79980469	1133.25805664	707.189086914	198220.921875	60298.3476562	215431.84375	86629.125	120887.65625	69730.34375	113284.742188	2760.10522461	162	5.36742735235e-11	3.40034697021	3.53140924717	3.85524447778	2.97976260159	2.77486323164	5.29567832787	4.78030515983	5.33185310658	4.90129802213	5.07603188613	4.83919835655	5.05331347287	3.31095906621
62	A10	-7	6	2437.88525391	3457.13647461	7277.74121094	1088.16235352	745.882751465	194835.96875	60299.8867188	211747.328125	71221.625	120411.34375	69643.4453125	112913.992188	2859.96313477	90	6.29080285799e-11	3.36493629754	3.50981924521	3.83151100528	2.95080109621	2.76244181475	5.28809919435	4.78031621044	5.32426292124	4.79290113313	5.07249688567	4.83746466288	5.05151216198	3.35429656162
63	A10	-7	7	2586.15087891	3374.39501953	7115.125	779.356201172	694.663513184	194873.859375	60239.6601562	211978.625	66269.9453125	118032.5	67851.1484375	113844.101562	2876.22021484	18	6.02151836569e-11	3.38060258063	3.49877816666	3.82168803606	2.80041995735	2.7371023954	5.28740205445	4.77988005639	5.32400193743	4.78048388348	5.06406257577	4.82601060616	5.05453190783	3.33798857153
64	A10	0.09691001301	0	2551.99511719	3463.02661133	7311.05908203	1006.35778809	675.49609375	194549.796875	60283.9257812	211484.75	77467.5625	122514.101562	69546.4453125	115215.609375	2774.22485352	90	6.20607632059e-11	3.37800809516	3.50794255832	3.83017665435	2.89058639544	2.68502210906	5.28697412399	4.78020086569	5.32325319612	4.83142556011	5.08023089651	4.83699176678	5.05971906676	3.31081604603
65	A10	0.09691001301	1	2520.80224609	3196.99853516	6560.95019531	6390.39501953	16154.765625	194550.6875	60276.9453125	211528.125	79179.0625	126987.890625	69761.609375	119772.4375	2295.35546875	67	6.73417183679e-11	3.36175322849	3.47045514804	3.7850424613	3.7585931223	4.1648774536	5.28632189652	4.78015101373	5.32265082227	4.81245263993	5.0937214049	4.83713700673	5.0730643406	3.30005847053
66	A10	0.09691001301	2	2621.84985352	3668.36547852	7900.71337891	17814.5488281	63612.5859375	195278.875	60262.890625	212340.984375	78109.7578125	130374.984375	72088.6640625	119534.132812	2994.53320312	139	5.53179845163e-11	3.41077029239	3.55844853128	3.89102369882	4.23916823096	4.78979839423	5.28877448362	4.78004919491	5.3252052282	4.86307897971	5.11301413488	4.85414788834	5.0753461857	3.43386150309
67	A10	0.09691001301	3	2312.65527344	3175.14941406	6626.63623047	16794.4121094	66816.3828125	191310.390625	60266.2070312	208018.109375	61048.4921875	126395.46875	71257.96875	116314.234375	2792.48242188	115	6.4074855732e-11	3.33673481245	3.46718244949	3.78848437526	4.2096979667	4.80289207528	5.27896641997	4.78007325453	5.31537310723	4.74851596966	5.09432438422	4.84786351159	5.06294080855	3.27175502143
68	A10	0.09691001301	4	2220.91723633	3114.56518555	6569.72900391	16279.3496094	69056.171875	195318.4375	60220.7617188	212406.90625	56427.1015625	123396.617188	71405.609375	112896.203125	3009.87988281	43	5.95220222052e-11	3.31882615796	3.46518693812	3.78872149967	4.18276533244	4.79445887749	5.28740349995	4.77969066092	5.32419277518	4.68651649772	5.08435127974	4.84961965436	5.05121156204	3.36645386785
69	A10	0.09691001301	5	2651.59375	3715.51367188	7794.91357422	18631.8828125	86259.8125	194926.953125	60297.2304688	211857.21875	74472.328125	124552.609375	72621.6484375	112532.132812	2936.38134766	163	5.97793768705e-11	3.40274505084	3.54546217847	3.86693617163	4.25767541723	4.92340134431	5.28769740569	4.78029716342	5.32388018132	4.83296613034	5.09051881922	4.8570739537	5.04992480752	3.29857312899
70	A10	0.09691001301	6	2880.38647461	3855.6171875	8052.00732422	16944.8535156	83348.1953125	195498.890625	60315.4960938	212417.703125	74388.8671875	118826.71875	68150.7421875	114022.773438	2787.98388672	91	6.08533873005e-11	3.41156416432	3.5449579967	3.86488152958	4.18728376568	4.8747535813	5.28953547137	4.78042863367	5.32558677688	4.80255653783	5.06768532814	4.82828799566	5.05587726861	3.3267348834
71	A10	0.09691001301	7	3199.20288086	3936.32348633	8234.96289062	13484.2001953	72036.0546875	191683.71875	60265.2226562	208442.328125	69008.59375	119010.382812	67208.4609375	116476.4375	2925.90307617	19	6.62537447235e-11	3.41801484577	3.54539262672	3.86631877138	4.06257017443	4.77092134326	5.2809374349	4.78006649811	5.31735087151	4.73984978243	5.0693814699	4.82259526978	5.06326613956	3.37701916957
72	A10	0.3979400087	0	2551.99511719	3463.02661133	7311.05908203	1006.35778809	675.49609375	194549.796875	60283.9257812	211484.75	77467.5625	122514.101562	69546.4453125	115215.609375	2774.22485352	90	6.20607632059e-11	3.37800809516	3.50794255832	3.83017665435	2.89058639544	2.68502210906	5.28697412399	4.78020086569	5.32325319612	4.83142556011	5.08023089651	4.83699176678	5.05971906676	3.31081604603
73	A10	0.3979400087	1	2413.59375	3397.4309082	7082.6015625	5720.58007812	16037.0458984	199050.296875	60300.5898438	216326.796875	63793.7773438	131481.140625	75984.953125	113034.046875	2363.61352539	61	5.36922941439e-11	3.37008679762	3.50094357562	3.82124069827	3.69085995218	4.11167098327	5.29734595659	4.78032131794	5.33350457639	4.75809400175	5.11185016431	4.87666673421	5.05166336605	3.26122686803
74	A10	0.3979400087	2	2101.94604492	3160.23388672	6523.20898438	17290.9238281	62947.1757812	201375.734375	60310.8007812	218817.046875	58202.7382812	126895.140625	71747.203125	116291.085938	2538.14990234	133	5.03757686546e-11	3.31022670208	3.49021783243	3.80168412939	4.22709558186	4.78998926212	5.3030150253	4.78039488757	5.33910007463	4.73762194761	5.09980652619	4.85201569564	5.06427076556	3.3165949701
75	A10	0.3979400087	3	2610.36474609	3496.6862793	7334.21386719	17872.0371094	76849.5078125	198713.453125	60285.3710938	216014.515625	76784.046875	133983.09375	75756.3359375	115760.125	2951.93701172	109	5.89368086657e-11	3.38990093678	3.51181002622	3.82820617778	4.24198350699	4.86873329529	5.29626262649	4.78021171174	5.3325308544	4.81355175636	5.12148861886	4.87534086571	5.06262768919	3.38928423959
76	A10	0.3979400087	4	2642.82495117	3735.32617188	7961.91210938	17866.1523438	77896.8671875	199127.109375	60317.0664062	216347.546875	61454.9101562	135278.40625	76691.7578125	115686.867188	2791.4934082	37	5.20803237854e-11	3.39588092224	3.53409984441	3.86002358913	4.23375268052	4.8603280556	5.29765383281	4.78043995685	5.33369381517	4.71745630024	5.12577630869	4.8801314863	5.06212476051	3.31365415106
77	A10	0.3979400087	5	2588.12084961	3781.98681641	7997.07617188	17364.5488281	81008.875	191131.34375	60302.8046875	207709.0625	62050.9765625	121739.375	71614.859375	111383.40625	2839.64550781	157	6.79024664045e-11	3.36916490705	3.5295651338	3.85099105071	4.18895520323	4.8287416289	5.27875256062	4.78033719158	5.31489530539	4.66363681149	5.07894919109	4.84989813352	5.0455309978	3.32643427321
78	A10	0.3979400087	6	2722.92480469	4022.67651367	8427.89550781	17139.7832031	87817.8515625	194039.625	60303.0742188	210872.265625	75430.2421875	122761.851562	70257.7109375	114127.078125	2735.73095703	85	6.79780154323e-11	3.38657944706	3.5494894314	3.86983480359	4.14789347302	4.80658268433	5.28596447397	4.78033919913	5.32210520985	4.70050106549	5.08155208968	4.84223871906	5.05579330967	3.30701646217
79	A10	0.3979400087	7	2414.88720703	3501.36499023	7407.17871094	13866.3271484	73965.859375	192325.609375	60254.2539062	209175.6875	55636.875	118316.617188	67915.921875	113777.921875	3020.21777344	13	6.00700916679e-11	3.34399553568	3.50712543804	3.83049143933	4.11068614094	4.81354256653	5.28162413347	4.77998743556	5.31811663566	4.64821202458	5.06427852911	4.82629139123	5.05446707589	3.40366328753
80	A10	0.6989700043	0	2551.99511719	3463.02661133	7311.05908203	1006.35778809	675.49609375	194549.796875	60283.9257812	211484.75	77467.5625	122514.101562	69546.4453125	115215.609375	2774.22485352	90	6.20607632059e-11	3.37800809516	3.50794255832	3.83017665435	2.89058639544	2.68502210906	5.28697412399	4.78020086569	5.32325319612	4.83142556011	5.08023089651	4.83699176678	5.05971906676	3.31081604603
81	A10	0.6989700043	1	2766.14550781	3969.55273438	8309.57617188	7151.85888672	18792.3769531	191770.703125	60301.25	208413.296875	87615.1328125	114488.234375	66186.453125	111808.203125	2642.86499023	53	6.13640641883e-11	3.39586147923	3.54979151245	3.86928141978	3.8219640715	4.24097057296	5.28041315871	4.78032617672	5.31656691842	4.85947919842	5.03960254492	4.80937942273	5.04670306754	3.23758680974
82	A10	0.6989700043	2	3136.12890625	4000.31201172	8576.70605469	18984.0449219	69009.3125	197571.328125	60325.578125	214629.40625	102463.140625	130219.507812	74532.734375	114726.9375	3056.50537109	125	6.21350109472e-11	3.45452498213	3.55142854763	3.88366823023	4.26419788287	4.81958707803	5.294321929	4.78050140141	5.3303004583	4.92550367934	5.10910477108	4.86823218032	5.05735252647	3.42974353773
83	A10	0.6989700043	3	2968.48144531	4076.79516602	8641.02050781	16876.5722656	71420.9140625	194055.875	60301.5703125	210891.203125	82799.3828125	124259.375	72910.4296875	111261.734375	2924.92138672	101	6.58797278929e-11	3.42149751829	3.56033610191	3.88633340627	4.19697349492	4.80339395434	5.2858085804	4.78032839334	5.3219601256	4.74386312928	5.08784819639	4.85930388669	5.04502426232	3.33792291777
84	A10	0.6989700043	4	3293.41723633	4804.52441406	10146.1328125	17673.5878906	83222.953125	194901.484375	60323.3515625	211743.578125	89258.2109375	131322.625	74785.3515625	115126.1875	2860.08227539	29	5.93268437391e-11	3.45257250831	3.61319120517	3.93904422917	4.21673299223	4.85019643441	5.2885694297	4.7804852431	5.32456412352	4.79297521975	5.11170372386	4.86915864617	5.05902501284	3.30157762923
85	A10	0.6989700043	5	2897.03686523	4187.78076172	8855.02734375	18419.6425781	92056.875	197938.90625	60316.3007812	215066.765625	72726.8515625	136851.1875	77115.296875	116084.828125	3104.13500977	149	4.85941723322e-11	3.42343368356	3.5874528247	3.91171473071	4.24090642834	4.9382541737	5.29491640218	4.7804344235	5.33096191892	4.7507381603	5.12899530087	4.88178686648	5.06368836413	3.3983837589
86	A10	0.6989700043	6	2865.18481445	4068.33935547	8540.38085938	17155.484375	90949.7109375	195561.375	60308.8828125	212502.359375	70917.703125	129043.796875	73061.34375	115629.265625	3036.77490234	77	5.93636886786e-11	3.41433159977	3.54860771496	3.86892263113	4.21734738293	4.93368322807	5.28990155243	4.78038101165	5.32600048273	4.76186981263	5.10483312358	4.85898659708	5.06232646576	3.3943287504
87	A10	0.6989700043	7	2525.47998047	3593.84228516	7522.84472656	12681.8271484	65505.0273438	193147.84375	60253.9609375	210071.828125	51491.5039062	126348.273438	72422.6015625	114901.515625	2719.77197266	5	6.11439243387e-11	3.34904899115	3.51208607854	3.82889344772	3.93672524072	4.50593450203	5.28411685859	4.77998521506	5.32061157578	4.41149097998	5.09321127596	4.85235378225	5.05733743127	3.32954006583
88	A10	1	1	2442.84472656	3165.23388672	6853.7109375	5764.72900391	14068.2382812	196605.5	60318.5820312	213605.390625	80266.0703125	120773.460938	70725.25	111335.851562	2399.67919922	56	5.62673988111e-11	3.36426521853	3.48340969905	3.81652315354	3.68863541695	4.01305245481	5.29225834823	4.78045098107	5.32828730288	4.86142215461	5.07277903626	4.84379645207	5.04546252586	3.3259774664
89	A10	1	2	3411.86987305	4576.28759766	9824.07421875	16047.3496094	58332.3632812	191873.0625	60292.3828125	208551.90625	107461.453125	125534.671875	72897.0	112685.757812	3039.34619141	128	6.77886156483e-11	3.48525976372	3.60777752417	3.9285358844	4.17524551346	4.72558719085	5.27956040533	4.78026214138	5.31577821663	4.94235347166	5.09279258631	4.86076516694	5.04850735127	3.2878408826
90	A10	1	3	2735.41894531	3890.57446289	8256.11425781	13876.2226562	62357.8359375	197613.828125	60288.7773438	214811.65625	86374.390625	136530.640625	78981.6640625	113291.15625	2171.83325195	104	5.87977095652e-11	3.39744545594	3.54261483133	3.86394843568	4.07839201867	4.70763332769	5.29495322684	4.78023626883	5.33119689591	4.76514403297	5.13234325984	4.89502935988	5.05379384038	3.29195740042
91	A10	1	4	3501.45556641	4183.13769531	8647.07714844	16116.0	77880.5	193644.046875	60329.6679688	210356.5625	86815.078125	133070.34375	82004.3359375	106240.15625	2943.05541992	32	4.93383062109e-11	3.52051244173	3.58415566689	3.89365218671	4.06407594281	4.61760909174	5.28615681091	4.78053071849	5.32210603701	4.73360767654	5.11832385541	4.90974579682	5.02505798459	3.37596263377
92	A10	1	6	2015.85998535	2316.92993164	4935.89257812	5953.99023438	31282.9765625	200365.1875	60352.0	217575.296875	30244.4804688	150807.640625	94068.0	105297.40625	2660.27490234	80	3.50424912981e-11	3.30308831745	3.36351965798	3.69271031745	3.74049399477	4.40583243403	5.30117885837	4.78069149937	5.33696730758	4.29331339442	5.17529201604	4.96951717835	5.02225477805	3.31198422892
93	A10	1	7	3463.77587891	4276.97607422	8918.75195312	5615.98828125	60660.765625	183553.03125	60239.1992188	199659.15625	88317.6640625	134799.671875	83036.0	105293.960938	1398.44006348	8	4.31778330826e-11	3.50160288832	3.59039033968	3.90534658552	3.27777864454	4.12909262304	5.25492263852	4.77987899765	5.29152359343	4.38744486835	5.11846075684	4.91494882212	5.01999187041	3.08101810354
94	E9	-0.2041199827	0	2748.78344727	3211.1394043	6824.06835938	409.305145264	217.395935059	174861.953125	60260.34375	190144.890625	106778.0625	101991.328125	62906.7734375	105950.734375	2618.05053711	78	9.20522292719e-11	3.39624401973	3.47617149832	3.80353203714	2.48583606764	2.21710142819	5.23836149594	4.78002937836	5.27481205777	4.91847241137	4.9930548145	4.78738375073	5.02215100077	3.2787500099
95	E9	-0.2041199827	1	2736.56005859	3452.3527832	7243.56298828	3030.85205078	8829.67773438	179805.890625	60321.6015625	195322.453125	106728.296875	107926.671875	67061.8671875	103962.554688	3240.88671875	59	9.41837581184e-11	3.39613158311	3.50895836642	3.82974789455	3.43358860119	3.88176442044	5.24713155746	4.78047241282	5.28313908049	4.94935372501	5.00454373423	4.80674376741	5.01427990522	3.45657386551
96	E9	-0.2041199827	2	2669.79516602	3798.66650391	7914.26513672	5639.83496094	27111.65625	172461.03125	60309.4648438	187396.5	95500.65625	90822.1640625	57991.8671875	101610.039062	3056.66015625	131	1.14674540695e-10	3.38646490772	3.54621273543	3.85925822227	3.66850518252	4.33065893952	5.23334459675	4.78038520416	5.26943933531	4.87110241875	4.94390002064	4.75483019712	5.00554975754	3.39964656599
97	E9	-0.2041199827	3	2499.81152344	3169.83911133	6745.59472656	6758.86376953	39045.8359375	175711.703125	60177.2265625	191347.828125	86882.6328125	113296.710938	68000.6796875	109462.492188	2794.85913086	107	1.01938888534e-10	3.36588963583	3.4812855169	3.8042089497	3.79816826223	4.53158138043	5.2419413487	4.77941573917	5.27900554536	4.84735215653	5.04006802847	4.82251786993	5.03403009474	3.28439073124
98	E9	-0.2041199827	4	2682.73706055	3565.93994141	7553.87695312	6096.06542969	41762.625	173831.546875	60323.1289062	188839.5625	87096.546875	101235.390625	62848.0859375	104448.429688	2842.02172852	35	1.11203888564e-10	3.38814300185	3.51806079038	3.84212733951	3.74860365073	4.57619130559	5.23574586129	4.78048360849	5.27174219244	4.83099215884	4.98354758096	4.78404638123	5.01598113667	3.31228564818
99	E9	-0.2041199827	5	2731.43896484	3330.16943359	7069.89257812	5627.19433594	45124.859375	179723.953125	60314.2578125	195276.453125	87851.8203125	110207.5	68559.703125	105049.539062	3128.49145508	155	8.750095846e-11	3.40446708777	3.49363392302	3.82215433332	3.72402146247	4.61865852427	5.2515644527	4.78041980277	5.2876245848	4.82964448008	5.03101378422	4.82802198362	5.0194717419	3.40809080429
100	E9	-0.2041199827	6	2903.04882812	3601.99194336	7559.56640625	5115.81689453	41940.8007812	179065.03125	60290.15625	194634.15625	95026.1484375	104944.210938	63487.6132812	107936.90625	2858.81835938	83	8.93313966241e-11	3.42069245326	3.51579599056	3.83560045559	3.66341521519	4.55121201413	5.24934744341	4.78024609413	5.28558128788	4.85308539544	5.00316669918	4.79003252684	5.02961411209	3.34001684252
101	E9	-0.2041199827	7	2543.52661133	3119.81323242	6504.79345703	3461.18823242	31887.3496094	174003.625	60207.9023438	189379.15625	86896.7109375	95191.3515625	56330.640625	110702.914062	2879.50170898	11	9.12095067935e-11	3.37174997234	3.47304657333	3.78919945893	3.4501528197	4.40803720743	5.23705889641	4.77965098659	5.27388785347	4.82590208977	4.96077814778	4.73878848671	5.03846959644	3.35597138997
102	E9	-0.5051499783	0	2748.78344727	3211.1394043	6824.06835938	409.305145264	217.395935059	174861.953125	60260.34375	190144.890625	106778.0625	101991.328125	62906.7734375	105950.734375	2618.05053711	78	9.20522292719e-11	3.39624401973	3.47617149832	3.80353203714	2.48583606764	2.21710142819	5.23836149594	4.78002937836	5.27481205777	4.91847241137	4.9930548145	4.78738375073	5.02215100077	3.2787500099
103	E9	-0.5051499783	1	3052.56005859	3530.85766602	7718.42675781	3045.16088867	7951.18164062	183311.28125	60329.1601562	199120.4375	118093.273438	110498.515625	66624.6796875	107603.71875	3078.27197266	57	8.18584344863e-11	3.44935122684	3.51670282547	3.85321606994	3.43847801946	3.82991958205	5.26050620287	4.7805269955	5.2964591501	4.99090209942	5.02475648244	4.81101458861	5.03022183534	3.4338322507
104	E9	-0.5051499783	2	2601.83007812	3401.16699219	7425.10986328	5621.18212891	29580.4257812	174504.5	60289.1992188	189686.265625	113695.859375	95519.0078125	58530.8007812	108431.46875	2450.20996094	129	8.82869067978e-11	3.3852875134	3.50963845258	3.84338026383	3.71043299464	4.41371812737	5.24024348654	4.78023935512	5.27648406797	4.93124571873	4.96636286174	4.755260897	5.02758190837	3.32536168288
105	E9	-0.5051499783	3	2572.23999023	3057.62695312	6584.32324219	5378.20703125	31301.0351562	176054.484375	60251.4492188	191458.3125	97220.96875	111957.710938	65786.8984375	111420.164062	2386.99316406	105	8.56945114498e-11	3.37487377606	3.46076174187	3.79278179159	3.66906948163	4.40844530801	5.23982529162	4.77996634431	5.27633888833	4.87240870302	5.03689931491	4.81184528753	5.04153396636	3.21604611055
106	E9	-0.5051499783	4	2415.88208008	2996.99682617	6530.52734375	4777.60791016	27367.7851562	178215.453125	60298.3710938	193680.515625	79410.78125	111452.054688	68848.4921875	105621.039062	2662.1706543	33	8.35715752771e-11	3.36054918611	3.45881172596	3.79480062112	3.58911033714	4.27791157537	5.24707609906	4.78030520301	5.28325082898	4.77819238553	5.03377218497	4.82879026738	5.02146185662	3.34348191764
107	E9	-0.5051499783	5	2638.80981445	3072.41992188	6424.44970703	5024.1484375	33503.9257812	174494.984375	60231.921875	189822.265625	90767.7109375	101807.03125	61361.5625	108762.84375	2670.47314453	153	9.55255958692e-11	3.37295935638	3.45653780963	3.77522661031	3.64886058608	4.44549516372	5.23792993676	4.7798178232	5.274592049	4.82160938961	4.99137208718	4.77748978565	5.03036223954	3.28616684893
108	E9	-0.5051499783	6	2817.38867188	3555.06640625	7502.80322266	4301.57910156	32107.3242188	176873.703125	60289.9179688	192252.578125	100826.210938	102537.398438	62563.3515625	106915.40625	2773.90844727	81	9.53121997615e-11	3.40675129266	3.5053404465	3.82890149827	3.58216696338	4.42100313522	5.24352414945	4.78024436915	5.27975972012	4.87855286033	4.99265051806	4.78442611554	5.0247043421	3.32187599539
109	E9	-0.5051499783	7	3049.80761719	3330.11181641	6995.61914062	3326.27172852	31748.1484375	178860.46875	60238.7851562	194574.125	109549.875	100830.585938	60390.703125	109055.085938	2982.45117188	9	8.8279267701e-11	3.43915703934	3.49468066623	3.814773478	3.45410820197	4.39579199796	5.24871561922	4.77987583849	5.28531972017	4.92495289653	4.98773118492	4.77116585808	5.03304526647	3.36421725267
110	E9	-0.806179974	0	2748.78344727	3211.1394043	6824.06835938	409.305145264	217.395935059	174861.953125	60260.34375	190144.890625	106778.0625	101991.328125	62906.7734375	105950.734375	2618.05053711	78	9.20522292719e-11	3.39624401973	3.47617149832	3.80353203714	2.48583606764	2.21710142819	5.23836149594	4.78002937836	5.27481205777	4.91847241137	4.9930548145	4.78738375073	5.02215100077	3.2787500099
111	E9	-0.806179974	1	2662.34399414	2952.625	6321.79980469	2022.23999023	3749.60009766	173052.46875	60274.7226562	188146.765625	114481.21875	101130.171875	64041.8320312	102195.351562	2480.85009766	71	1.14091056312e-10	3.40135839057	3.45993792432	3.78993425936	3.24666937848	3.4642759172	5.23421924539	4.78013505804	5.27056413024	5.00686752671	4.98476802914	4.79335154918	5.00789641793	3.14346345325
112	E9	-0.806179974	2	2272.48999023	2805.71484375	5936.97460938	4473.70019531	20147.0644531	178997.234375	60310.5703125	194502.703125	100712.367188	105685.90625	67392.5703125	102402.929688	3432.80712891	143	9.43373098615e-11	3.32454858092	3.43074766176	3.75626241693	3.52463279904	4.13734735972	5.2511244139	4.78039325599	5.28721109816	4.86435073116	5.01216379886	4.81933385163	5.00930988146	3.41417937115
113	E9	-0.806179974	3	2991.18945312	3408.43432617	7354.06884766	4854.71044922	25566.8046875	171990.234375	60240.7890625	187068.3125	114096.328125	108023.195312	65108.4726562	107464.945312	2617.17114258	119	7.32905757906e-11	3.43922554638	3.50045557264	3.83391038264	3.63701921895	4.33862085707	5.22949931055	4.77988990873	5.26608934227	4.97984131185	5.0149088013	4.80194802322	5.02944071363	3.2602908244
114	E9	-0.806179974	4	2978.26464844	3391.56445312	7210.94335938	4339.79101562	22794.5136719	181420.921875	60303.8945312	197147.25	109111.804688	113062.421875	70021.390625	105057.929688	2739.92089844	47	8.20761980508e-11	3.42673113373	3.49464325251	3.81998031162	3.57902645127	4.2697634074	5.25587373549	4.78034509357	5.29200858024	4.93905758802	5.0383629149	4.83480314479	5.02003970555	3.30671219645
115	E9	-0.806179974	5	2893.40161133	3249.08154297	7015.00439453	4058.515625	24586.2324219	182309.8125	60282.234375	198175.171875	106475.273438	108473.289062	66079.8046875	107361.890625	2966.77124023	167	8.39638463761e-11	3.4145459682	3.48362610925	3.8151936309	3.54833336384	4.28874487603	5.25732484728	4.78018870925	5.29361607687	4.90729425492	5.02324007103	4.81157646384	5.0281435448	3.35442269568
116	E9	-0.806179974	6	2991.22851562	3427.91918945	7204.86962891	3420.00146484	21814.9121094	177742.40625	60284.109375	193211.234375	109990.820312	104735.578125	63343.5703125	107681.453125	3028.85424805	95	8.64230084406e-11	3.43554737252	3.50322509407	3.82477834469	3.46342938786	4.22053342769	5.24659481409	4.78020230024	5.28287245336	4.94728087945	5.0028342688	4.79052436331	5.0287898417	3.38261347084
117	E9	-0.806179974	7	2914.59228516	3049.29052734	6488.62402344	2351.7800293	17327.484375	174164.671875	60224.8984375	189509.140625	101472.632812	98424.2109375	59436.3164062	108882.875	2632.66333008	23	9.00613230578e-11	3.41821983805	3.46792796106	3.79334715963	3.2874929176	4.14375776401	5.23758649605	4.77977570737	5.27429072643	4.92985334666	4.97613503934	4.76070536026	5.03190962107	3.31448448772
118	E9	-1.10720997	0	2748.78344727	3211.1394043	6824.06835938	409.305145264	217.395935059	174861.953125	60260.34375	190144.890625	106778.0625	101991.328125	62906.7734375	105950.734375	2618.05053711	78	9.20522292719e-11	3.39624401973	3.47617149832	3.80353203714	2.48583606764	2.21710142819	5.23836149594	4.78002937836	5.27481205777	4.91847241137	4.9930548145	4.78738375073	5.02215100077	3.2787500099
119	E9	-1.10720997	1	2585.71948242	3062.68188477	6656.19433594	1312.12121582	2081.95263672	176896.234375	60293.375	192270.515625	95635.46875	106547.445312	66355.625	104323.859375	3626.93115234	51	1.01534649512e-10	3.39483113412	3.46160839324	3.79137099081	2.9992750011	3.05043816875	5.24458604994	4.78026942507	5.28079655653	4.95998718266	5.01300156328	4.8128890109	5.0165924861	3.52636488679
120	E9	-1.10720997	2	2552.71484375	3001.40478516	6342.27001953	2864.95996094	10472.8505859	170150.9375	60197.7148438	185141.46875	98241.8203125	100886.320312	66150.859375	99595.96875	2919.82861328	123	1.06145013461e-10	3.34306931387	3.42980679565	3.74849322079	3.29314624573	3.75759791514	5.2263427725	4.77957233007	5.26325037876	4.85297321244	4.98782820142	4.80687069222	4.99743744435	3.39744335344
121	E9	-1.10720997	3	2775.27001953	3380.7121582	7302.78320312	3126.82348633	12252.0917969	173847.8125	60269.46875	189018.78125	110323.164062	107445.875	62975.7070312	111410.1875	2579.33813477	99	9.04085598652e-11	3.40546877125	3.49813892058	3.83184750624	3.43183641709	3.96721936098	5.23556216725	4.78009690158	5.27194519954	4.95323475198	5.01579401628	4.79083504317	5.04143891316	3.28997264569
122	E9	-1.10720997	4	2673.91430664	3024.96899414	6412.04101562	2918.58203125	9681.06933594	173535.234375	60268.375	188664.328125	97962.9921875	104123.445312	64110.1640625	105691.320312	2989.2043457	27	9.49622471902e-11	3.3928151917	3.45498567491	3.78186415693	3.38474025496	3.85779695923	5.23257765189	4.78008879751	5.26896879403	4.87546845348	4.99758177331	4.79288923473	5.02117247497	3.39266418167
123	E9	-1.10720997	5	3226.79980469	3627.22973633	7774.09960938	2899.01196289	13213.3808594	185773.0	60295.359375	201903.375	115152.929688	108633.585938	66252.4375	106628.960938	3150.44238281	147	7.50763100232e-11	3.44734118552	3.52126423918	3.85328091528	3.36695186089	3.96176868496	5.26567245488	4.78028346866	5.30186892182	4.9203873508	5.02168104116	4.81183910315	5.02632187876	3.42196236129
124	E9	-1.10720997	6	3097.8671875	3406.01904297	7206.74414062	2111.9206543	10889.5	179299.0	60293.8515625	194872.984375	121287.054688	103375.429688	63280.8671875	106682.148438	2787.7746582	75	8.1029423196e-11	3.44705707144	3.49736186642	3.82231357457	3.21162093506	3.81811812022	5.24942436084	4.78027264652	5.2856316511	4.97889726965	4.99860440473	4.78979436029	5.02528998322	3.32101090688
125	E9	-1.10720997	7	2728.16918945	3224.61230469	6831.31347656	1341.40222168	7312.64794922	176870.34375	60212.3984375	192481.078125	99855.6484375	97754.484375	58372.6445312	109080.085938	2863.78222656	3	8.47624727511e-11	3.39952801724	3.47917342959	3.80236652877	3.0340275676	3.67532026663	5.24300174931	4.77968523284	5.27979645724	4.89988886433	4.97216983111	4.75463892414	5.03401084365	3.36614122428
126	E9	-1.408239965	0	2748.78344727	3211.1394043	6824.06835938	409.305145264	217.395935059	174861.953125	60260.34375	190144.890625	106778.0625	101991.328125	62906.7734375	105950.734375	2618.05053711	78	9.20522292719e-11	3.39624401973	3.47617149832	3.80353203714	2.48583606764	2.21710142819	5.23836149594	4.78002937836	5.27481205777	4.91847241137	4.9930548145	4.78738375073	5.02215100077	3.2787500099
127	E9	-1.408239965	1	2649.06762695	3056.47070312	6569.04785156	597.960021973	347.311004639	171676.9375	60285.5507812	186624.640625	111272.992188	94002.2578125	58914.5507812	104519.078125	3840.26000977	55	1.05938275636e-10	3.39640457485	3.46206367202	3.7918392392	2.7149681044	2.41941315423	5.23361045735	4.78021299375	5.26987741016	4.99798122594	4.96376469971	4.76307900399	5.0171656272	3.56643368824
128	E9	-1.408239965	2	2653.80493164	3049.39233398	6447.01757812	1962.12341309	5066.10644531	177091.265625	60275.25	192528.265625	120071.40625	107586.734375	68840.9140625	101833.71875	2971.85424805	127	9.48099893528e-11	3.39787270795	3.46805284925	3.79335258898	3.21288458272	3.51562911457	5.24438374206	4.78013866829	5.28072500368	4.99817342623	5.01811959139	4.82847899693	5.00612053678	3.34788122162
129	E9	-1.408239965	3	2377.87451172	3150.85131836	6619.12988281	1913.19360352	4079.97875977	174414.953125	60263.8710938	189663.796875	86170.3125	106827.179688	65690.8359375	106057.195312	2692.2355957	103	9.98985957366e-11	3.34189881151	3.46674557537	3.7899349087	3.17190330521	3.40373643787	5.23824534977	4.78005676575	5.27466851753	4.82766316283	5.01304749228	4.80674469019	5.02278274295	3.29684572805
130	E9	-1.408239965	4	2878.78686523	3054.91674805	6557.80371094	1552.96606445	3808.92211914	174401.5	60275.2539062	189584.671875	109858.984375	110171.195312	67346.4375	107004.570312	2745.82885742	31	8.99474779584e-11	3.41381560841	3.46440993459	3.79383401102	3.11661245875	3.42622561783	5.23755768291	4.78013750683	5.27390011612	4.92557963036	5.03102059088	4.8199588933	5.02754164236	3.3414437473
131	E9	-1.408239965	5	2655.25	3132.3972168	6552.21240234	1567.51501465	4718.56884766	174255.015625	60291.4375	189395.578125	95458.6484375	97695.6171875	61667.4375	103099.429688	3120.31518555	151	9.29004376335e-11	3.38780489744	3.47063180852	3.78890304771	3.11318461461	3.47807893102	5.23777926895	4.78025529208	5.2740039145	4.87345765876	4.97466295144	4.77933450903	5.01180837953	3.39739845138
132	E9	-1.408239965	6	2992.04492188	3400.37231445	7172.49755859	1505.27258301	4667.00878906	176541.9375	60275.78125	191904.9375	120091.671875	101201.9375	61418.7578125	107520.507812	2971.15307617	79	9.06233870212e-11	3.42749015223	3.49038445308	3.81092184247	3.07439059401	3.4622376558	5.24195492069	4.78013939941	5.27829546113	4.96954829229	4.98770001927	4.7771804753	5.02699948011	3.37883044601
133	E9	-1.408239965	7	3152.48657227	3314.20410156	7068.77929688	993.778625488	3210.32202148	179627.5	60225.8632812	195442.703125	106927.234375	98284.8203125	59235.7851562	108832.429688	2871.81542969	7	8.09882679488e-11	3.43701641432	3.48903764459	3.81590310784	2.8899107101	3.25548375041	5.25029669483	4.77978240434	5.28699422995	4.93318283697	4.97658707861	4.76078373311	5.03228328122	3.32850523246
134	E9	-1.709269961	0	2748.78344727	3211.1394043	6824.06835938	409.305145264	217.395935059	174861.953125	60260.34375	190144.890625	106778.0625	101991.328125	62906.7734375	105950.734375	2618.05053711	78	9.20522292719e-11	3.39624401973	3.47617149832	3.80353203714	2.48583606764	2.21710142819	5.23836149594	4.78002937836	5.27481205777	4.91847241137	4.9930548145	4.78738375073	5.02215100077	3.2787500099
135	E9	-1.709269961	1	2390.54003906	3060.54321289	6304.36621094	603.639465332	315.665252686	170951.625	60273.4726562	185864.71875	92995.5078125	93134.0625	58565.2617188	103347.304688	2838.95263672	52	1.09578551807e-10	3.36106630491	3.47132748655	3.78242393731	2.72257253834	2.41800722556	5.22929690415	4.78012574313	5.26565110205	4.9280773636	4.95102340976	4.75445413248	5.01304920719	3.24989937871
136	E9	-1.709269961	2	3037.04492188	3633.40991211	7741.13964844	1240.68005371	1994.34289551	175859.140625	60259.0703125	191224.25	146654.9375	110305.289062	67276.2109375	107274.140625	2654.75708008	124	8.3991533611e-11	3.44269638123	3.51693219724	3.84673998824	2.99741739525	3.16976322593	5.24098533978	4.78002148278	5.27744378736	5.10082639663	5.03720121607	4.82452685226	5.02915430233	3.2329722245
137	E9	-1.709269961	3	2673.96948242	3325.85498047	6980.82373047	1097.0	1912.19775391	173021.90625	60276.34375	188103.953125	105100.148438	110826.65625	69195.3125	103749.296875	2560.82275391	100	9.94974483382e-11	3.38554543088	3.49390798637	3.81393906091	2.96734350777	3.06298970894	5.23460299148	4.78014651838	5.27093641172	4.92562583976	5.02610623789	4.82813440799	5.01445176549	3.30644435857
138	E9	-1.709269961	4	2510.32373047	2984.25805664	6320.59277344	1116.125	1482.37646484	171981.328125	60270.7773438	186978.578125	93737.734375	105231.15625	65057.7226562	105560.585938	3159.79711914	28	9.01998898747e-11	3.35699782013	3.44533934359	3.7686555754	2.9071536723	2.97677407425	5.23032519536	4.78010616474	5.26669896909	4.8472656238	5.00605061757	4.80246693259	5.02006362475	3.39493121101
139	E9	-1.709269961	5	2814.89160156	3329.13867188	6965.43945312	815.120910645	1318.48986816	181148.65625	60300.734375	196866.609375	104673.78125	105174.539062	64999.9257812	105249.148438	3010.44555664	148	8.52299510377e-11	3.41822135848	3.48757873375	3.80834072354	2.77057143884	2.88428111062	5.25494256098	4.78032232068	5.29110017744	4.92207950731	5.00740983661	4.80374746467	5.02014230782	3.39355061148
140	E9	-1.709269961	6	2793.37695312	3411.94995117	7172.06933594	793.319702148	1410.68859863	178257.359375	60274.0351562	193797.484375	102127.554688	105087.398438	62960.3515625	108832.648438	2690.00244141	76	8.7022297617e-11	3.3965370122	3.49243072407	3.81446762563	2.76919588373	2.93318587364	5.24675482888	4.78012953667	5.28310522911	4.88567153428	5.00506657575	4.78867006893	5.03287644473	3.30222858594
141	E9	-1.709269961	7	2748.02050781	3091.58227539	6549.72167969	555.785888672	901.528015137	172890.75	60206.578125	188169.625	103513.484375	99429.5	58700.109375	111700.0	2839.93847656	4	1.02388333552e-10	3.40146258788	3.46428338335	3.79146475214	2.61110842914	2.73963006429	5.23350584653	4.77964305643	5.27034273058	4.89933081843	4.98344031397	4.75890607825	5.04101417325	3.31061701344
142	E9	-2.010299957	0	2748.78344727	3211.1394043	6824.06835938	409.305145264	217.395935059	174861.953125	60260.34375	190144.890625	106778.0625	101991.328125	62906.7734375	105950.734375	2618.05053711	78	9.20522292719e-11	3.39624401973	3.47617149832	3.80353203714	2.48583606764	2.21710142819	5.23836149594	4.78002937836	5.27481205777	4.91847241137	4.9930548145	4.78738375073	5.02215100077	3.2787500099
143	E9	-2.010299957	1	2680.01855469	3066.66723633	6630.63964844	568.047851562	223.722869873	179362.28125	60291.8554688	194912.71875	112192.6875	109186.523438	66983.859375	105406.804688	2764.5	62	9.25800852194e-11	3.39705789178	3.4628287645	3.7865304247	2.65828743993	2.26852389877	5.24722595831	4.7802579263	5.28344796796	4.96363064066	5.01746744922	4.81308656118	5.02086082686	3.32466822923
144	E9	-2.010299957	2	2635.23950195	2960.17944336	6325.59277344	918.205566406	835.219482422	172284.296875	60263.9453125	187333.0	125107.640625	96410.0703125	62779.5	99847.6640625	2818.59448242	134	8.67045220421e-11	3.40059578975	3.45665486669	3.78369570417	2.92941183977	2.76866769528	5.23229609121	4.78005721561	5.26871880587	5.01989056846	4.96378683807	4.78175855287	4.99850822405	3.33284588708
145	E9	-2.010299957	3	2511.69213867	3102.1796875	6532.41601562	707.761901855	771.686218262	170987.84375	60241.09375	186001.15625	88262.046875	102278.164062	64013.953125	104470.789062	2548.13330078	110	1.07262580205e-10	3.36749773786	3.46692473555	3.79058991553	2.75758603198	2.67884750207	5.22974156238	4.77989226715	5.26632923488	4.83428688046	4.99395357636	4.79435450777	5.01607900837	3.26777999433
146	E9	-2.010299957	4	2619.40649414	3016.66503906	6365.60888672	739.535217285	616.07043457	174184.9375	60252.9023438	189392.890625	93572.3046875	110638.867188	67526.421875	106682.921875	2752.13085938	38	8.28816911003e-11	3.37802743063	3.4537328399	3.7785842109	2.75651747628	2.63497739518	5.2355339246	4.77997180548	5.2720420596	4.85569681988	5.02830460019	4.81896843655	5.02581609846	3.29954183973
147	E9	-2.010299957	5	2776.09082031	3234.51025391	6780.09082031	637.83001709	511.940429688	176934.984375	60280.1523438	192349.546875	107283.945312	100709.414062	61995.9492188	105645.445312	2939.88378906	158	8.93699166287e-11	3.40366316885	3.47940818352	3.79964100201	2.69247342287	2.53015938602	5.24429417992	4.78017399695	5.28060012397	4.94660778326	4.98728017215	4.78246893551	5.0212911756	3.3807441831
148	E9	-2.010299957	6	3076.64892578	3409.36035156	7180.953125	575.374938965	544.461730957	177998.6875	60280.9804688	193495.796875	113244.9375	107847.289062	66413.4765625	106133.929688	2824.35131836	86	8.0954754704e-11	3.44209485616	3.49426254286	3.81756552192	2.62010539647	2.54892899702	5.24712313004	4.78017980142	5.28342326483	4.96164291842	5.01985335938	4.8122475887	5.02408570716	3.3443546034
149	E9	-2.010299957	7	2904.33666992	3259.51220703	6819.26269531	401.503540039	328.602355957	180226.90625	60246.421875	196039.234375	102696.703125	99427.0546875	59621.3007812	108903.765625	2848.54541016	14	8.51121097859e-11	3.40783942693	3.48327055202	3.8033987912	2.48820221123	2.39187979922	5.25237939631	4.77993088829	5.28892844783	4.93712853563	4.98047646907	4.76318629718	5.03377010877	3.34512456522
150	E9	-7	0	2748.78344727	3211.1394043	6824.06835938	409.305145264	217.395935059	174861.953125	60260.34375	190144.890625	106778.0625	101991.328125	62906.7734375	105950.734375	2618.05053711	78	9.20522292719e-11	3.39624401973	3.47617149832	3.80353203714	2.48583606764	2.21710142819	5.23836149594	4.78002937836	5.27481205777	4.91847241137	4.9930548145	4.78738375073	5.02215100077	3.2787500099
151	E9	-7	1	2577.21240234	2864.02880859	6061.43798828	477.238250732	237.208236694	182297.0	60311.8828125	198084.21875	109967.304688	103624.03125	63435.8828125	106729.765625	1600.80004883	54	8.50370444922e-11	3.36912871245	3.43584291007	3.76526268874	2.58473365282	2.23380545844	5.25869972179	4.78040271626	5.29477694842	4.9032974188	5.00337809335	4.79411204384	5.02574598332	3.09151322627
152	E9	-7	2	2867.98217773	3669.55200195	7810.34423828	495.880004883	191.25	167684.125	60279.0	182280.828125	126074.21875	96426.40625	60821.4335938	103122.320312	2687.76953125	126	1.10055246008e-10	3.40234811841	3.52378908151	3.85345832207	2.61379132693	2.21110862978	5.21907340246	4.7801655454	5.25538779518	5.0271013328	4.97056581113	4.77533478677	5.0117109603	3.28578399588
153	E9	-7	3	2740.25219727	3117.30786133	6604.72265625	380.897949219	242.520004272	172357.75	60249.0	187452.984375	103222.664062	107323.773438	66229.8125	105462.148438	2554.3203125	102	8.63071463218e-11	3.38884294842	3.46621560603	3.79309742053	2.43974990343	2.2579169323	5.23129877235	4.77994902432	5.2678296831	4.91865338715	5.01246044408	4.80887716061	5.02006322249	3.21497335166
154	E9	-7	4	2741.57202148	3283.23168945	7030.69433594	419.215057373	210.114517212	173019.421875	60267.5390625	188119.03125	100676.835938	107044.445312	66229.6015625	105679.773438	2853.09472656	30	9.40402469904e-11	3.39924221273	3.48317829844	3.81349364657	2.48380976904	2.17326109854	5.23375005665	4.78008288924	5.27014710775	4.88783403818	5.01564048527	4.81120589685	5.02091452182	3.31840594585
155	E9	-7	5	2693.14013672	3124.84204102	6577.34667969	443.61505127	235.633605957	178402.4375	60270.9921875	193966.671875	101503.695312	102308.75	63521.9375	105247.335938	2825.10571289	150	9.07114320271e-11	3.39139936763	3.46839259225	3.78974325409	2.51072701691	2.24958582751	5.24758542258	4.78010781541	5.28395754829	4.89745880027	4.9952790813	4.79173970682	5.02001931221	3.3220412863
156	E9	-7	6	2973.33544922	3377.11352539	7224.64013672	388.075500488	202.382263184	176788.125	60255.3164062	192255.375	106256.953125	102746.164062	62927.4296875	106790.765625	2904.75341797	78	8.71415236711e-11	3.43191032371	3.49654020459	3.82524741985	2.45676124776	2.1899152462	5.24370103717	4.77998912042	5.28019185722	4.9180404438	4.99570600545	4.78645801575	5.02572793093	3.35811841269
157	E9	-7	7	2647.98999023	3041.89990234	6459.29150391	260.214202881	202.662963867	173484.828125	60188.6796875	188855.171875	99744.78125	94465.734375	57181.3164062	108623.023438	2900.50927734	6	9.10729653925e-11	3.39083645474	3.45924179535	3.78442150817	2.31127955658	2.20411680459	5.23442205858	4.77950853745	5.2713934644	4.8769214586	4.9583537809	4.74395864448	5.03087507434	3.36041385065
158	E9	0.09691001301	0	2748.78344727	3211.1394043	6824.06835938	409.305145264	217.395935059	174861.953125	60260.34375	190144.890625	106778.0625	101991.328125	62906.7734375	105950.734375	2618.05053711	78	9.20522292719e-11	3.39624401973	3.47617149832	3.80353203714	2.48583606764	2.21710142819	5.23836149594	4.78002937836	5.27481205777	4.91847241137	4.9930548145	4.78738375073	5.02215100077	3.2787500099
159	E9	0.09691001301	1	2820.30004883	3335.20825195	7026.32861328	3451.22607422	11790.75	178666.34375	60303.9570312	194164.21875	103280.585938	109484.546875	67685.0	105275.648438	2998.52172852	49	8.15719714158e-11	3.42024371018	3.50097341699	3.82161578042	3.40066727488	3.87078277136	5.24987252895	4.78034571646	5.28600674706	4.91513812393	5.02474823101	4.8204337844	5.02079439029	3.36999756293
160	E9	0.09691001301	2	2674.69116211	3592.96435547	7750.91601562	7534.54638672	39237.6484375	172460.5	60299.25	187418.84375	89680.6328125	108161.703125	68199.0	103032.773438	2396.53125	121	9.77681558769e-11	3.40392877062	3.5272332437	3.86280231476	3.84014790233	4.5444088994	5.23311350168	4.78031164129	5.2692818071	4.85109045555	5.01777826427	4.82289799116	5.01136021766	3.21362543685
161	E9	0.09691001301	3	2701.93945312	3417.44726562	7234.35546875	6792.29394531	45392.46875	172913.5625	60282.9414062	187971.640625	105518.890625	104417.40625	64139.6484375	106604.9375	3325.0234375	97	9.14822388322e-11	3.40359371703	3.51049973543	3.83157446379	3.78915538753	4.60477174239	5.23468543887	4.78019412634	5.27097125313	4.89934460632	5.00517123951	4.79809533088	5.02355584869	3.43184902943
162	E9	0.09691001301	4	2638.27758789	3509.85717773	7405.44384766	6788.77539062	47326.3359375	173516.5	60286.0	188619.59375	84266.59375	107916.15625	68431.3046875	103028.53125	2849.96728516	25	9.5653971225e-11	3.37472250533	3.49892041058	3.82132345414	3.79803808634	4.63658648649	5.23606822657	4.78021618559	5.27233197738	4.82802928042	5.02004880182	4.82548223159	5.01104651086	3.31765789277
163	E9	0.09691001301	5	2769.04443359	3528.47485352	7508.05712891	6184.30371094	47081.3789062	172744.65625	60286.171875	187773.25	81548.3671875	107931.984375	67994.171875	103460.882812	3083.91992188	145	9.96441942578e-11	3.3892903725	3.49713213281	3.82174768896	3.71645903998	4.60081192286	5.23372379668	4.78021725602	5.2699864785	4.74117273705	5.01506880055	4.81996719706	5.01158153358	3.35013951407
164	E9	0.09691001301	6	2615.92260742	3432.41918945	7284.38427734	5503.28173828	47291.453125	177695.109375	60281.0507812	193168.703125	87150.671875	100777.820312	62770.46875	104248.898438	2561.66772461	73	9.118790765e-11	3.38311011653	3.49896238066	3.82574252937	3.674968553	4.61380088543	5.24525012858	4.78018045768	5.28154960957	4.85953148278	4.98839037864	4.78872917883	5.01614113599	3.2667927884
165	E9	0.09691001301	7	2666.68701172	3328.10913086	7071.27685547	3652.09106445	34896.3164062	173487.59375	60225.5195312	188760.875	81963.375	93221.171875	55686.9804688	108754.3125	2903.76879883	1	8.8896418845e-11	3.37855460969	3.48980147784	3.81511136767	3.49409378309	4.47126270498	5.23462381395	4.77978002739	5.27132372426	4.81704570333	4.951372119	4.73680291	5.03104914573	3.33906088032
166	E9	0.3979400087	0	2748.78344727	3211.1394043	6824.06835938	409.305145264	217.395935059	174861.953125	60260.34375	190144.890625	106778.0625	101991.328125	62906.7734375	105950.734375	2618.05053711	78	9.20522292719e-11	3.39624401973	3.47617149832	3.80353203714	2.48583606764	2.21710142819	5.23836149594	4.78002937836	5.27481205777	4.91847241137	4.9930548145	4.78738375073	5.02215100077	3.2787500099
167	E9	0.3979400087	1	2812.92675781	3395.47851562	7138.29394531	4368.06347656	14146.1083984	176884.953125	60293.3710938	192249.78125	110481.210938	100389.648438	61221.8515625	105420.976562	2753.78881836	70	8.20829704065e-11	3.4241428002	3.49600102868	3.81871372278	3.60123756013	4.10079240668	5.24409037379	4.78026928412	5.28030103025	4.9853951114	4.97681085635	4.77299409767	5.02029669243	3.34485599482
168	E9	0.3979400087	2	2290.75	3673.0925293	7594.79882812	7720.44042969	36668.1523438	167713.890625	60299.375	182264.96875	59061.5820312	110911.617188	70776.375	101824.0	2406.28759766	142	1.04705725743e-10	3.31775839026	3.52487252078	3.8297785506	3.86138845839	4.54000992983	5.22059842327	4.78031256015	5.25676579994	4.62336260915	5.02819475171	4.83764501087	5.00702967433	3.23988976665
169	E9	0.3979400087	3	2384.11694336	3469.68017578	7325.29248047	6328.95654297	41374.9375	159507.078125	60225.0429688	173532.40625	71365.0078125	95652.1953125	61052.5234375	101586.289062	3246.57836914	118	1.14432593927e-10	3.32914981321	3.4993384571	3.82036050951	3.73164374621	4.51926629678	5.19597421181	4.77977651086	5.23267763511	4.64686472548	4.96246229385	4.77439958674	5.00454264663	3.443426164
170	E9	0.3979400087	4	3043.91796875	3910.21289062	8349.89355469	7197.39404297	56821.1875	183112.59375	60298.3046875	199003.59375	91876.640625	117701.820312	71291.515625	108298.015625	3074.16357422	46	8.01196748397e-11	3.45190238182	3.55854052519	3.88951253056	3.83014531026	4.7085649584	5.25944697099	4.7803048356	5.29562207734	4.87407140114	5.05998952956	4.8452047253	5.03126474223	3.41104156595
171	E9	0.3979400087	5	2532.85083008	3429.85083008	7033.03662109	5676.80126953	48358.5664062	174718.6875	60292.7539062	189899.78125	67314.796875	107989.625	68772.5078125	102725.867188	2442.98168945	166	9.94340932399e-11	3.35008664827	3.48857247587	3.79150663394	3.71387201326	4.62092453729	5.23881622491	4.78026479559	5.27503137183	4.63734670875	5.02235191316	4.82867186023	5.01015998356	3.22908804794
172	E9	0.3979400087	6	2477.2121582	3342.52099609	6953.96777344	5475.7734375	45380.5039062	177834.625	60067.7148438	193997.40625	68143.21875	100536.289062	61893.4921875	106294.890625	2822.93017578	94	9.05564824801e-11	3.36439691048	3.49497847264	3.81156995167	3.66304654412	4.54359133511	5.24669547328	4.77841918347	5.28475622957	4.71566965868	4.98793406347	4.78196374484	5.02245025905	3.31595939933
173	E9	0.3979400087	7	3193.19995117	3777.65332031	7831.18652344	4672.76025391	44115.8125	177843.84375	60245.6328125	193450.8125	77245.5	99981.0703125	62813.4921875	103687.703125	3142.39111328	22	8.91338026033e-11	3.4269463192	3.52516604376	3.83965225563	3.62655988377	4.57874189406	5.24741150436	4.77992523883	5.28396620606	4.77226609011	4.98607304549	4.78868776987	5.01386521725	3.36873181801
174	E9	0.6989700043	0	2748.78344727	3211.1394043	6824.06835938	409.305145264	217.395935059	174861.953125	60260.34375	190144.890625	106778.0625	101991.328125	62906.7734375	105950.734375	2618.05053711	78	9.20522292719e-11	3.39624401973	3.47617149832	3.80353203714	2.48583606764	2.21710142819	5.23836149594	4.78002937836	5.27481205777	4.91847241137	4.9930548145	4.78738375073	5.02215100077	3.2787500099
175	E9	0.6989700043	1	2232.50415039	2865.29418945	6066.91308594	4687.37988281	14343.3925781	173184.265625	60268.4101562	188301.59375	97313.4921875	96344.4765625	61262.7734375	101791.820312	2716.71826172	69	9.21630960352e-11	3.31218343397	3.43735553485	3.76492590371	3.62791453836	4.11145780711	5.2341044106	4.78008927082	5.2704950735	4.9175408997	4.96392431271	4.77469760239	5.00570665292	3.34890896951
176	E9	0.6989700043	2	2424.55883789	3195.58544922	6760.171875	7666.97558594	32175.4296875	167098.8125	60318.2226562	181547.0	79045.8828125	104947.328125	64529.7773438	104870.078125	3314.2331543	141	1.1940682171e-10	3.35340093765	3.48653875637	3.81071743912	3.8002658534	4.423980675	5.22013500545	4.7804482165	5.25616673353	4.76121574083	5.00254901616	4.80034334667	5.0186856171	3.43943712023
177	E9	0.6989700043	3	2817.06494141	3905.6472168	8237.55566406	8054.90478516	50736.4804688	170976.140625	60266.1914062	185898.671875	93663.4609375	106044.429688	64030.7617188	108456.734375	2937.46679688	117	9.79596521707e-11	3.40901420985	3.54265411763	3.86798479005	3.86106279901	4.65512945829	5.22634135021	4.7800732989	5.26274798971	4.83953296046	5.0104823647	4.79726214773	5.02970015289	3.2681220409
178	E9	0.6989700043	4	2611.06298828	3625.42285156	7705.12402344	6996.53564453	47639.859375	178810.578125	60290.4648438	194363.484375	69178.203125	115590.921875	68862.609375	109921.273438	2752.69995117	45	8.24294126163e-11	3.38530360736	3.52769816168	3.85071152104	3.82555315135	4.65192090847	5.24885748966	4.78024848903	5.28508893563	4.7475746237	5.05052753828	4.83155276856	5.03545470966	3.28876422168
179	E9	0.6989700043	5	2468.66601562	3561.68334961	7533.03613281	6495.26074219	45608.5976562	177202.90625	60240.7382812	192712.15625	57671.0390625	112312.460938	68391.0	106703.726562	2828.70874023	165	9.51024915627e-11	3.35115886482	3.50898410086	3.83693440385	3.72790705811	4.58802197154	5.24339444221	4.77988548634	5.2799889041	4.61666580105	5.03450357824	4.82465858711	5.02632492405	3.37345729905
180	E9	0.6989700043	6	2532.63256836	3774.31738281	7807.61181641	4569.04296875	40639.7304688	170885.078125	60271.9101562	185787.6875	66942.2890625	98190.53125	62137.6875	103265.945312	2436.57788086	93	9.72427648061e-11	3.34929728789	3.52885636216	3.84261702611	3.5691302431	4.49526073171	5.22832849996	4.78011454153	5.26469389877	4.61204052374	4.97743841571	4.78242093062	5.01149742329	3.21842514733
181	E9	0.6989700043	7	2973.25512695	4077.43383789	8479.97851562	4183.57666016	37058.484375	172642.796875	60234.890625	187814.21875	68011.5625	102253.367188	64763.5117188	103132.703125	2295.43554688	21	1.03050599704e-10	3.40354523212	3.53449470071	3.8544186948	3.55590120979	4.45886608371	5.23271548767	4.77984771837	5.26934770811	4.63740548047	4.99997221069	4.80505580515	5.01139634616	3.19860493896
182	E9	1	1	2184.25708008	2930.11010742	5889.125	4097.0859375	11737.6845703	169343.515625	60306.234375	184019.390625	82553.203125	98158.6796875	62149.2929688	103223.742188	3437.68237305	60	1.00648641443e-10	3.32143687037	3.45744672229	3.75874253655	3.57755579171	4.00519837852	5.22506997108	4.78036204713	5.26118785815	4.83269014246	4.97565749325	4.7825283761	5.00960906327	3.46890653743
183	E9	1	2	2470.15991211	3407.44238281	7093.81738281	8306.84765625	38842.2382812	167633.125	60253.0	182276.9375	84086.6953125	108763.773438	72965.0	97674.9765625	3320.10009766	132	7.9236090921e-11	3.36715623949	3.51137837131	3.83589688519	3.87217524509	4.53930037947	5.21526233979	4.77997800873	5.25176426698	4.88126075941	5.02770007469	4.85480887556	4.98937114338	3.49801416228
184	E9	1	3	3244.23388672	4614.88378906	9624.96484375	8686.5	47075.0039062	168320.9375	60284.625	182968.171875	133303.234375	100511.320312	65379.625	99784.75	3906.0	108	1.17658139036e-10	3.49371402627	3.64791276733	3.97066055846	3.93556271138	4.66629307938	5.22366811752	4.78020631819	5.2599417536	5.07432495096	4.99010686009	4.80874644638	4.99784035266	3.55556443908
185	E9	1	4	2836.9777832	4202.44921875	8747.58300781	6447.0	44209.1640625	161797.796875	60277.890625	175898.4375	78512.0859375	105248.515625	70761.890625	96743.4453125	2325.68896484	36	1.18740060017e-10	3.40415653891	3.57539408621	3.89362102872	3.7632171415	4.59337532911	5.20515619641	4.7801578812	5.24147825713	4.84928759872	5.00725503679	4.83885846532	4.98487650761	3.19140194247
186	E9	1	5	2349.47998047	3063.77978516	6879.0	4971.32324219	30455.5664062	166358.40625	60272.0	180872.671875	39636.8046875	121396.023438	79516.921875	99746.3046875	3028.43066406	156	7.93777058133e-11	3.36219126328	3.47642801979	3.82637002958	3.52322867662	4.21521027703	5.21708265668	4.78011528074	5.2534473156	4.5111423914	5.07606767662	4.89487685155	4.99767075988	3.41051796809
187	E9	1	6	3858.51269531	4304.29980469	8924.94140625	3974.88012695	34120.6054688	166068.84375	60296.2226562	180459.4375	60072.578125	109475.1875	73420.4453125	96734.5078125	2075.2277832	84	1.0228573401e-10	3.46136653307	3.56194933355	3.88533423394	3.38836812488	4.16845693962	5.21399020663	4.78028954186	5.2501806008	4.52007290594	5.0212752064	4.85391422201	4.98384091699	3.21632931547
188	E9	1	7	2769.90429688	3528.00439453	7554.31542969	3615.2199707	31888.5449219	178106.65625	60253.8320312	193710.921875	47712.3476562	132020.1875	86840.5	99238.7890625	3176.82226562	12	6.68596980045e-11	3.42757403348	3.52836679391	3.8552729638	3.39542711559	4.25498131268	5.24808616592	4.77998446084	5.28458164581	4.48155607259	5.11207074889	4.93261370459	4.99593697648	3.41310574547
